# Supplementary material for: Circulating extracellular vesicles containing S100A9 reflect histopathology, immunophenotype and therapeutic responses of liver metastasis in colorectal cancer patients
Source: BJC Rep. 2023 Aug 2;1:8. doi: 10.1038/s44276-023-00007-9 (PMC11524068; doi:10.1038/s44276-023-00007-9)
Supplement: Supplementary file 1 — Supplementary table [file 44276_2023_7_MOESM1_ESM.xlsx]

## Sheet: proteinGroups
Protein IDs	Majority protein IDs	Peptide counts (all)	Peptide counts (razor+unique)	Peptide counts (unique)	Protein names	Gene names	Fasta headers	Number of proteins	Peptides	Razor + unique peptides	Unique peptides	Peptides D_01	Peptides D_02	Peptides D_03	Peptides D_04	Peptides D_05	Peptides D_06	Peptides D_07	Peptides R_01	Peptides R_02	Peptides R_03	Peptides R_04	Razor + unique peptides D_01	Razor + unique peptides D_02	Razor + unique peptides D_03	Razor + unique peptides D_04	Razor + unique peptides D_05	Razor + unique peptides D_06	Razor + unique peptides D_07	Razor + unique peptides R_01	Razor + unique peptides R_02	Razor + unique peptides R_03	Razor + unique peptides R_04	Unique peptides D_01	Unique peptides D_02	Unique peptides D_03	Unique peptides D_04	Unique peptides D_05	Unique peptides D_06	Unique peptides D_07	Unique peptides R_01	Unique peptides R_02	Unique peptides R_03	Unique peptides R_04	Sequence coverage [%]	Unique + razor sequence coverage [%]	Unique sequence coverage [%]	Mol. weight [kDa]	Sequence length
P13688;ENSP00000351165.2;ENSP00000385072.1;ENSP00000482303.1;ENSP00000221992.5;ENSP00000381600.4;ENSP00000161559.6;ENSP00000482157.1;A0A087WYX0;ENSP00000384709.3;ENSP00000244291.6;ENSP00000244336.5;ENSP00000384083.1;ENSP00000471918.1;P06731;P13688-11;P13688-4;P06731-2;P13688-5;P13688-2;P13688-10;P13688-6;A0A024R0K5;P13688-9;P13688-8;P31997;P13688-3	P13688;ENSP00000351165.2;ENSP00000385072.1;ENSP00000482303.1;ENSP00000221992.5;ENSP00000381600.4;ENSP00000161559.6;ENSP00000482157.1;A0A087WYX0;ENSP00000384709.3;ENSP00000244291.6;ENSP00000244336.5;ENSP00000384083.1;ENSP00000471918.1;P06731;P13688-11;P13688-4;P06731-2;P13688-5;P13688-2;P13688-10;P13688-6;A0A024R0K5;P13688-9;P13688-8;P31997;P13688-3	1;1;1;1;1;1;1;1;1;1;1;1;1;1;1;1;1;1;1;1;1;1;1;1;1;1;1	1;1;1;1;1;1;1;1;1;1;1;1;1;1;1;1;1;1;1;1;1;1;1;1;1;1;1	1;1;1;1;1;1;1;1;1;1;1;1;1;1;1;1;1;1;1;1;1;1;1;1;1;1;1	Carcinoembryonic antigen-related cell adhesion molecule 1;Carcinoembryonic antigen-related cell adhesion molecule 5;Carcinoembryonic antigen-related cell adhesion molecule 8	CEACAM1;CEACAM5;CEACAM8	sp|P13688|CEAM1_HUMAN Carcinoembryonic antigen-related cell adhesion molecule 1 OS=Homo sapiens OX=9606 GN=CEACAM1 PE=1 SV=2;ENSP00000351165.2 pep chromosome:GRCh38:19:42509103:42528466:-1 gene:ENSG00000079385.23 transcript:ENST00000358394.7 gene_biotype:p	27	1	1	1	0	0	0	0	0	0	0	0	0	1	1	0	0	0	0	0	0	0	0	0	1	1	0	0	0	0	0	0	0	0	0	1	1	1.7	1.7	1.7	57.56	526
Q9H4M9;ENSP00000404944.1;C9JC03;ENSP00000352354.2;ENSP00000320516.3;ENSP00000479153.1;A0A024R571;ENSP00000403830.1;C9JIJ3;ENSP00000399022.1;C9IZH1;Q9NZN4;ENSP00000391429.1;C9J2Z4;ENSP00000263277.2;Q9NZN3-2	Q9H4M9;ENSP00000404944.1;C9JC03;ENSP00000352354.2;ENSP00000320516.3;ENSP00000479153.1;A0A024R571;ENSP00000403830.1;C9JIJ3;ENSP00000399022.1;C9IZH1	3;3;3;3;3;3;3;2;2;2;2;1;1;1;1;1	3;3;3;3;3;3;3;2;2;2;2;1;1;1;1;1	2;2;2;2;2;2;2;1;1;1;1;0;1;1;0;0	EH domain-containing protein 1	EHD1	sp|Q9H4M9|EHD1_HUMAN EH domain-containing protein 1 OS=Homo sapiens OX=9606 GN=EHD1 PE=1 SV=2;ENSP00000404944.1 pep chromosome:GRCh38:11:64855322:64879699:-1 gene:ENSG00000110047.18 transcript:ENST00000433803.1 gene_biotype:protein_coding transcript_biotyp	16	3	3	2	0	2	0	0	0	0	0	0	0	1	1	0	2	0	0	0	0	0	0	0	1	1	0	1	0	0	0	0	0	0	0	1	0	6.2	6.2	4.5	60.626	534
A0A024R6I7;ENSP00000477615.1;ENSP00000479923.1;ENSP00000480231.1;ENSP00000485908.1;ENSP00000486067.1;ENSP00000486302.1;ENSP00000486957.1;ENSP00000487579.1;A0A0G2JRN3;ENSP00000486935.1;G3V2B9;ENSP00000450561.1;G3V544;ENSP00000452169.1;ENSP00000487269.1;G3V5R8;ENSP00000486467.1;A0A0B4J278;ENSP00000452452.1;ENSP00000486654.1;ENSP00000451098.1;ENSP00000486117.1;G3V387;ENSP00000452480.1;A0A0G2JPK4;ENS…	A0A024R6I7;ENSP00000477615.1;ENSP00000479923.1;ENSP00000480231.1;ENSP00000485908.1;ENSP00000486067.1;ENSP00000486302.1;ENSP00000486957.1;ENSP00000487579.1;A0A0G2JRN3;ENSP00000486935.1	32;32;32;32;32;32;32;32;32;26;26;9;9;3;3;3;2;2;2;2;2;2;2;2;2;1;1;1;1	1;1;1;1;1;1;1;1;1;1;1;0;0;0;0;0;0;0;0;0;0;0;0;0;0;0;0;0;0	1;1;1;1;1;1;1;1;1;1;1;0;0;0;0;0;0;0;0;0;0;0;0;0;0;0;0;0;0		SERPINA1	tr|A0A024R6I7|A0A024R6I7_HUMAN Alpha-1-antitrypsin OS=Homo sapiens OX=9606 GN=SERPINA1 PE=1 SV=1;ENSP00000477615.1 pep chromosome:GRCh38:CHR_HSCHR14_7_CTG1:94378757:94392702:-1 gene:ENSG00000277377.4 transcript:ENST00000620666.3 gene_biotype:protein_coding	29	32	1	1	11	25	20	25	21	21	25	16	12	30	29	0	0	0	0	0	0	1	0	0	1	1	0	0	0	0	0	0	1	0	0	1	1	67	3.8	3.8	46.708	418
ENSP00000374817.2;A0A075B6H9	ENSP00000374817.2;A0A075B6H9	4;4	4;4	4;4		IGLV4-69	ENSP00000374817.2 pep chromosome:GRCh38:22:22030934:22031472:1 gene:ENSG00000211637.2 transcript:ENST00000390282.2 gene_biotype:IG_V_gene transcript_biotype:IG_V_gene gene_symbol:IGLV4-69 description:immunoglobulin lambda variable 4-69 [Source:HGNC Symbol;	2	4	4	4	1	3	4	2	3	2	3	1	3	1	4	1	3	4	2	3	2	3	1	3	1	4	1	3	4	2	3	2	3	1	3	1	4	21.8	21.8	21.8	12.773	119
ENSP00000374818.2;A0A075B6I0	ENSP00000374818.2;A0A075B6I0	3;3	3;3	3;3		IGLV8-61	ENSP00000374818.2 pep chromosome:GRCh38:22:22098700:22099212:1 gene:ENSG00000211638.2 transcript:ENST00000390283.2 gene_biotype:IG_V_gene transcript_biotype:IG_V_gene gene_symbol:IGLV8-61 description:immunoglobulin lambda variable 8-61 [Source:HGNC Symbol;	2	3	3	3	3	0	3	3	3	2	3	2	1	2	3	3	0	3	3	3	2	3	2	1	2	3	3	0	3	3	3	2	3	2	1	2	3	20.5	20.5	20.5	12.814	122
ENSP00000374819.2;A0A075B6I1	ENSP00000374819.2;A0A075B6I1	3;3	3;3	3;3		IGLV4-60	ENSP00000374819.2 pep chromosome:GRCh38:22:22162199:22162681:1 gene:ENSG00000211639.2 transcript:ENST00000390284.2 gene_biotype:IG_V_gene transcript_biotype:IG_V_gene gene_symbol:IGLV4-60 description:immunoglobulin lambda variable 4-60 [Source:HGNC Symbol;	2	3	3	3	0	0	1	2	2	1	1	2	2	2	2	0	0	1	2	2	1	1	2	2	2	2	0	0	1	2	2	1	1	2	2	2	2	21.7	21.7	21.7	12.987	120
ENSP00000491969.1;ENSP00000374822.2;A0A1W2PQ80;A0A075B6I4	ENSP00000491969.1;ENSP00000374822.2;A0A1W2PQ80;A0A075B6I4	1;1;1;1	1;1;1;1	1;1;1;1		IGLV10-54	ENSP00000491969.1 pep chromosome:GRCh38:22:22038643:22215269:1 gene:ENSG00000211642.3 transcript:ENST00000640991.1 gene_biotype:IG_V_gene transcript_biotype:IG_V_gene gene_symbol:IGLV10-54 description:immunoglobulin lambda variable 10-54 [Source:HGNC Symbo	4	1	1	1	1	0	1	1	1	1	1	1	1	1	1	1	0	1	1	1	1	1	1	1	1	1	1	0	1	1	1	1	1	1	1	1	1	9.4	9.4	9.4	12.733	117
ENSP00000374830.2;A0A075B6I9	ENSP00000374830.2;A0A075B6I9	4;4	4;4	2;2		IGLV7-46	ENSP00000374830.2 pep chromosome:GRCh38:22:22369614:22370087:1 gene:ENSG00000211649.3 transcript:ENST00000390295.3 gene_biotype:IG_V_gene transcript_biotype:IG_V_gene gene_symbol:IGLV7-46 description:immunoglobulin lambda variable 7-46 [Source:HGNC Symbol;	2	4	4	2	2	3	3	3	3	2	3	2	2	3	3	2	3	3	3	3	2	3	2	2	3	3	1	1	1	1	1	1	1	1	1	1	1	21.4	21.4	13.7	12.468	117
ENSP00000374845.3;A0A075B6J9	ENSP00000374845.3;A0A075B6J9	5;5	4;4	3;3		IGLV2-18	ENSP00000374845.3 pep chromosome:GRCh38:22:22734607:22735089:1 gene:ENSG00000211664.3 transcript:ENST00000390310.3 gene_biotype:IG_V_gene transcript_biotype:IG_V_gene gene_symbol:IGLV2-18 description:immunoglobulin lambda variable 2-18 [Source:HGNC Symbol;	2	5	4	3	1	2	2	2	2	1	3	2	2	3	2	1	2	1	2	2	1	2	2	2	3	2	1	2	1	2	2	1	2	2	2	2	2	28.8	28.8	28.8	12.412	118
ENSP00000374846.3;A0A075B6K0;ENSP00000374848.3;A0A075B6K2	ENSP00000374846.3;A0A075B6K0	5;5;1;1	2;2;0;0	1;1;0;0		IGLV3-16	ENSP00000374846.3 pep chromosome:GRCh38:22:22747383:22747921:1 gene:ENSG00000211665.3 transcript:ENST00000390311.3 gene_biotype:IG_V_gene transcript_biotype:IG_V_gene gene_symbol:IGLV3-16 description:immunoglobulin lambda variable 3-16 [Source:HGNC Symbol;	4	5	2	1	1	2	4	4	3	3	4	2	3	2	3	1	1	1	1	1	1	1	1	1	1	1	0	0	0	0	0	0	0	0	0	0	0	27	27	17.4	12.466	115
ENSP00000374850.3;A0A075B6K4;ENSP00000374854.2;P01715	ENSP00000374850.3;A0A075B6K4	6;6;2;2	6;6;2;2	3;3;1;1		IGLV3-10	ENSP00000374850.3 pep chromosome:GRCh38:22:22811747:22812281:1 gene:ENSG00000211669.3 transcript:ENST00000390315.3 gene_biotype:IG_V_gene transcript_biotype:IG_V_gene gene_symbol:IGLV3-10 description:immunoglobulin lambda variable 3-10 [Source:HGNC Symbol;	4	6	6	3	0	4	6	6	5	4	6	2	4	2	4	0	4	6	6	5	4	6	2	4	2	4	0	3	3	3	3	2	3	1	2	1	2	27	27	19.1	12.441	115
ENSP00000374851.2;A0A075B6K5	ENSP00000374851.2;A0A075B6K5	4;4	2;2	2;2		IGLV3-9	ENSP00000374851.2 pep chromosome:GRCh38:22:22819010:22819756:1 gene:ENSG00000211670.2 transcript:ENST00000390316.2 gene_biotype:IG_V_gene transcript_biotype:IG_V_gene gene_symbol:IGLV3-9 description:immunoglobulin lambda variable 3-9 [Source:HGNC Symbol;Ac	2	4	2	2	2	2	4	3	3	3	3	1	3	4	4	1	1	2	1	2	1	1	0	1	2	2	1	1	2	1	2	1	1	0	1	2	2	40	26.1	26.1	12.332	115
ENSP00000452662.1;A0A5H1ZRS2;ENSP00000487690.1;ENSP00000419353.1;ENSP00000393492.2;A0A075B6P5;P01615;P01614;ENSP00000488763.1;ENSP00000483585.1;ENSP00000452747.1;A0A087X0Q4;ENSP00000487928.1;ENSP00000480029.1;ENSP00000409413.2;A0A087WW87	ENSP00000452662.1;A0A5H1ZRS2;ENSP00000487690.1;ENSP00000419353.1;ENSP00000393492.2;A0A075B6P5;P01615;P01614;ENSP00000488763.1;ENSP00000483585.1;ENSP00000452747.1;A0A087X0Q4;ENSP00000487928.1;ENSP00000480029.1;ENSP00000409413.2;A0A087WW87	3;3;3;3;3;3;3;2;2;2;2;2;2;2;2;2	2;2;2;2;2;2;2;1;1;1;1;1;1;1;1;1	2;2;2;2;2;2;2;1;1;1;1;1;1;1;1;1	Ig kappa chain V-II region FR;Ig kappa chain V-II region Cum	IGKV2D-28;IGKV2-40	ENSP00000452662.1 pep chromosome:GRCh38:2:89960449:89960754:1 gene:ENSG00000242534.2 transcript:ENST00000558026.1 gene_biotype:IG_V_gene transcript_biotype:IG_V_gene gene_symbol:IGKV2D-28 description:immunoglobulin kappa variable 2D-28 [Source:HGNC Symbol;	16	3	2	2	2	2	2	2	2	2	2	1	2	2	2	1	1	1	1	1	1	1	0	1	1	1	1	1	1	1	1	1	1	0	1	1	1	53.9	53.9	53.9	11.043	102
ENSP00000488676.1;ENSP00000401707.2;A0A075B6Q5	ENSP00000488676.1;ENSP00000401707.2;A0A075B6Q5	3;3;3	1;1;1	1;1;1		IGHV3-64	ENSP00000488676.1 pep chromosome:GRCh38:CHR_HSCHR14_3_CTG1:106682404:106682939:-1 gene:ENSG00000274236.3 transcript:ENST00000631710.1 gene_biotype:IG_V_gene transcript_biotype:IG_V_gene gene_symbol:IGHV3-64 description:immunoglobulin heavy variable 3-64 [S	3	3	1	1	1	2	1	3	1	1	1	0	1	0	1	0	1	0	1	0	0	0	0	1	0	0	0	1	0	1	0	0	0	0	1	0	0	18.6	9.3	9.3	12.891	118
ENSP00000487977.1;ENSP00000410711.2;A0A075B6R2;ENSP00000500929.1;ENSP00000500772.1;ENSP00000479937.1;ENSP00000473987.1;A0A087WW49;A0A075B7B6;ENSP00000499973.1;ENSP00000499817.1	ENSP00000487977.1;ENSP00000410711.2;A0A075B6R2;ENSP00000500929.1;ENSP00000500772.1;ENSP00000479937.1;ENSP00000473987.1;A0A087WW49;A0A075B7B6;ENSP00000499973.1;ENSP00000499817.1	2;2;2;1;1;1;1;1;1;1;1	2;2;2;1;1;1;1;1;1;1;1	2;2;2;1;1;1;1;1;1;1;1		IGHV4-4;IGHV4OR15-8	ENSP00000487977.1 pep chromosome:GRCh38:CHR_HSCHR14_3_CTG1:106012693:106013191:-1 gene:ENSG00000282223.1 transcript:ENST00000631379.1 gene_biotype:IG_V_gene transcript_biotype:IG_V_gene gene_symbol:IGHV4-4 description:immunoglobulin heavy variable 4-4 [Sou	11	2	2	2	1	2	1	0	2	0	1	1	1	0	0	1	2	1	0	2	0	1	1	1	0	0	1	2	1	0	2	0	1	1	1	0	0	23.9	23.9	23.9	12.848	117
ENSP00000488087.1;ENSP00000419300.1;ENSP00000417136.1;A0A0C4DH68;A0A075B6R9	ENSP00000488087.1;ENSP00000419300.1;ENSP00000417136.1;A0A0C4DH68;A0A075B6R9	5;5;5;5;5	4;4;4;4;4	4;4;4;4;4		IGKV2-24;IGKV2D-24	ENSP00000488087.1 pep chromosome:GRCh38:CHR_HG2290_PATCH:89176328:89177160:-1 gene:ENSG00000282671.1 transcript:ENST00000633851.1 gene_biotype:IG_V_gene transcript_biotype:IG_V_gene gene_symbol:IGKV2-24 description:immunoglobulin kappa variable 2-24 [Sourc	5	5	4	4	2	3	3	3	4	2	4	2	3	4	4	1	2	2	2	3	1	3	1	2	3	3	1	2	2	2	3	1	3	1	2	3	3	38.3	38.3	38.3	13.079	120
ENSP00000417637.1;A0A075B6S2;ENSP00000483567.1;A0A5H1ZRS9;ENSP00000374803.2;A0A0A0MRZ7	ENSP00000417637.1;A0A075B6S2;ENSP00000483567.1;A0A5H1ZRS9;ENSP00000374803.2;A0A0A0MRZ7	6;6;5;5;3;3	5;5;4;4;2;2	2;2;1;1;0;0		IGKV2D-29;IGKV2D-26	ENSP00000417637.1 pep chromosome:GRCh38:2:89947512:89948269:1 gene:ENSG00000243264.2 transcript:ENST00000491977.1 gene_biotype:IG_V_gene transcript_biotype:IG_V_gene gene_symbol:IGKV2D-29 description:immunoglobulin kappa variable 2D-29 [Source:HGNC Symbol;	6	6	5	2	3	4	2	4	4	4	3	3	3	3	5	2	3	1	3	3	3	2	2	2	2	4	0	0	0	0	0	1	0	0	0	0	2	63.3	63.3	37.5	13.143	120
ENSP00000488456.1;ENSP00000418903.1;A0A075B6S5	ENSP00000488456.1;ENSP00000418903.1;A0A075B6S5	3;3;3	2;2;2	2;2;2		IGKV1-27	ENSP00000488456.1 pep chromosome:GRCh38:CHR_HG2290_PATCH:89213423:89213928:-1 gene:ENSG00000282666.1 transcript:ENST00000631531.1 gene_biotype:IG_V_gene transcript_biotype:IG_V_gene gene_symbol:IGKV1-27 description:immunoglobulin kappa variable 1-27 [Sourc	3	3	2	2	0	2	3	2	2	1	2	0	2	2	3	0	1	2	1	1	0	1	0	1	1	2	0	1	2	1	1	0	1	0	1	1	2	31.6	17.9	17.9	12.711	117
P58107;ENSP00000456124.2;A0A075B730;ENSP00000484472.1	P58107;ENSP00000456124.2;A0A075B730;ENSP00000484472.1	3;3;3;3	3;3;3;3	1;1;1;1	Epiplakin	EPPK1	sp|P58107|EPIPL_HUMAN Epiplakin OS=Homo sapiens OX=9606 GN=EPPK1 PE=1 SV=3;ENSP00000456124.2 pep chromosome:GRCh38:8:143857737:143873266:-1 gene:ENSG00000261150.3 transcript:ENST00000568225.2 gene_biotype:protein_coding transcript_biotype:protein_coding ge	4	3	3	1	0	1	0	0	0	1	0	0	1	0	0	0	1	0	0	0	1	0	0	1	0	0	0	1	0	0	0	1	0	0	1	0	0	3.9	3.9	0.2	555.65	5088
ENSP00000474013.1;A0A075B7B8	ENSP00000474013.1;A0A075B7B8	2;2	1;1	1;1		IGHV3OR16-12	ENSP00000474013.1 pep chromosome:GRCh38:16:33802764:33803217:1 gene:ENSG00000270467.1 transcript:ENST00000570121.2 gene_biotype:IG_V_gene transcript_biotype:IG_V_gene gene_symbol:IGHV3OR16-12 description:immunoglobulin heavy variable 3/OR16-12 (non-functio	2	2	1	1	1	1	2	1	1	1	1	1	1	2	2	0	0	1	0	0	0	0	0	0	1	1	0	0	1	0	0	0	0	0	0	1	1	17.1	7.7	7.7	12.874	117
P13501;ENSP00000484921.2;ENSP00000479894.1;ENSP00000475057.1;ENSP00000474412.1;ENSP00000474141.2;ENSP00000488072.1;A0A075B7C5;ENSP00000499138.1;A0A494C1Q1	P13501;ENSP00000484921.2;ENSP00000479894.1;ENSP00000475057.1;ENSP00000474412.1;ENSP00000474141.2;ENSP00000488072.1;A0A075B7C5;ENSP00000499138.1;A0A494C1Q1	2;2;2;2;2;2;2;2;2;2	2;2;2;2;2;2;2;2;2;2	2;2;2;2;2;2;2;2;2;2	C-C motif chemokine 5;RANTES(3-68);RANTES(4-68)	CCL5	sp|P13501|CCL5_HUMAN C-C motif chemokine 5 OS=Homo sapiens OX=9606 GN=CCL5 PE=1 SV=3;ENSP00000484921.2 pep chromosome:GRCh38:CHR_HSCHR17_7_CTG4:35871491:35880793:-1 gene:ENSG00000274233.4 transcript:ENST00000618639.4 gene_biotype:protein_coding transcript_	10	2	2	2	0	0	0	0	0	0	1	0	1	0	0	0	0	0	0	0	0	1	0	1	0	0	0	0	0	0	0	0	1	0	1	0	0	13.2	13.2	13.2	9.9896	91
ENSP00000474509.1;A0A075B7D8	ENSP00000474509.1;A0A075B7D8	3;3	1;1	1;1		IGHV3OR15-7	ENSP00000474509.1 pep chromosome:GRCh38:15:19987656:19988117:-1 gene:ENSG00000259490.2 transcript:ENST00000558565.2 gene_biotype:IG_V_gene transcript_biotype:IG_V_gene gene_symbol:IGHV3OR15-7 description:immunoglobulin heavy variable 3/OR15-7 (pseudogene)	2	3	1	1	0	3	2	2	2	1	1	1	2	1	2	0	1	0	1	0	0	0	1	1	0	0	0	1	0	1	0	0	0	1	1	0	0	21.8	9.2	9.2	13.08	119
ENSP00000474814.1;A0A075B7E8	ENSP00000474814.1;A0A075B7E8	5;5	1;1	1;1		IGHV3OR16-13	ENSP00000474814.1 pep chromosome:GRCh38:16:33827214:33827661:1 gene:ENSG00000271178.1 transcript:ENST00000562905.2 gene_biotype:IG_V_gene transcript_biotype:IG_V_gene gene_symbol:IGHV3OR16-13 description:immunoglobulin heavy variable 3/OR16-13 (non-functio	2	5	1	1	2	3	3	3	3	2	3	2	2	4	3	0	1	0	1	0	0	1	0	0	1	1	0	1	0	1	0	0	1	0	0	1	1	29.1	6	6	12.904	117
ENSP00000403672.3;A0A087WSY6	ENSP00000403672.3;A0A087WSY6	3;3	1;1	1;1		IGKV3D-15	ENSP00000403672.3 pep chromosome:GRCh38:2:90114838:90115402:1 gene:ENSG00000224041.3 transcript:ENST00000417279.3 gene_biotype:IG_V_gene transcript_biotype:IG_V_gene gene_symbol:IGKV3D-15 description:immunoglobulin kappa variable 3D-15 [Source:HGNC Symbol;	2	3	1	1	1	3	2	2	3	2	3	1	1	3	2	0	1	1	1	1	1	1	0	0	1	1	0	1	1	1	1	1	1	0	0	1	1	26.1	7.8	7.8	12.534	115
P02766;ENSP00000477599.2;A0A087WT59;ENSP00000497927.1;ENSP00000237014.4	P02766;ENSP00000477599.2;A0A087WT59;ENSP00000497927.1;ENSP00000237014.4	10;10;10;10;10	10;10;10;10;10	10;10;10;10;10	Transthyretin	TTR	sp|P02766|TTHY_HUMAN Transthyretin OS=Homo sapiens OX=9606 GN=TTR PE=1 SV=1;ENSP00000477599.2 pep chromosome:GRCh38:18:31557009:31598817:1 gene:ENSG00000118271.12 transcript:ENST00000610404.5 gene_biotype:protein_coding transcript_biotype:protein_coding ge	5	10	10	10	2	5	5	3	5	1	8	3	2	8	8	2	5	5	3	5	1	8	3	2	8	8	2	5	5	3	5	1	8	3	2	8	8	69.4	69.4	69.4	15.887	147
P08123;ENSP00000477719.1;A0A087WTA8;ENSP00000297268.6	P08123;ENSP00000477719.1;A0A087WTA8;ENSP00000297268.6	7;7;7;7	7;7;7;7	7;7;7;7	Collagen alpha-2(I) chain	COL1A2	sp|P08123|CO1A2_HUMAN Collagen alpha-2(I) chain OS=Homo sapiens OX=9606 GN=COL1A2 PE=1 SV=7;ENSP00000477719.1 pep chromosome:GRCh38:7:94394914:94430703:1 gene:ENSG00000164692.18 transcript:ENST00000620463.1 gene_biotype:protein_coding transcript_biotype:pr	4	7	7	7	0	1	0	0	4	3	0	0	1	0	0	0	1	0	0	4	3	0	0	1	0	0	0	1	0	0	4	3	0	0	1	0	0	3.1	3.1	3.1	129.31	1366
P62942;ENSP00000503152.1;ENSP00000503592.1;ENSP00000479180.1;A0A087WV48;ENSP00000371138.3;ENSP00000371143.4;ENSP00000383003.4;Q1JUQ3;ENSP00000503279.1;ENSP00000503033.1;A0A087WTS4;ENSP00000478093.1;ENSP00000482758.2;ENSP00000371134.2;ENSP00000480846.1;A0A087WZM5	P62942;ENSP00000503152.1;ENSP00000503592.1;ENSP00000479180.1;A0A087WV48;ENSP00000371138.3;ENSP00000371143.4;ENSP00000383003.4;Q1JUQ3;ENSP00000503279.1;ENSP00000503033.1;A0A087WTS4;ENSP00000478093.1;ENSP00000482758.2;ENSP00000371134.2;ENSP00000480846.1;A0A087WZM5	1;1;1;1;1;1;1;1;1;1;1;1;1;1;1;1;1	1;1;1;1;1;1;1;1;1;1;1;1;1;1;1;1;1	1;1;1;1;1;1;1;1;1;1;1;1;1;1;1;1;1	Peptidyl-prolyl cis-trans isomerase FKBP1A;Peptidyl-prolyl cis-trans isomerase	FKBP1A;FKBP12-Exin	sp|P62942|FKB1A_HUMAN Peptidyl-prolyl cis-trans isomerase FKBP1A OS=Homo sapiens OX=9606 GN=FKBP1A PE=1 SV=2;ENSP00000503152.1 pep chromosome:GRCh38:20:1369417:1393103:-1 gene:ENSG00000088832.18 transcript:ENST00000678408.1 gene_biotype:protein_coding tran	17	1	1	1	0	0	0	0	0	0	0	0	0	0	0	0	0	0	0	0	0	0	0	0	0	0	0	0	0	0	0	0	0	0	0	0	0	12	12	12	11.951	108
P12830;H3BVI7;ENSP00000458139.1;H3BNC6;ENSP00000454782.1;ENSP00000480664.1;ENSP00000478360.1;A0A087WX17;A0A087WU43;ENSP00000414946.2;ENSP00000261769.4;ENSP00000481063.1;A0A087WXI5;P12830-2;J3QKP1;ENSP00000463170.1	P12830;H3BVI7;ENSP00000458139.1;H3BNC6;ENSP00000454782.1;ENSP00000480664.1;ENSP00000478360.1;A0A087WX17;A0A087WU43;ENSP00000414946.2;ENSP00000261769.4;ENSP00000481063.1;A0A087WXI5;P12830-2;J3QKP1;ENSP00000463170.1	4;4;4;4;4;4;4;4;4;4;4;4;4;4;2;2	4;4;4;4;4;4;4;4;4;4;4;4;4;4;2;2	4;4;4;4;4;4;4;4;4;4;4;4;4;4;2;2	Cadherin-1;E-Cad/CTF1;E-Cad/CTF2;E-Cad/CTF3	CDH1	sp|P12830|CADH1_HUMAN Cadherin-1 OS=Homo sapiens OX=9606 GN=CDH1 PE=1 SV=3;tr|H3BVI7|H3BVI7_HUMAN Cadherin-1 OS=Homo sapiens OX=9606 GN=CDH1 PE=1 SV=1;ENSP00000458139.1 pep chromosome:GRCh38:16:68737352:68833536:1 gene:ENSG00000039068.19 transcript:ENST000	16	4	4	4	0	2	0	0	3	2	1	2	2	1	2	0	2	0	0	3	2	1	2	2	1	2	0	2	0	0	3	2	1	2	2	1	2	8.4	8.4	8.4	97.455	882
P68104;Q05639;ENSP00000298049.8;ENSP00000217182.3;ENSP00000504335.1;ENSP00000503823.1;ENSP00000503249.1;ENSP00000503192.1;ENSP00000392366.2;A0A2U3TZH3;ENSP00000348651.3;ENSP00000339053.4;ENSP00000330054.2;ENSP00000479055.2;ENSP00000504801.1;ENSP00000479609.2;A0A087WVQ9;Q5VTE0;ENSP00000339063.7;ENSP00000504630.1;ENSP00000503518.1	P68104;Q05639;ENSP00000298049.8;ENSP00000217182.3;ENSP00000504335.1;ENSP00000503823.1;ENSP00000503249.1;ENSP00000503192.1;ENSP00000392366.2;A0A2U3TZH3;ENSP00000348651.3;ENSP00000339053.4;ENSP00000330054.2;ENSP00000479055.2;ENSP00000504801.1;ENSP00000479609.2;A0A087WVQ9;Q5VTE0;ENSP00000339063.7;ENSP00000504630.1;ENSP00000503518.1	2;2;2;2;2;2;2;2;2;2;2;2;2;2;2;2;2;2;2;1;1	2;2;2;2;2;2;2;2;2;2;2;2;2;2;2;2;2;2;2;1;1	2;2;2;2;2;2;2;2;2;2;2;2;2;2;2;2;2;2;2;1;1	Elongation factor 1-alpha 1;Elongation factor 1-alpha 2;Putative elongation factor 1-alpha-like 3	EEF1A1;EEF1A2;EEF1A1P5	sp|P68104|EF1A1_HUMAN Elongation factor 1-alpha 1 OS=Homo sapiens OX=9606 GN=EEF1A1 PE=1 SV=1;sp|Q05639|EF1A2_HUMAN Elongation factor 1-alpha 2 OS=Homo sapiens OX=9606 GN=EEF1A2 PE=1 SV=1;ENSP00000298049.8 pep chromosome:GRCh38:20:63488014:63499083:-1 gene	21	2	2	2	0	2	0	0	0	1	0	0	2	1	1	0	2	0	0	0	1	0	0	2	1	1	0	2	0	0	0	1	0	0	2	1	1	4.3	4.3	4.3	50.14	462
Q06033;ENSP00000479928.1;A0A087WW43;ENSP00000415769.2;Q06033-2;ENSP00000413922.2;E7ET33	Q06033;ENSP00000479928.1;A0A087WW43;ENSP00000415769.2;Q06033-2;ENSP00000413922.2;E7ET33	5;5;5;5;5;3;3	5;5;5;5;5;3;3	5;5;5;5;5;3;3	Inter-alpha-trypsin inhibitor heavy chain H3	ITIH3	sp|Q06033|ITIH3_HUMAN Inter-alpha-trypsin inhibitor heavy chain H3 OS=Homo sapiens OX=9606 GN=ITIH3 PE=1 SV=2;ENSP00000479928.1 pep chromosome:GRCh38:3:52794768:52809009:1 gene:ENSG00000162267.12 transcript:ENST00000621946.4 gene_biotype:protein_coding tra	7	5	5	5	0	2	1	3	0	2	3	0	2	4	2	0	2	1	3	0	2	3	0	2	4	2	0	2	1	3	0	2	3	0	2	4	2	7.3	7.3	7.3	99.848	890
Q9Y6R7;ENSP00000481056.3;A0A087WXI2;ENSP00000491148.2;ENSP00000487490.3;ENSP00000479036.1;A0A087WUZ2	Q9Y6R7;ENSP00000481056.3;A0A087WXI2;ENSP00000491148.2;ENSP00000487490.3	41;41;41;41;41;11;11	41;41;41;41;41;11;11	41;41;41;41;41;11;11	IgGFc-binding protein	FCGBP	sp|Q9Y6R7|FCGBP_HUMAN IgGFc-binding protein OS=Homo sapiens OX=9606 GN=FCGBP PE=1 SV=3;ENSP00000481056.3 pep chromosome:GRCh38:19:39863323:39934626:-1 gene:ENSG00000275395.6 transcript:ENST00000616721.6 gene_biotype:protein_coding transcript_biotype:protei	7	41	41	41	6	30	29	20	24	6	29	7	15	22	32	6	30	29	20	24	6	29	7	15	22	32	6	30	29	20	24	6	29	7	15	22	32	12.2	12.2	12.2	572.01	5405
P50895;ENSP00000481153.1;A0A087WXM8;ENSP00000270233.5;K7ENU8;ENSP00000467100.2	P50895;ENSP00000481153.1;A0A087WXM8;ENSP00000270233.5	3;3;3;3;1;1	3;3;3;3;1;1	3;3;3;3;1;1	Basal cell adhesion molecule	BCAM	sp|P50895|BCAM_HUMAN Basal cell adhesion molecule OS=Homo sapiens OX=9606 GN=BCAM PE=1 SV=2;ENSP00000481153.1 pep chromosome:GRCh38:19:44809071:44821416:1 gene:ENSG00000187244.12 transcript:ENST00000611077.5 gene_biotype:protein_coding transcript_biotype:p	6	3	3	3	0	1	0	1	1	0	1	1	0	0	1	0	1	0	1	1	0	1	1	0	0	1	0	1	0	1	1	0	1	1	0	0	1	6.2	6.2	6.2	67.404	628
P48788;ENSP00000500808.1;ENSP00000500770.1;ENSP00000500698.1;ENSP00000500278.1;ENSP00000500044.1;ENSP00000481242.1;ENSP00000371336.1;ENSP00000371331.1;ENSP00000371330.3;ENSP00000252898.7;A0A087WXS0;P48788-2	P48788;ENSP00000500808.1;ENSP00000500770.1;ENSP00000500698.1;ENSP00000500278.1;ENSP00000500044.1;ENSP00000481242.1;ENSP00000371336.1;ENSP00000371331.1;ENSP00000371330.3;ENSP00000252898.7;A0A087WXS0;P48788-2	5;5;5;5;5;5;5;5;5;5;5;5;5	5;5;5;5;5;5;5;5;5;5;5;5;5	5;5;5;5;5;5;5;5;5;5;5;5;5	Troponin I, fast skeletal muscle	TNNI2	sp|P48788|TNNI2_HUMAN Troponin I, fast skeletal muscle OS=Homo sapiens OX=9606 GN=TNNI2 PE=1 SV=2;ENSP00000500808.1 pep chromosome:GRCh38:CHR_HG28_PATCH:1840194:1841678:1 gene:ENSG00000288219.1 transcript:ENST00000672155.1 gene_biotype:protein_coding trans	13	5	5	5	0	0	1	0	1	0	0	0	0	0	0	0	0	1	0	1	0	0	0	0	0	0	0	0	1	0	1	0	0	0	0	0	0	23.6	23.6	23.6	21.338	182
O75015;ENSP00000482838.1;A0A087WZR4;H0Y4U3;ENSP00000394204.3;ENSP00000497461.1;ENSP00000356941.2;A0A3B3ISU3;ENSP00000437084.1;E9PNY5;ENSP00000478466.1;A0A087WU90	O75015;ENSP00000482838.1;A0A087WZR4;H0Y4U3;ENSP00000394204.3;ENSP00000497461.1;ENSP00000356941.2;A0A3B3ISU3;ENSP00000437084.1;E9PNY5;ENSP00000478466.1;A0A087WU90	3;3;3;3;3;3;3;3;2;2;2;2	3;3;3;3;3;3;3;3;2;2;2;2	2;2;2;2;2;2;2;2;2;2;2;2	Low affinity immunoglobulin gamma Fc region receptor III-B	FCGR3B	sp|O75015|FCG3B_HUMAN Low affinity immunoglobulin gamma Fc region receptor III-B OS=Homo sapiens OX=9606 GN=FCGR3B PE=1 SV=2;ENSP00000482838.1 pep chromosome:GRCh38:1:161623200:161631047:-1 gene:ENSG00000162747.12 transcript:ENST00000613418.4 gene_biotype:	12	3	3	2	0	0	0	0	0	0	0	0	0	2	1	0	0	0	0	0	0	0	0	0	2	1	0	0	0	0	0	0	0	0	0	1	0	14.2	14.2	9	26.216	233
P12109;ENSP00000483630.1;A0A087X0S5;ENSP00000355180.3	P12109;ENSP00000483630.1;A0A087X0S5;ENSP00000355180.3	4;4;4;4	4;4;4;4	4;4;4;4	Collagen alpha-1(VI) chain	COL6A1	sp|P12109|CO6A1_HUMAN Collagen alpha-1(VI) chain OS=Homo sapiens OX=9606 GN=COL6A1 PE=1 SV=3;ENSP00000483630.1 pep chromosome:GRCh38:21:45981769:46004101:1 gene:ENSG00000142156.15 transcript:ENST00000612273.1 gene_biotype:protein_coding transcript_biotype:	4	4	4	4	0	0	0	0	0	1	3	0	0	3	1	0	0	0	0	0	1	3	0	0	3	1	0	0	0	0	0	1	3	0	0	3	1	5.7	5.7	5.7	108.53	1028
P43003;P43003-2;ENSP00000371343.3;ENSP00000265113.4;A0A087X0U3;ENSP00000483657.1;A0A087WT87;ENSP00000477672.1;ENSP00000471781.1;M0R063;ENSP00000471038.1;E7EUS7;ENSP00000427203.1;ENSP00000446175.1;ENSP00000471562.1;ENSP00000469551.1;M0QY32;ENSP00000424986.1;E7EUV6;ENSP00000420992.1;P48664-2;M0R106	P43003;P43003-2;ENSP00000371343.3;ENSP00000265113.4;A0A087X0U3;ENSP00000483657.1;A0A087WT87;ENSP00000477672.1	5;5;5;5;5;5;3;3;1;1;1;1;1;1;1;1;1;1;1;1;1;1	5;5;5;5;5;5;3;3;1;1;1;1;1;1;1;1;1;1;1;1;1;1	4;4;4;4;4;4;3;3;0;0;0;0;0;0;0;0;0;0;0;0;0;0	Excitatory amino acid transporter 1;Amino acid transporter	SLC1A3	sp|P43003|EAA1_HUMAN Excitatory amino acid transporter 1 OS=Homo sapiens OX=9606 GN=SLC1A3 PE=1 SV=1;sp|P43003-2|EAA1_HUMAN Isoform 2 of Excitatory amino acid transporter 1 OS=Homo sapiens OX=9606 GN=SLC1A3;ENSP00000371343.3 pep chromosome:GRCh38:5:3660832	22	5	5	4	0	5	0	0	0	0	0	0	0	0	0	0	5	0	0	0	0	0	0	0	0	0	0	4	0	0	0	0	0	0	0	0	0	13.3	13.3	11.3	59.572	542
ENSP00000473894.1;ENSP00000380505.3;ENSP00000484342.1;A0A087X1N7;P20929-2;P20929;P20929-3;H0Y786;ENSP00000410961.1;ENSP00000386259.1;ENSP00000172853.10;ENSP00000474498.1;ENSP00000416578.2;P20929-4;H7C2D0;ENSP00000405167.1	ENSP00000473894.1;ENSP00000380505.3;ENSP00000484342.1;A0A087X1N7;P20929-2;P20929;P20929-3;H0Y786;ENSP00000410961.1;ENSP00000386259.1;ENSP00000172853.10;ENSP00000474498.1;ENSP00000416578.2;P20929-4	3;3;3;3;3;2;2;2;2;2;2;2;2;2;1;1	3;3;3;3;3;2;2;2;2;2;2;2;2;2;1;1	3;3;3;3;3;2;2;2;2;2;2;2;2;2;1;1	Nebulin	NEB	ENSP00000473894.1 pep chromosome:GRCh38:2:151485760:151733156:-1 gene:ENSG00000183091.19 transcript:ENST00000603639.5 gene_biotype:protein_coding transcript_biotype:protein_coding gene_symbol:NEB description:nebulin [Source:HGNC Symbol;Acc:HGNC:7720];ENSP0	16	3	3	3	0	1	0	0	1	0	0	1	1	1	0	0	1	0	0	1	0	0	1	1	1	0	0	1	0	0	1	0	0	1	1	1	0	0.5	0.5	0.5	986.65	8525
P09871;ENSP00000484657.1;A0A087X232;ENSP00000385035.1;ENSP00000354057.5;ENSP00000328173.3;F8WCZ6;ENSP00000384171.3;H0Y5D1;ENSP00000397921.1;F5H7T4;ENSP00000442298.1;ENSP00000384464.1;B5MCV4	P09871;ENSP00000484657.1;A0A087X232;ENSP00000385035.1;ENSP00000354057.5;ENSP00000328173.3;F8WCZ6;ENSP00000384171.3	8;8;8;8;8;8;7;7;2;2;1;1;1;1	7;7;7;7;7;7;7;7;1;1;1;1;0;0	7;7;7;7;7;7;7;7;1;1;1;1;0;0	Complement C1s subcomponent;Complement C1s subcomponent heavy chain;Complement C1s subcomponent light chain	C1S	sp|P09871|C1S_HUMAN Complement C1s subcomponent OS=Homo sapiens OX=9606 GN=C1S PE=1 SV=1;ENSP00000484657.1 pep chromosome:GRCh38:12:7060676:7071029:1 gene:ENSG00000182326.15 transcript:ENST00000617865.4 gene_biotype:protein_coding transcript_biotype:protei	14	8	7	7	2	4	2	4	6	5	4	2	2	6	5	1	3	2	3	5	4	3	1	1	5	4	1	3	2	3	5	4	3	1	1	5	4	12.9	11.8	11.8	76.684	688
P35613;I3L192;ENSP00000343809.4;A0A087X2B5;ENSP00000484849.1;ENSP00000458665.1;ENSP00000333769.3;P35613-2;ENSP00000495088.1;A0A2R8YDZ0;P35613-4;ENSP00000473664.1;A0A087WUV8;ENSP00000473393.1;ENSP00000344707.3;P35613-3;ENSP00000478958.1;R4GMX5	P35613;I3L192;ENSP00000343809.4;A0A087X2B5;ENSP00000484849.1;ENSP00000458665.1;ENSP00000333769.3;P35613-2;ENSP00000495088.1;A0A2R8YDZ0;P35613-4;ENSP00000473664.1;A0A087WUV8;ENSP00000473393.1;ENSP00000344707.3;P35613-3;ENSP00000478958.1;R4GMX5	2;2;2;2;2;2;2;2;1;1;1;1;1;1;1;1;1;1	2;2;2;2;2;2;2;2;1;1;1;1;1;1;1;1;1;1	2;2;2;2;2;2;2;2;1;1;1;1;1;1;1;1;1;1	Basigin	BSG	sp|P35613|BASI_HUMAN Basigin OS=Homo sapiens OX=9606 GN=BSG PE=1 SV=2;tr|I3L192|I3L192_HUMAN Basigin (Fragment) OS=Homo sapiens OX=9606 GN=BSG PE=1 SV=8;ENSP00000343809.4 pep chromosome:GRCh38:19:572596:583493:1 gene:ENSG00000172270.21 transcript:ENST00000	18	2	2	2	0	1	1	2	0	0	0	0	0	0	0	0	1	1	2	0	0	0	0	0	0	0	0	1	1	2	0	0	0	0	0	0	0	6	6	6	42.2	385
P28072;I3L3X7;ENSP00000460811.1;ENSP00000485006.1;A0A087X2I4;ENSP00000270586.3	P28072;I3L3X7;ENSP00000460811.1;ENSP00000485006.1;A0A087X2I4;ENSP00000270586.3	1;1;1;1;1;1	1;1;1;1;1;1	1;1;1;1;1;1	Proteasome subunit beta type-6;Proteasome subunit beta type	PSMB6	sp|P28072|PSB6_HUMAN Proteasome subunit beta type-6 OS=Homo sapiens OX=9606 GN=PSMB6 PE=1 SV=4;tr|I3L3X7|I3L3X7_HUMAN Proteasome subunit beta type-6 (Fragment) OS=Homo sapiens OX=9606 GN=PSMB6 PE=1 SV=1;ENSP00000460811.1 pep chromosome:GRCh38:17:4796204:47	6	1	1	1	0	1	1	1	1	0	1	0	0	1	1	0	1	1	1	1	0	1	0	0	1	1	0	1	1	1	1	0	1	0	0	1	1	4.2	4.2	4.2	25.357	239
P14209;ENSP00000370582.3;ENSP00000485427.1;A0A096LP69;ENSP00000370588.3;P14209-3	P14209;ENSP00000370582.3;ENSP00000485427.1;A0A096LP69;ENSP00000370588.3;P14209-3	1;1;1;1;1;1	1;1;1;1;1;1	1;1;1;1;1;1	CD99 antigen	CD99	sp|P14209|CD99_HUMAN CD99 antigen OS=Homo sapiens OX=9606 GN=CD99 PE=1 SV=1;ENSP00000370582.3 pep chromosome:GRCh38:X:2691276:2741101:1 gene:ENSG00000002586.20 transcript:ENST00000381187.8 gene_biotype:protein_coding transcript_biotype:protein_coding gene_	6	1	1	1	0	1	0	1	1	1	1	1	1	1	1	0	1	0	1	1	1	1	1	1	1	1	0	1	0	1	1	1	1	1	1	1	1	5.4	5.4	5.4	18.848	185
ENSP00000485552.1;A0A096LPE2;P35542;ENSP00000278222.4;ENSP00000499879.1;ENSP00000497498.1;A0A3B3ISW8;ENSP00000432370.1;E9PR14;ENSP00000416716.2;G3V1D9;ENSP00000435659.1;P0DJI9-2	ENSP00000485552.1;A0A096LPE2;P35542;ENSP00000278222.4	8;8;5;5;3;3;3;3;3;3;3;3;3	5;5;5;5;0;0;0;0;0;0;0;0;0	5;5;5;5;0;0;0;0;0;0;0;0;0	Serum amyloid A-4 protein	SAA2-SAA4;SAA4	ENSP00000485552.1 pep chromosome:GRCh38:11:18231423:18248635:-1 gene:ENSG00000255071.3 transcript:ENST00000524555.3 gene_biotype:protein_coding transcript_biotype:protein_coding gene_symbol:SAA2-SAA4 description:SAA2-SAA4 readthrough [Source:HGNC Symbol;Ac	13	8	5	5	1	7	2	4	6	5	5	3	3	5	6	1	4	2	4	3	2	2	2	2	3	3	1	4	2	4	3	2	2	2	2	3	3	37	23.6	23.6	23.353	208
P12259;ENSP00000356771.3;ENSP00000356770.3;A0A0A0MRJ7	P12259;ENSP00000356771.3;ENSP00000356770.3;A0A0A0MRJ7	84;84;84;84	84;84;84;84	69;69;69;69	Coagulation factor V;Coagulation factor V heavy chain;Coagulation factor V light chain	F5	sp|P12259|FA5_HUMAN Coagulation factor V OS=Homo sapiens OX=9606 GN=F5 PE=1 SV=4;ENSP00000356771.3 pep chromosome:GRCh38:1:169511951:169586481:-1 gene:ENSG00000198734.12 transcript:ENST00000367797.9 gene_biotype:protein_coding transcript_biotype:protein_co	4	84	84	69	5	68	44	33	64	40	59	46	56	49	63	5	68	44	33	64	40	59	46	56	49	63	4	54	33	27	53	32	46	34	43	40	53	35.5	35.5	30.9	251.7	2224
354393;354394;354395;354396;354397;354398;354399;354400;354401;354402;354403;354404;354405;354406;354407;354408;354409;354410;354411;354412;354413;354414;354415;354416;354417;354418;354419;354420;354421;354422;354423;354424;354425;354426;354427;354428;354429;354430;354431;354432;354433;354434;354435;354436;354437;354438;354439;354440;354441;354442;354443;354444;354445;354446;354447;354448;354449;…	118;190;18620;22688;25393;52300;55320;56617;66382;67167;67243;68935;78473;93553;93619;98541;118498;122202;128833;132555;135341;150014;150086;157925;177249;177427;182156;182694;227446;231440;243780;244550;246301;246434;262126;284418;298487;298491;298756;302017;305557;306289;306730;306746;318849;342935;345816;354578;354740;383886;398656;399348;404411;407341;409304;410595;424081;424095;437201;438663…	10;11;12;13;14;15;16;17;18;19	138;395;413;904;921;1156;1896;1909;1911;2173	-1;-1;-1;-1
ENSP00000487987.2;ENSP00000420118.1;ENSP00000374812.3;A0A0A0MRZ8;P04433	ENSP00000487987.2;ENSP00000420118.1;ENSP00000374812.3;A0A0A0MRZ8;P04433	4;4;4;4;4	4;4;4;4;4	4;4;4;4;4	Ig kappa chain V-III region VG	IGKV3D-11	ENSP00000487987.2 pep chromosome:GRCh38:CHR_HG2290_PATCH:89027171:89027731:-1 gene:ENSG00000282823.1 transcript:ENST00000632088.2 gene_biotype:IG_V_gene transcript_biotype:IG_V_gene gene_symbol:IGKV3-11 description:immunoglobulin kappa variable 3-11 [Sourc	5	4	4	4	2	2	3	2	3	3	3	1	2	3	3	2	2	3	2	3	3	3	1	2	3	3	2	2	3	2	3	3	3	1	2	3	3	32.2	32.2	32.2	12.575	115
P01857;ENSP00000488387.1;ENSP00000374991.2;ENSP00000487867.1;ENSP00000374990.2;A0A0A0MS08;ENSP00000488811.1;ENSP00000374984.2;A0A0A0MS07	P01857;ENSP00000488387.1;ENSP00000374991.2;ENSP00000487867.1;ENSP00000374990.2;A0A0A0MS08;ENSP00000488811.1;ENSP00000374984.2;A0A0A0MS07	16;16;16;16;16;16;12;12;12	16;16;16;16;16;16;12;12;12	6;6;6;6;6;6;4;4;4	Ig gamma-1 chain C region	IGHG1	sp|P01857|IGHG1_HUMAN Immunoglobulin heavy constant gamma 1 OS=Homo sapiens OX=9606 GN=IGHG1 PE=1 SV=1;ENSP00000488387.1 pep chromosome:GRCh38:CHR_HSCHR14_3_CTG1:105742109:105743842:-1 gene:ENSG00000277633.5 transcript:ENST00000631466.1 gene_biotype:IG_C_g	9	16	16	6	10	10	11	11	12	11	10	9	9	12	9	10	10	11	11	12	11	10	9	9	12	9	3	4	5	4	5	3	4	4	4	5	4	43.3	43.3	21.8	36.105	330
38473;138474;138475;138476;138477;138478;138479;138480;138481;138482;138483;138484;138485;138486;138487;138488;138489;138490;138491;138492;138493;138494;138495;138496;138497;138498;138499;138500;138501;138502;138503;138504;138505;138506;138507;138508;138509;138510;138511;138512;138513;138514;138515;138516;138517;138518;138519;138520;138521;138522;138523;138524;138525;138526;138527;138528;138529;1…	45005;45704;108352;120776;136190;138051;167816;186350;205255;209038;209079;362961;582639;642818;661584;661974	20	135	-1;-1;-1;-1;-1;-1;-1;-1;-1
P01880;ENSP00000478893.1;ENSP00000488303.1;ENSP00000374998.2;A0A0A0MS09;P01880-2	P01880;ENSP00000478893.1;ENSP00000488303.1;ENSP00000374998.2;A0A0A0MS09;P01880-2	2;2;2;2;2;2	2;2;2;2;2;2	2;2;2;2;2;2	Ig delta chain C region	IGHD	sp|P01880|IGHD_HUMAN Immunoglobulin heavy constant delta OS=Homo sapiens OX=9606 GN=IGHD PE=1 SV=3;ENSP00000478893.1 pep chromosome:GRCh38:14:105838401:105845678:-1 gene:ENSG00000211898.7 transcript:ENST00000613640.1 gene_biotype:IG_C_gene transcript_bioty	6	2	2	2	0	2	0	0	1	1	1	0	2	2	1	0	2	0	0	1	1	1	0	2	2	1	0	2	0	0	1	1	1	0	2	2	1	5.7	5.7	5.7	42.352	384
ENSP00000488069.1;ENSP00000375034.2;A0A0A0MS15	ENSP00000488069.1;ENSP00000375034.2;A0A0A0MS15	8;8;8	5;5;5	5;5;5		IGHV3-49	ENSP00000488069.1 pep chromosome:GRCh38:CHR_HSCHR14_3_CTG1:106581617:106582158:-1 gene:ENSG00000275316.3 transcript:ENST00000632211.1 gene_biotype:IG_V_gene transcript_biotype:IG_V_gene gene_symbol:IGHV3-49 description:immunoglobulin heavy variable 3-49 [S	3	8	5	5	2	5	8	5	3	4	5	1	3	2	5	1	3	5	3	3	2	3	1	3	2	3	1	3	5	3	3	2	3	1	3	2	3	42.9	33.6	33.6	13.056	119
Q4LDE5;ENSP00000363593.2;ENSP00000384917.3;A0A0A0MSD0;Q4LDE5-3;Q4LDE5-4;ENSP00000363585.2;Q4LDE5-2	Q4LDE5;ENSP00000363593.2;ENSP00000384917.3;A0A0A0MSD0;Q4LDE5-3	7;7;7;7;4;2;1;1	7;7;7;7;4;2;1;1	7;7;7;7;4;2;1;1	Sushi, von Willebrand factor type A, EGF and pentraxin domain-containing protein 1	SVEP1	sp|Q4LDE5|SVEP1_HUMAN Sushi, von Willebrand factor type A, EGF and pentraxin domain-containing protein 1 OS=Homo sapiens OX=9606 GN=SVEP1 PE=1 SV=3;ENSP00000363593.2 pep chromosome:GRCh38:9:110365248:110579741:-1 gene:ENSG00000165124.18 transcript:ENST0000	8	7	7	7	0	6	4	2	3	1	2	3	5	2	3	0	6	4	2	3	1	2	3	5	2	3	0	6	4	2	3	1	2	3	5	2	3	2	2	2	390.17	3571
Q06830;A0A0A0MSI0;ENSP00000503140.1;ENSP00000407034.2;ENSP00000389047.2;ENSP00000361152.5;ENSP00000262746.1;ENSP00000361150.1;A0A0A0MRQ5;Q13162;H7C3T4;ENSP00000413736.1;ENSP00000368646.4	Q06830;A0A0A0MSI0;ENSP00000503140.1;ENSP00000407034.2;ENSP00000389047.2;ENSP00000361152.5;ENSP00000262746.1;ENSP00000361150.1;A0A0A0MRQ5;Q13162;H7C3T4;ENSP00000413736.1;ENSP00000368646.4	6;6;6;6;6;6;6;5;5;3;3;3;3	5;5;5;5;5;5;5;4;4;3;3;3;3	5;5;5;5;5;5;5;4;4;3;3;3;3	Peroxiredoxin-1;Peroxiredoxin-4	PRDX1;PRDX4	sp|Q06830|PRDX1_HUMAN Peroxiredoxin-1 OS=Homo sapiens OX=9606 GN=PRDX1 PE=1 SV=1;tr|A0A0A0MSI0|A0A0A0MSI0_HUMAN Peroxiredoxin-1 (Fragment) OS=Homo sapiens OX=9606 GN=PRDX1 PE=1 SV=1;ENSP00000503140.1 pep chromosome:GRCh38:1:45510914:45542732:-1 gene:ENSG00	13	6	5	5	0	4	1	1	2	4	1	0	3	1	2	0	3	0	0	1	3	0	0	2	0	1	0	3	0	0	1	3	0	0	2	0	1	25.1	19.6	19.6	22.11	199
P13637;ENSP00000437577.1;ENSP00000498113.1;ENSP00000411503.1;P13637-2;A0A0A0MT26;ENSP00000494711.1;P13637-3;ENSP00000471581.1;M0R116;ENSP00000444688.1;A0A2R8YEY8;ENSP00000376066.3;ENSP00000354490.3;P50993;B1AKY9;H0Y7C1;ENSP00000411705.1;M0QXF2;ENSP00000469129.2;Q13733;ENSP00000357060.4;ENSP00000218548.6;P54707-2;E9PRA5;ENSP00000371372.3;ENSP00000434272.1;P20648;P54707;ENSP00000262623.2;Q5TC01;ENS…	P13637;ENSP00000437577.1;ENSP00000498113.1;ENSP00000411503.1;P13637-2;A0A0A0MT26;ENSP00000494711.1;P13637-3;ENSP00000471581.1;M0R116;ENSP00000444688.1;A0A2R8YEY8;ENSP00000376066.3;ENSP00000354490.3;P50993;B1AKY9	10;10;10;10;10;10;10;10;10;10;10;10;6;6;6;6;4;4;3;3;3;3;2;2;2;2;2;2;2;2;1;1;1;1	2;2;2;2;2;2;2;2;2;2;2;2;1;1;1;1;1;1;1;1;1;1;1;1;1;1;1;0;1;0;0;0;1;1	2;2;2;2;2;2;2;2;2;2;2;2;1;1;1;1;1;1;1;1;1;1;1;1;1;1;1;0;1;0;0;0;1;1	Sodium/potassium-transporting ATPase subunit alpha-3;Sodium/potassium-transporting ATPase subunit alpha-2	ATP1A3;ATP1A2	sp|P13637|AT1A3_HUMAN Sodium/potassium-transporting ATPase subunit alpha-3 OS=Homo sapiens OX=9606 GN=ATP1A3 PE=1 SV=3;ENSP00000437577.1 pep chromosome:GRCh38:19:41966621:41993467:-1 gene:ENSG00000105409.19 transcript:ENST00000543770.5 gene_biotype:protein	34	10	2	2	1	9	0	0	0	0	1	1	0	1	1	1	2	0	0	0	0	1	1	0	1	1	1	2	0	0	0	0	1	1	0	1	1	11.3	2	2	111.75	1013
ENSP00000413304.2;A0A0A0MT36;ENSP00000374806.2;A0A0C4DH26	ENSP00000413304.2;A0A0A0MT36;ENSP00000374806.2;A0A0C4DH26	2;2;1;1	2;2;1;1	1;1;1;1		IGKV6D-21;IGKV6D-41	ENSP00000413304.2 pep chromosome:GRCh38:2:90021567:90022185:1 gene:ENSG00000225523.2 transcript:ENST00000436451.2 gene_biotype:IG_V_gene transcript_biotype:IG_V_gene gene_symbol:IGKV6D-21 description:immunoglobulin kappa variable 6D-21 (non-functional) [So	4	2	2	1	0	2	2	1	2	1	2	1	0	2	2	0	2	2	1	2	1	2	1	0	2	2	0	1	1	1	1	1	1	1	0	1	1	28.9	28.9	10.5	12.34	114
Q13418;ENSP00000403487.2;ENSP00000379975.2;ENSP00000299421.4;ENSP00000439606.2;A0A0A0MTH3;ENSP00000434492.2;Q13418-3;ENSP00000435323.1;Q13418-2;ENSP00000480597.1;A0A087WWY6	Q13418;ENSP00000403487.2;ENSP00000379975.2;ENSP00000299421.4;ENSP00000439606.2;A0A0A0MTH3;ENSP00000434492.2;Q13418-3;ENSP00000435323.1;Q13418-2	12;12;12;12;12;12;10;10;7;7;1;1	12;12;12;12;12;12;10;10;7;7;1;1	12;12;12;12;12;12;10;10;7;7;1;1	Integrin-linked protein kinase	ILK	sp|Q13418|ILK_HUMAN Integrin-linked protein kinase OS=Homo sapiens OX=9606 GN=ILK PE=1 SV=2;ENSP00000403487.2 pep chromosome:GRCh38:11:6603758:6610833:1 gene:ENSG00000166333.14 transcript:ENST00000420936.6 gene_biotype:protein_coding transcript_biotype:pro	12	12	12	12	0	5	0	3	1	0	0	1	1	1	1	0	5	0	3	1	0	0	1	1	1	1	0	5	0	3	1	0	0	1	1	1	1	28.3	28.3	28.3	51.419	452
ENSP00000479309.2;ENSP00000374836.3;A0A0B4J1U3	ENSP00000479309.2;ENSP00000374836.3;A0A0B4J1U3	1;1;1	1;1;1	1;1;1		IGLV1-36	ENSP00000479309.2 pep chromosome:GRCh38:CHR_HSCHR22_1_CTG3:22441045:22441552:1 gene:ENSG00000273737.3 transcript:ENST00000618026.2 gene_biotype:IG_V_gene transcript_biotype:IG_V_gene gene_symbol:IGLV1-36 description:immunoglobulin lambda variable 1-36 [Sou	3	1	1	1	0	0	0	1	0	0	1	0	0	1	0	0	0	0	1	0	0	1	0	0	1	0	0	0	0	1	0	0	1	0	0	1	0	13.7	13.7	13.7	12.478	117
ENSP00000488134.1;ENSP00000375002.2;A0A0B4J1U7	ENSP00000488134.1;ENSP00000375002.2;A0A0B4J1U7	3;3;3	3;3;3	3;3;3		IGHV6-1	ENSP00000488134.1 pep chromosome:GRCh38:CHR_HSCHR14_3_CTG1:105940525:105941024:-1 gene:ENSG00000282745.1 transcript:ENST00000633299.1 gene_biotype:IG_V_gene transcript_biotype:IG_V_gene gene_symbol:IGHV6-1 description:immunoglobulin heavy variable 6-1 [Sou	3	3	3	3	0	2	3	2	2	1	2	2	2	2	2	0	2	3	2	2	1	2	2	2	2	2	0	2	3	2	2	1	2	2	2	2	2	23.1	23.1	23.1	13.481	121
ENSP00000488894.1;ENSP00000375012.2;A0A0B4J1V0;S4R3C0;ENSP00000474964.1;ENSP00000474135.1;A0A075B7F1	ENSP00000488894.1;ENSP00000375012.2;A0A0B4J1V0	10;10;10;1;1;1;1	10;10;10;1;1;1;1	4;4;4;0;0;0;0		IGHV3-15	ENSP00000488894.1 pep chromosome:GRCh38:CHR_HSCHR14_3_CTG1:106154393:106154934:-1 gene:ENSG00000282290.1 transcript:ENST00000632959.1 gene_biotype:IG_V_gene transcript_biotype:IG_V_gene gene_symbol:IGHV3-15 description:immunoglobulin heavy variable 3-15 [S	7	10	10	4	5	7	10	6	5	6	7	4	4	5	9	5	7	10	6	5	6	7	4	4	5	9	1	3	4	3	2	2	3	2	2	3	4	41.2	41.2	26.9	12.926	119
ENSP00000487857.1;ENSP00000375020.2;A0A0B4J1V2	ENSP00000487857.1;ENSP00000375020.2;A0A0B4J1V2	2;2;2	2;2;2	2;2;2		IGHV2-26	ENSP00000487857.1 pep chromosome:GRCh38:CHR_HSCHR14_3_CTG1:106302166:106302633:-1 gene:ENSG00000282344.1 transcript:ENST00000632457.1 gene_biotype:IG_V_gene transcript_biotype:IG_V_gene gene_symbol:IGHV2-26 description:immunoglobulin heavy variable 2-26 [S	3	2	2	2	0	2	2	2	2	1	1	0	0	1	2	0	2	2	2	2	1	1	0	0	1	2	0	2	2	2	2	1	1	0	0	1	2	17.6	17.6	17.6	13.182	119
ENSP00000488432.1;ENSP00000375045.2;A0A0B4J1V6	ENSP00000488432.1;ENSP00000375045.2;A0A0B4J1V6	6;6;6	2;2;2	2;2;2		IGHV3-73	ENSP00000488432.1 pep chromosome:GRCh38:CHR_HSCHR14_3_CTG1:106826868:106827409:-1 gene:ENSG00000273539.3 transcript:ENST00000631708.1 gene_biotype:IG_V_gene transcript_biotype:IG_V_gene gene_symbol:IGHV3-73 description:immunoglobulin heavy variable 3-73 [S	3	6	2	2	2	4	6	4	2	3	4	1	2	2	3	0	1	2	1	1	0	1	0	1	1	0	0	1	2	1	1	0	1	0	1	1	0	24.4	12.6	12.6	12.858	119
ENSP00000488600.1;ENSP00000394447.2;A0A0B4J1X5	ENSP00000488600.1;ENSP00000394447.2;A0A0B4J1X5	8;8;8	6;6;6	2;2;2		IGHV3-74	ENSP00000488600.1 pep chromosome:GRCh38:CHR_HSCHR14_3_CTG1:106834616:106835307:-1 gene:ENSG00000282305.1 transcript:ENST00000633987.1 gene_biotype:IG_V_gene transcript_biotype:IG_V_gene gene_symbol:IGHV3-74 description:immunoglobulin heavy variable 3-74 [S	3	8	6	2	4	4	7	4	5	4	4	3	3	4	4	3	3	5	3	4	3	3	3	3	4	3	1	1	2	1	1	1	1	1	1	1	1	41.9	37.6	14.5	12.839	117
ENSP00000414456.2;A0A0B4J1Y8	ENSP00000414456.2;A0A0B4J1Y8	5;5	5;5	5;5		IGLV9-49	ENSP00000414456.2 pep chromosome:GRCh38:22:22343187:22343732:1 gene:ENSG00000223350.2 transcript:ENST00000427632.2 gene_biotype:IG_V_gene transcript_biotype:IG_V_gene gene_symbol:IGLV9-49 description:immunoglobulin lambda variable 9-49 [Source:HGNC Symbol;	2	5	5	5	1	2	3	1	2	2	3	1	2	2	4	1	2	3	1	2	2	3	1	2	2	4	1	2	3	1	2	2	3	1	2	2	4	22	22	22	13.024	123
B9A064;ENSP00000431254.1;ENSP00000436353.1;A0A0B4J231;ENSP00000374855.2;A0A5H1ZRQ4;P0CG04	B9A064;ENSP00000431254.1;ENSP00000436353.1;A0A0B4J231;ENSP00000374855.2;A0A5H1ZRQ4;P0CG04	10;10;10;10;9;9;9	5;5;5;5;4;4;4	5;5;5;5;4;4;4	Immunoglobulin lambda-like polypeptide 5;Ig lambda-1 chain C regions	IGLL5;IGLC1	sp|B9A064|IGLL5_HUMAN Immunoglobulin lambda-like polypeptide 5 OS=Homo sapiens OX=9606 GN=IGLL5 PE=2 SV=2;ENSP00000431254.1 pep chromosome:GRCh38:22:22887816:22896111:1 gene:ENSG00000254709.8 transcript:ENST00000526893.6 gene_biotype:protein_coding transcr	7	10	5	5	6	6	10	8	7	7	7	4	5	6	5	4	4	5	5	4	4	4	3	3	4	3	4	4	5	5	4	4	4	3	3	4	3	38.3	22.9	22.9	23.063	214
65876;665877;665878;665879;665880;665881;665882;665883;665884;665885;665886;665887;665888;665889;665890;665891;665892;665893;665894;665895;665896;665897;665898;665899;665900;665901;665902;665903;665904;665905;665906;665907;665908;665909;665910;665911;665912;665913;665914;665915;665916;665917;665918;665919;665920;665921;665922;665923;665924;665925;665926;665927;665928;665929;665930;665931;665932;6…	18369;25561;25587;51470;466884;467015;544332;654669;665250;666775			-1;-1;-1;-1;-1;-1;-1
Q13509;ENSP00000320295.7;ENSP00000451560.1;A0A0B4J269;ENSP00000451617.1;Q13509-2	Q13509;ENSP00000320295.7;ENSP00000451560.1;A0A0B4J269;ENSP00000451617.1;Q13509-2	7;7;7;7;6;6	1;1;1;1;1;1	1;1;1;1;1;1	Tubulin beta-3 chain	TUBB3	sp|Q13509|TBB3_HUMAN Tubulin beta-3 chain OS=Homo sapiens OX=9606 GN=TUBB3 PE=1 SV=2;ENSP00000320295.7 pep chromosome:GRCh38:16:89923342:89936097:1 gene:ENSG00000258947.7 transcript:ENST00000315491.12 gene_biotype:protein_coding transcript_biotype:protein_	6	7	1	1	0	5	0	0	1	0	0	0	2	0	1	0	1	0	0	0	0	0	0	0	0	0	0	1	0	0	0	0	0	0	0	0	0	17.8	3.1	3.1	50.432	450
P0DP09;ENSP00000480959.1;A0A0B4J2D9	P0DP09;ENSP00000480959.1;A0A0B4J2D9	2;2;2	2;2;2	2;2;2		IGKV1D-13	sp|P0DP09|KV113_HUMAN Immunoglobulin kappa variable 1-13 OS=Homo sapiens OX=9606 GN=IGKV1-13 PE=3 SV=1;ENSP00000480959.1 pep chromosome:GRCh38:2:90154073:90154574:1 gene:ENSG00000276566.1 transcript:ENST00000611391.1 gene_biotype:IG_V_gene transcript_bioty	3	2	2	2	0	0	1	0	2	1	2	0	0	2	0	0	0	1	0	2	1	2	0	0	2	0	0	0	1	0	2	1	2	0	0	2	0	29.1	29.1	29.1	12.569	117
Q14242;ENSP00000373614.3;A0A0C4DFY0;ENSP00000447752.1;ENSP00000228463.6;Q14242-2	Q14242;ENSP00000373614.3;A0A0C4DFY0;ENSP00000447752.1;ENSP00000228463.6;Q14242-2	2;2;2;2;2;2	2;2;2;2;2;2	2;2;2;2;2;2	P-selectin glycoprotein ligand 1	SELPLG	sp|Q14242|SELPL_HUMAN P-selectin glycoprotein ligand 1 OS=Homo sapiens OX=9606 GN=SELPLG PE=1 SV=1;ENSP00000373614.3 pep chromosome:GRCh38:12:108622688:108624330:-1 gene:ENSG00000110876.10 transcript:ENST00000388962.4 gene_biotype:protein_coding transcript	6	2	2	2	0	2	0	1	0	0	0	0	0	1	0	0	2	0	1	0	0	0	0	0	1	0	0	2	0	1	0	0	0	0	0	1	0	5.8	5.8	5.8	43.201	412
Q9NQ84;ENSP00000376405.3;ENSP00000376403.2;ENSP00000376404.3;A8MXZ4;ENSP00000498839.1;ENSP00000499092.1;A0A0C4DFY5;Q9NQ84-2;J9JIE0;ENSP00000340595.5	Q9NQ84;ENSP00000376405.3;ENSP00000376403.2;ENSP00000376404.3;A8MXZ4;ENSP00000498839.1;ENSP00000499092.1;A0A0C4DFY5;Q9NQ84-2;J9JIE0;ENSP00000340595.5	8;8;8;8;8;8;8;8;8;7;7	8;8;8;8;8;8;8;8;8;7;7	8;8;8;8;8;8;8;8;8;7;7	G-protein coupled receptor family C group 5 member C	GPRC5C	sp|Q9NQ84|GPC5C_HUMAN G-protein coupled receptor family C group 5 member C OS=Homo sapiens OX=9606 GN=GPRC5C PE=1 SV=2;ENSP00000376405.3 pep chromosome:GRCh38:17:74433697:74447028:1 gene:ENSG00000170412.18 transcript:ENST00000392629.3 gene_biotype:protein_	11	8	8	8	0	0	0	0	0	0	0	1	0	4	8	0	0	0	0	0	0	0	1	0	4	8	0	0	0	0	0	0	0	1	0	4	8	21.1	21.1	21.1	48.193	441
Q16623;Q16623-2;ENSP00000378585.3;ENSP00000378584.3;A0A0C4DFZ1;ENSP00000378583.3;A8MZ54;ENSP00000222812.3;Q16623-3	Q16623;Q16623-2;ENSP00000378585.3;ENSP00000378584.3;A0A0C4DFZ1;ENSP00000378583.3;A8MZ54;ENSP00000222812.3;Q16623-3	4;4;4;4;4;4;4;4;4	3;3;3;3;3;3;3;3;3	3;3;3;3;3;3;3;3;3	Syntaxin-1A	STX1A	sp|Q16623|STX1A_HUMAN Syntaxin-1A OS=Homo sapiens OX=9606 GN=STX1A PE=1 SV=1;sp|Q16623-2|STX1A_HUMAN Isoform 2 of Syntaxin-1A OS=Homo sapiens OX=9606 GN=STX1A;ENSP00000378585.3 pep chromosome:GRCh38:7:73699206:73719659:-1 gene:ENSG00000106089.12 transcript	9	4	3	3	1	4	0	0	1	1	0	0	0	1	0	1	3	0	0	1	0	0	0	0	1	0	1	3	0	0	1	0	0	0	0	1	0	13.5	11.1	11.1	33.023	288
Q9NP80;ENSP00000402274.1;A0A0C4DG51;ENSP00000387789.1;ENSP00000394988.2;ENSP00000410804.1;ENSP00000406779.1;ENSP00000257694.8;Q9NP80-3;Q9NP80-2	Q9NP80;ENSP00000402274.1;A0A0C4DG51;ENSP00000387789.1;ENSP00000394988.2;ENSP00000410804.1;ENSP00000406779.1;ENSP00000257694.8;Q9NP80-3;Q9NP80-2	1;1;1;1;1;1;1;1;1;1	1;1;1;1;1;1;1;1;1;1	1;1;1;1;1;1;1;1;1;1	Calcium-independent phospholipase A2-gamma	PNPLA8	sp|Q9NP80|PLPL8_HUMAN Calcium-independent phospholipase A2-gamma OS=Homo sapiens OX=9606 GN=PNPLA8 PE=1 SV=1;ENSP00000402274.1 pep chromosome:GRCh38:7:108472531:108528161:-1 gene:ENSG00000135241.17 transcript:ENST00000453085.1 gene_biotype:protein_coding t	10	1	1	1	0	1	1	1	1	1	1	0	1	1	1	0	1	1	1	1	1	1	0	1	1	1	0	1	1	1	1	1	1	0	1	1	1	1.3	1.3	1.3	88.476	782
P07359;ENSP00000484439.1;A0A0C4DGZ8;ENSP00000329380.5	P07359;ENSP00000484439.1;A0A0C4DGZ8;ENSP00000329380.5	4;4;4;4	4;4;4;4	4;4;4;4	Platelet glycoprotein Ib alpha chain;Glycocalicin	GP1BA	sp|P07359|GP1BA_HUMAN Platelet glycoprotein Ib alpha chain OS=Homo sapiens OX=9606 GN=GP1BA PE=1 SV=2;ENSP00000484439.1 pep chromosome:GRCh38:17:4932330:4934979:1 gene:ENSG00000185245.8 transcript:ENST00000611961.1 gene_biotype:protein_coding transcript_bi	4	4	4	4	0	4	2	2	0	0	0	1	2	1	0	0	4	2	2	0	0	0	1	2	1	0	0	4	2	2	0	0	0	1	2	1	0	6.7	6.7	6.7	71.539	652
ENSP00000488349.1;ENSP00000374791.2;A0A0C4DH24	ENSP00000488349.1;ENSP00000374791.2;A0A0C4DH24	2;2;2	1;1;1	1;1;1		IGKV6-21	ENSP00000488349.1 pep chromosome:GRCh38:CHR_HG2290_PATCH:89159751:89160366:-1 gene:ENSG00000282210.1 transcript:ENST00000631699.1 gene_biotype:IG_V_gene transcript_biotype:IG_V_gene gene_symbol:IGKV6-21 description:immunoglobulin kappa variable 6-21 (non-f	3	2	1	1	1	2	2	0	1	0	1	1	1	2	1	1	1	1	0	0	0	0	1	1	1	0	1	1	1	0	0	0	0	1	1	1	0	28.9	10.5	10.5	12.43	114
ENSP00000374805.2;A0A0C4DH25	ENSP00000374805.2;A0A0C4DH25	4;4	2;2	2;2		IGKV3D-20	ENSP00000374805.2 pep chromosome:GRCh38:2:90038848:90039479:1 gene:ENSG00000211625.2 transcript:ENST00000390270.2 gene_biotype:IG_V_gene transcript_biotype:IG_V_gene gene_symbol:IGKV3D-20 description:immunoglobulin kappa variable 3D-20 [Source:HGNC Symbol;	2	4	2	2	2	3	3	3	3	3	3	2	2	2	4	1	1	1	1	1	1	1	1	1	1	2	1	1	1	1	1	1	1	1	1	1	2	27.6	13.8	13.8	12.515	116
ENSP00000487722.1;ENSP00000375004.2;A0A0C4DH29	ENSP00000487722.1;ENSP00000375004.2;A0A0C4DH29	1;1;1	1;1;1	1;1;1		IGHV1-3	ENSP00000487722.1 pep chromosome:GRCh38:CHR_HSCHR14_3_CTG1:106005866:106006345:-1 gene:ENSG00000282213.1 transcript:ENST00000632977.1 gene_biotype:IG_V_gene transcript_biotype:IG_V_gene gene_symbol:IGHV1-3 description:immunoglobulin heavy variable 1-3 [Sou	3	1	1	1	0	1	0	1	1	0	1	0	1	1	0	0	1	0	1	1	0	1	0	1	1	0	0	1	0	1	1	0	1	0	1	1	0	12.8	12.8	12.8	13.008	117
ENSP00000488395.1;ENSP00000375014.2;A0A0C4DH31	ENSP00000488395.1;ENSP00000375014.2;A0A0C4DH31	1;1;1	1;1;1	1;1;1		IGHV1-18	ENSP00000488395.1 pep chromosome:GRCh38:CHR_HSCHR14_3_CTG1:106185670:106186165:-1 gene:ENSG00000282716.1 transcript:ENST00000633147.1 gene_biotype:IG_V_gene transcript_biotype:IG_V_gene gene_symbol:IGHV1-18 description:immunoglobulin heavy variable 1-18 [S	3	1	1	1	0	1	1	1	1	0	1	0	0	1	1	0	1	1	1	1	0	1	0	0	1	1	0	1	1	1	1	0	1	0	0	1	1	14.5	14.5	14.5	12.82	117
ENSP00000488412.1;ENSP00000375019.2;A0A0C4DH33	ENSP00000488412.1;ENSP00000375019.2;A0A0C4DH33	1;1;1	1;1;1	1;1;1		IGHV1-24	ENSP00000488412.1 pep chromosome:GRCh38:CHR_HSCHR14_3_CTG1:106277317:106277814:-1 gene:ENSG00000282284.1 transcript:ENST00000633490.1 gene_biotype:IG_V_gene transcript_biotype:IG_V_gene gene_symbol:IGHV1-24 description:immunoglobulin heavy variable 1-24 [S	3	1	1	1	0	1	0	0	0	0	0	0	0	0	0	0	1	0	0	0	0	0	0	0	0	0	0	1	0	0	0	0	0	0	0	0	0	17.1	17.1	17.1	12.824	117
ENSP00000488402.1;ENSP00000375021.2;A0A0C4DH34	ENSP00000488402.1;ENSP00000375021.2;A0A0C4DH34	3;3;3	3;3;3	3;3;3		IGHV4-28	ENSP00000488402.1 pep chromosome:GRCh38:CHR_HSCHR14_3_CTG1:106325025:106325531:-1 gene:ENSG00000282726.1 transcript:ENST00000632719.1 gene_biotype:IG_V_gene transcript_biotype:IG_V_gene gene_symbol:IGHV4-28 description:immunoglobulin heavy variable 4-28 [S	3	3	3	3	0	2	3	1	1	2	2	1	1	1	2	0	2	3	1	1	2	2	1	1	1	2	0	2	3	1	1	2	2	1	1	1	2	14.5	14.5	14.5	13.124	117
ENSP00000488667.1;ENSP00000375026.2;A0A0C4DH35	ENSP00000488667.1;ENSP00000375026.2;A0A0C4DH35	1;1;1	1;1;1	1;1;1		IGHV3-35	ENSP00000488667.1 pep chromosome:GRCh38:CHR_HSCHR14_3_CTG1:106414071:106414539:-1 gene:ENSG00000282104.1 transcript:ENST00000632225.1 gene_biotype:IG_V_gene transcript_biotype:IG_V_gene gene_symbol:IGHV3-35 description:immunoglobulin heavy variable 3-35 (n	3	1	1	1	0	0	0	0	0	0	0	0	0	1	0	0	0	0	0	0	0	0	0	0	1	0	0	0	0	0	0	0	0	0	0	1	0	9.4	9.4	9.4	12.81	117
ENSP00000487804.1;ENSP00000375027.2;A0A0C4DH36	ENSP00000487804.1;ENSP00000375027.2;A0A0C4DH36	4;4;4	2;2;2	2;2;2		IGHV3-38	ENSP00000487804.1 pep chromosome:GRCh38:CHR_HSCHR14_3_CTG1:106435173:106435702:-1 gene:ENSG00000282425.1 transcript:ENST00000631785.1 gene_biotype:IG_V_gene transcript_biotype:IG_V_gene gene_symbol:IGHV3-38 description:immunoglobulin heavy variable 3-38 (n	3	4	2	2	2	2	3	3	2	1	2	0	1	0	2	1	1	2	1	1	0	1	0	1	0	1	1	1	2	1	1	0	1	0	1	0	1	19	12.9	12.9	12.758	116
ENSP00000483207.2;ENSP00000375035.2;A0A0C4DH38	ENSP00000483207.2;ENSP00000375035.2;A0A0C4DH38	5;5;5	5;5;5	4;4;4		IGHV5-51	ENSP00000483207.2 pep chromosome:GRCh38:CHR_HSCHR14_3_CTG1:106603423:106603917:-1 gene:ENSG00000277574.2 transcript:ENST00000620764.2 gene_biotype:IG_V_gene transcript_biotype:IG_V_gene gene_symbol:IGHV5-51 description:immunoglobulin heavy variable 5-51 [S	3	5	5	4	0	5	5	4	3	1	3	1	2	3	2	0	5	5	4	3	1	3	1	2	3	2	0	4	4	3	2	0	2	0	1	2	1	54.7	54.7	43.6	12.674	117
ENSP00000488441.1;ENSP00000375043.2;A0A0C4DH43;ENSP00000487677.1;A0A0J9YVU5	ENSP00000488441.1;ENSP00000375043.2;A0A0C4DH43;ENSP00000487677.1;A0A0J9YVU5	2;2;2;1;1	2;2;2;1;1	2;2;2;1;1			ENSP00000488441.1 pep chromosome:GRCh38:CHR_HSCHR14_3_CTG1:106748255:106748774:-1 gene:ENSG00000282482.1 transcript:ENST00000632005.1 gene_biotype:IG_V_gene transcript_biotype:IG_V_gene gene_symbol:IGHV2-70D description:immunoglobulin heavy variable 2-70D	5	2	2	2	1	1	2	1	2	1	2	1	1	2	1	1	1	2	1	2	1	2	1	1	2	1	1	1	2	1	2	1	2	1	1	2	1	17.6	17.6	17.6	13.312	119
ENSP00000488413.2;ENSP00000419211.1;A0A0C4DH67;ENSP00000488384.1;ENSP00000419598.1;A0A0C4DH69	ENSP00000488413.2;ENSP00000419211.1;A0A0C4DH67;ENSP00000488384.1;ENSP00000419598.1;A0A0C4DH69	4;4;4;3;3;3	4;4;4;3;3;3	3;3;3;2;2;2		IGKV1-8;IGKV1-9	ENSP00000488413.2 pep chromosome:GRCh38:CHR_HG2290_PATCH:88992409:88992931:-1 gene:ENSG00000283113.2 transcript:ENST00000631614.2 gene_biotype:IG_V_gene transcript_biotype:IG_V_gene gene_symbol:IGKV1-8 description:immunoglobulin kappa variable 1-8 [Source:	6	4	4	3	0	3	4	2	2	1	2	0	2	2	4	0	3	4	2	2	1	2	0	2	2	4	0	2	3	1	1	0	1	0	1	1	3	45.2	45.2	31.3	12.537	115
ENSP00000488804.1;ENSP00000420361.1;A0A0C4DH72	ENSP00000488804.1;ENSP00000420361.1;A0A0C4DH72	4;4;4	1;1;1	0;0;0		IGKV1-6	ENSP00000488804.1 pep chromosome:GRCh38:CHR_HG2290_PATCH:88966262:88966767:-1 gene:ENSG00000282163.1 transcript:ENST00000632891.1 gene_biotype:IG_V_gene transcript_biotype:IG_V_gene gene_symbol:IGKV1-6 description:immunoglobulin kappa variable 1-6 [Source:	3	4	1	0	0	2	3	2	2	3	2	1	2	2	3	0	1	1	1	1	1	1	0	1	1	1	0	0	0	0	0	0	0	0	0	0	0	26.5	13.7	0	12.697	117
ENSP00000488148.1;ENSP00000482464.1;ENSP00000420576.1;A0A0C4DH73;P01611	ENSP00000488148.1;ENSP00000482464.1;ENSP00000420576.1;A0A0C4DH73;P01611	3;3;3;3;3	2;2;2;2;2	2;2;2;2;2	Ig kappa chain V-I region Wes	IGKV1-12	ENSP00000488148.1 pep chromosome:GRCh38:CHR_HG2290_PATCH:89040224:89040745:-1 gene:ENSG00000282694.3 transcript:ENST00000632502.1 gene_biotype:IG_V_gene transcript_biotype:IG_V_gene gene_symbol:IGKV1-12 description:immunoglobulin kappa variable 1-12 [Sourc	5	3	2	2	0	2	3	2	2	2	2	0	1	2	3	0	1	2	1	1	1	1	0	0	1	2	0	1	2	1	1	1	1	0	0	1	2	31.6	17.9	17.9	12.645	117
Q13642-1;ENSP00000486439.1;ENSP00000359710.3;Q5JXI8;ENSP00000359708.1;ENSP00000498503.1;A0A494C0D6;ENSP00000377709.2;ENSP00000443333.1;ENSP00000444815.1;Q5JXI2;Q5JXI3;ENSP00000486782.1;ENSP00000487147.2;ENSP00000499016.1;ENSP00000359717.1;ENSP00000437673.1;ENSP00000377710.2;ENSP00000498684.1;A0A0D9SGB2;ENSP00000485897.1;ENSP00000487318.1;Q13642;A0A0D9SFZ9;ENSP00000487030.1;ENSP00000414604.1;A0A0D…	Q13642-1;ENSP00000486439.1;ENSP00000359710.3;Q5JXI8;ENSP00000359708.1;ENSP00000498503.1;A0A494C0D6;ENSP00000377709.2;ENSP00000443333.1;ENSP00000444815.1;Q5JXI2;Q5JXI3;ENSP00000486782.1;ENSP00000487147.2;ENSP00000499016.1;ENSP00000359717.1;ENSP00000437673.1;ENSP00000377710.2;ENSP00000498684.1;A0A0D9SGB2;ENSP00000485897.1;ENSP00000487318.1;Q13642;A0A0D9SFZ9;ENSP00000487030.1;ENSP00000414604.1;A0A0D…	1;1;1;1;1;1;1;1;1;1;1;1;1;1;1;1;1;1;1;1;1;1;1;1;1;1;1;1;1;1;1;1;1;1;1;1;1;1;1;1;1;1;1	1;1;1;1;1;1;1;1;1;1;1;1;1;1;1;1;1;1;1;1;1;1;1;1;1;1;1;1;1;1;1;1;1;1;1;1;1;1;1;1;1;1;1	1;1;1;1;1;1;1;1;1;1;1;1;1;1;1;1;1;1;1;1;1;1;1;1;1;1;1;1;1;1;1;1;1;1;1;1;1;1;1;1;1;1;1	Four and a half LIM domains protein 1	FHL1	sp|Q13642-1|FHL1_HUMAN Isoform 1 of Four and a half LIM domains protein 1 OS=Homo sapiens OX=9606 GN=FHL1;ENSP00000486439.1 pep chromosome:GRCh38:X:136146702:136210272:1 gene:ENSG00000022267.19 transcript:ENST00000629039.2 gene_biotype:protein_coding trans	43	1	1	1	0	0	0	0	0	0	0	0	0	0	0	0	0	0	0	0	0	0	0	0	0	0	0	0	0	0	0	0	0	0	0	0	0	4.3	4.3	4.3	31.895	280
P61764;A0A1B0GVQ5;ENSP00000362399.3;ENSP00000362396.2;ENSP00000498834.1;A0A1B0GTP9;ENSP00000489791.1;ENSP00000494727.1;ENSP00000490519.1;A0A0D9SG72;ENSP00000487211.2;A0A2R8Y5D4;ENSP00000490613.1;ENSP00000490903.1;ENSP00000489762.1;A0A1B0GWF2;P61764-2;A0A1B0GW76;ENSP00000490810.1;ENSP00000485895.1;A0A0D9SEP9;A0A0D9SFW6;ENSP00000486944.1;A0A0D9SFQ7;ENSP00000486814.1;ENSP00000485397.1;A0A096LP52;A0A…	P61764;A0A1B0GVQ5;ENSP00000362399.3;ENSP00000362396.2;ENSP00000498834.1;A0A1B0GTP9;ENSP00000489791.1;ENSP00000494727.1;ENSP00000490519.1;A0A0D9SG72;ENSP00000487211.2;A0A2R8Y5D4;ENSP00000490613.1;ENSP00000490903.1;ENSP00000489762.1;A0A1B0GWF2;P61764-2;A0A1B0GW76;ENSP00000490810.1	6;6;6;6;6;6;6;6;6;6;6;6;6;6;6;6;6;3;3;1;1;1;1;1;1;1;1;1;1	6;6;6;6;6;6;6;6;6;6;6;6;6;6;6;6;6;3;3;1;1;1;1;1;1;1;1;1;1	6;6;6;6;6;6;6;6;6;6;6;6;6;6;6;6;6;3;3;1;1;1;1;1;1;1;1;1;1	Syntaxin-binding protein 1	STXBP1	sp|P61764|STXB1_HUMAN Syntaxin-binding protein 1 OS=Homo sapiens OX=9606 GN=STXBP1 PE=1 SV=1;tr|A0A1B0GVQ5|A0A1B0GVQ5_HUMAN Syntaxin-binding protein 1 OS=Homo sapiens OX=9606 GN=STXBP1 PE=1 SV=1;ENSP00000362399.3 pep chromosome:GRCh38:9:127612277:127692699	29	6	6	6	0	6	0	0	0	0	0	0	0	0	0	0	6	0	0	0	0	0	0	0	0	0	0	6	0	0	0	0	0	0	0	0	0	12.5	12.5	12.5	67.568	594
P0DMV8;ENSP00000364801.3;ENSP00000442789.2;ENSP00000387691.4;ENSP00000402651.3;ENSP00000406359.1;ENSP00000404524.1;ENSP00000408907.1;ENSP00000393087.1;ENSP00000375399.1;ENSP00000375391.1;ENSP00000403530.1;A0A0G2JIW1;ENSP00000364802.5;P0DMV9;ENSP00000382915.1;P0DMV8-2;V9GZ37;ENSP00000477378.1;ENSP00000372880.2;ENSP00000393259.1;ENSP00000410693.1;ENSP00000415927.1	P0DMV8;ENSP00000364801.3;ENSP00000442789.2;ENSP00000387691.4;ENSP00000402651.3;ENSP00000406359.1;ENSP00000404524.1;ENSP00000408907.1;ENSP00000393087.1;ENSP00000375399.1;ENSP00000375391.1;ENSP00000403530.1;A0A0G2JIW1;ENSP00000364802.5;P0DMV9;ENSP00000382915.1;P0DMV8-2;V9GZ37;ENSP00000477378.1;ENSP00000372880.2;ENSP00000393259.1;ENSP00000410693.1;ENSP00000415927.1	10;10;10;10;10;10;10;10;10;10;10;10;10;10;10;9;9;6;6;6;6;6;6	8;8;8;8;8;8;8;8;8;8;8;8;8;8;8;7;7;5;5;5;5;5;5	3;3;3;3;3;3;3;3;3;3;3;3;3;3;3;2;2;1;1;1;1;1;1	Heat shock 70 kDa protein 1A;Heat shock 70 kDa protein 1B	HSPA1A;HSPA1B	sp|P0DMV8|HS71A_HUMAN Heat shock 70 kDa protein 1A OS=Homo sapiens OX=9606 GN=HSPA1A PE=1 SV=1;ENSP00000364801.3 pep chromosome:GRCh38:6:31827738:31830254:1 gene:ENSG00000204388.7 transcript:ENST00000375650.5 gene_biotype:protein_coding transcript_biotype:	23	10	8	3	0	8	1	3	1	2	1	3	1	3	1	0	6	1	1	0	1	0	1	0	1	1	0	2	1	0	0	0	0	1	0	0	0	17.8	14.7	5.3	70.051	641
ENSP00000478870.1;A0A0G2JMB2	ENSP00000478870.1;A0A0G2JMB2	14;14	1;1	0;0			ENSP00000478870.1 pep chromosome:GRCh38:CHR_HSCHR14_3_CTG1:105588247:105589753:-1 gene:ENSG00000276173.2 transcript:ENST00000622473.2 gene_biotype:IG_C_gene transcript_biotype:IG_C_gene gene_symbol:IGHA2 description:immunoglobulin heavy constant alpha 2 (A	2	14	1	0	7	8	8	8	8	10	10	6	6	9	10	1	1	1	1	1	1	1	1	1	1	1	0	0	0	0	0	0	0	0	0	0	0	22.9	4.4	0	36.508	340
ENSP00000486977.1;A0A0G2JRQ6	ENSP00000486977.1;A0A0G2JRQ6	3;3	3;3	3;3			ENSP00000486977.1 pep chromosome:GRCh38:CHR_HSCHR2_2_CTG7:90245744:90246220:1 gene:ENSG00000281759.1 transcript:ENST00000626108.1 gene_biotype:IG_V_gene transcript_biotype:IG_V_gene gene_symbol:AC145029.5 description:novel immunoglobulin kappa variable gen	2	3	3	3	0	3	1	1	3	2	2	1	0	2	2	0	3	1	1	3	2	2	1	0	2	2	0	3	1	1	3	2	2	1	0	2	2	29.1	29.1	29.1	12.748	117
ENSP00000487513.1;A0A0G2JSC0;ENSP00000487241.1;A0A0G2JS06;ENSP00000374831.2;A0A087WSX0	ENSP00000487513.1;A0A0G2JSC0;ENSP00000487241.1;A0A0G2JS06;ENSP00000374831.2;A0A087WSX0	4;4;3;3;3;3	4;4;3;3;3;3	4;4;3;3;3;3		IGLV5-45	ENSP00000487513.1 pep chromosome:GRCh38:CHR_HSCHR22_1_CTG3:22375985:22376504:1 gene:ENSG00000281145.1 transcript:ENST00000626489.1 gene_biotype:IG_V_gene transcript_biotype:IG_V_gene gene_symbol:IGLV5-45 description:immunoglobulin lambda variable 5-45 [Sou	6	4	4	4	0	4	4	3	4	2	3	2	3	4	4	0	4	4	3	4	2	3	2	3	4	4	0	4	4	3	4	2	3	2	3	4	4	34.1	34.1	34.1	13.215	123
ENSP00000488259.1;ENSP00000487727.1;A0A0J9YVY3	ENSP00000488259.1;ENSP00000487727.1;A0A0J9YVY3	1;1;1	1;1;1	1;1;1			ENSP00000488259.1 pep chromosome:GRCh38:CHR_HSCHR14_3_CTG1:106025916:106026401:-1 gene:ENSG00000282678.1 transcript:ENST00000633833.1 gene_biotype:IG_V_gene transcript_biotype:IG_V_gene gene_symbol:AC244226.9 description:novel immunoglobulin heavy variable	3	1	1	1	0	1	0	1	0	0	0	0	0	0	0	0	1	0	1	0	0	0	0	0	0	0	0	1	0	1	0	0	0	0	0	0	0	24.8	24.8	24.8	12.848	117
ENSP00000488609.1;ENSP00000488230.1;A0A0J9YX35	ENSP00000488609.1;ENSP00000488230.1;A0A0J9YX35	4;4;4	2;2;2	2;2;2			ENSP00000488609.1 pep chromosome:GRCh38:CHR_HSCHR14_3_CTG1:106088893:106089344:-1 gene:ENSG00000282644.1 transcript:ENST00000632333.1 gene_biotype:IG_V_gene transcript_biotype:IG_V_gene gene_symbol:AC247036.13 description:novel immunoglobulin heavy variabl	3	4	2	2	1	1	1	2	2	2	1	1	0	1	2	0	0	0	0	1	1	0	1	0	1	1	0	0	0	0	1	1	0	1	0	1	1	18.8	12.8	12.8	12.822	117
P48059;P48059-4;P48059-5;P48059-3;ENSP00000446121.2;A0A0M3HER1;ENSP00000376987.1;ENSP00000331775.6;ENSP00000386926.1;ENSP00000437912.1;ENSP00000387264.1;ENSP00000337598.4;ENSP00000488486.1;ENSP00000488340.1;A0A0J9YXC7;P48059-2	P48059;P48059-4;P48059-5;P48059-3;ENSP00000446121.2;A0A0M3HER1;ENSP00000376987.1;ENSP00000331775.6;ENSP00000386926.1;ENSP00000437912.1;ENSP00000387264.1;ENSP00000337598.4;ENSP00000488486.1;ENSP00000488340.1;A0A0J9YXC7;P48059-2	1;1;1;1;1;1;1;1;1;1;1;1;1;1;1;1	1;1;1;1;1;1;1;1;1;1;1;1;1;1;1;1	1;1;1;1;1;1;1;1;1;1;1;1;1;1;1;1	LIM and senescent cell antigen-like-containing domain protein 1	LIMS1	sp|P48059|LIMS1_HUMAN LIM and senescent cell antigen-like-containing domain protein 1 OS=Homo sapiens OX=9606 GN=LIMS1 PE=1 SV=4;sp|P48059-4|LIMS1_HUMAN Isoform 4 of LIM and senescent cell antigen-like-containing domain protein 1 OS=Homo sapiens OX=9606 GN	16	1	1	1	0	0	0	0	0	0	0	0	0	0	0	0	0	0	0	0	0	0	0	0	0	0	0	0	0	0	0	0	0	0	0	0	0	3.7	3.7	3.7	37.251	325
ENSP00000488587.1;ENSP00000488144.1;A0A0J9YXX1	ENSP00000488587.1;ENSP00000488144.1;A0A0J9YXX1	3;3;3	2;2;2	2;2;2			ENSP00000488587.1 pep chromosome:GRCh38:CHR_HSCHR14_3_CTG1:106108743:106109178:-1 gene:ENSG00000282401.1 transcript:ENST00000633752.1 gene_biotype:IG_V_gene transcript_biotype:IG_V_gene gene_symbol:AC247036.9 description:novel immunoglobulin heavy variable	3	3	2	2	0	2	1	2	1	1	1	1	2	1	1	0	1	0	1	0	0	0	0	1	0	0	0	1	0	1	0	0	0	0	1	0	0	21.4	10.3	10.3	12.772	117
ENSP00000488753.1;A0A0J9YY99;ENSP00000375024.2;P01772;ENSP00000488526.1;ENSP00000487902.1;ENSP00000375041.2;ENSP00000375036.2;A0A0C4DH42;P01767	ENSP00000488753.1;A0A0J9YY99;ENSP00000375024.2;P01772;ENSP00000488526.1;ENSP00000487902.1;ENSP00000375041.2;ENSP00000375036.2;A0A0C4DH42;P01767	7;7;5;5;4;4;4;4;4;4	5;5;3;3;2;2;2;2;2;2	2;2;0;0;0;0;0;0;0;0	Ig heavy chain V-III region KOL;Ig heavy chain V-III region BUT	IGHV3-66	ENSP00000488753.1 pep chromosome:GRCh38:CHR_HSCHR14_3_CTG1:106384472:106384925:-1 gene:ENSG00000282150.1 transcript:ENST00000631869.1 gene_biotype:IG_V_gene transcript_biotype:IG_V_gene gene_symbol:AC234301.4 description:novel immunoglobulin heavy variable	10	7	5	2	4	5	5	6	5	4	5	2	3	4	5	2	3	3	4	4	2	3	1	2	3	3	0	1	1	1	1	0	1	0	0	1	1	37.6	35.9	18.8	12.965	117
P07225;G5E9F8;ENSP00000385794.2;ENSP00000497262.1;A0A3B3ISJ1;ENSP00000377783.3;ENSP00000330021.7;ENSP00000497376.1;A0A0S2Z4L3;ENSP00000496822.1;A0A3B3IRK9;ENSP00000498163.1;A0A3B3IUA6;CON__P07224	P07225;G5E9F8;ENSP00000385794.2;ENSP00000497262.1;A0A3B3ISJ1;ENSP00000377783.3;ENSP00000330021.7;ENSP00000497376.1;A0A0S2Z4L3;ENSP00000496822.1;A0A3B3IRK9	17;17;17;17;17;17;17;17;17;11;11;4;4;1	17;17;17;17;17;17;17;17;17;11;11;4;4;1	17;17;17;17;17;17;17;17;17;11;11;4;4;1	Vitamin K-dependent protein S	PROS1	sp|P07225|PROS_HUMAN Vitamin K-dependent protein S OS=Homo sapiens OX=9606 GN=PROS1 PE=1 SV=1;tr|G5E9F8|G5E9F8_HUMAN Vitamin K-dependent protein S OS=Homo sapiens OX=9606 GN=PROS1 PE=1 SV=2;ENSP00000385794.2 pep chromosome:GRCh38:3:93873191:93973897:-1 gen	14	17	17	17	3	9	13	12	13	13	12	7	7	9	11	3	9	13	12	13	13	12	7	7	9	11	3	9	13	12	13	13	12	7	7	9	11	26.6	26.6	26.6	75.122	676
ENSP00000328484.4;P20671;ENSP00000352627.3;ENSP00000351589.3;ENSP00000482538.2;P0C0S8;ENSP00000438553.1;ENSP00000482431.2;ENSP00000373730.3;ENSP00000489311.1;Q96KK5;A0A0U1RRH7;ENSP00000489536.1;Q9BTM1;ENSP00000341094.2;Q99878;A0A0U1RR32;ENSP00000352119.2;ENSP00000366679.2;ENSP00000358155.2;ENSP00000440902.1;ENSP00000475814.1;H0YFX9;ENSP00000332194.3;Q16777;Q6FI13;Q9BTM1-2;ENSP00000497054.1;A0A3B3…	ENSP00000328484.4;P20671;ENSP00000352627.3;ENSP00000351589.3;ENSP00000482538.2;P0C0S8;ENSP00000438553.1;ENSP00000482431.2;ENSP00000373730.3;ENSP00000489311.1;Q96KK5;A0A0U1RRH7;ENSP00000489536.1;Q9BTM1;ENSP00000341094.2;Q99878;A0A0U1RR32;ENSP00000352119.2;ENSP00000366679.2;ENSP00000358155.2;ENSP00000440902.1;ENSP00000475814.1;H0YFX9;ENSP00000332194.3;Q16777;Q6FI13;Q9BTM1-2;ENSP00000497054.1;A0A3B3…	6;6;6;6;6;6;6;6;6;6;6;6;6;6;6;6;6;6;6;5;5;5;5;5;5;5;5;4;4;4;4;4;3;3;3;3;2;2;2;2;2;2;2;2;2;2;1;1;1;1;1;1;1;1;1;1;1;1;1;1;1;1;1;1;1;1;1;1;1;1;1	6;6;6;6;6;6;6;6;6;6;6;6;6;6;6;6;6;6;6;5;5;5;5;5;5;5;5;4;4;4;4;4;3;3;3;3;2;2;2;2;2;2;2;2;2;2;1;1;1;1;1;1;1;1;1;1;1;1;1;1;1;1;1;1;1;1;1;1;1;1;1	1;1;1;1;1;1;1;1;1;1;1;1;1;1;1;1;1;1;1;1;1;1;1;1;1;1;1;0;0;0;0;0;0;0;0;0;0;0;0;0;0;0;0;0;0;0;0;0;0;0;0;0;0;0;0;0;0;0;0;0;0;0;0;0;0;0;0;0;0;0;0	Histone H2A type 1-D;Histone H2A type 1;Histone H2A type 1-H;Histone H2A.J;Histone H2A type 1-J;Histone H2A;Histone H2A type 2-C;Histone H2A type 2-A;Histone H2AX;Histone H2A type 2-B;Histone H2A type 1-A	HIST1H2AD;HIST1H2AG;HIST1H2AH;H2AFJ;HIST1H2AJ;HIST2H2AC;HIST2H2AA3;H2AFX;HIST2H2AB;HIST1H2AA	ENSP00000328484.4 pep chromosome:GRCh38:6:27814302:27814777:-1 gene:ENSG00000276368.2 transcript:ENST00000333151.5 gene_biotype:protein_coding transcript_biotype:protein_coding gene_symbol:H2AC14 description:H2A clustered histone 14 [Source:HGNC Symbol;Acc	71	6	6	1	1	2	0	1	3	1	1	1	2	2	1	1	2	0	1	3	1	1	1	2	2	1	0	0	0	0	0	0	0	0	0	0	0	58.6	58.6	8.6	13.936	128
ENSP00000392547.1;ENSP00000403575.1;A0A140T9X5;ENSP00000388526.2;ENSP00000416233.1;Q53Z42;A0A140T9I0;ENSP00000447962.1;ENSP00000403922.1;A0A140T933;ENSP00000492489.1;A0A1W2PRT9;ENSP00000390225.1;A0A140T955;A0A140T913;ENSP00000491527.1;A0A1W2PPQ2	ENSP00000392547.1;ENSP00000403575.1;A0A140T9X5;ENSP00000388526.2;ENSP00000416233.1;Q53Z42;A0A140T9I0;ENSP00000447962.1;ENSP00000403922.1;A0A140T933;ENSP00000492489.1;A0A1W2PRT9;ENSP00000390225.1;A0A140T955;A0A140T913;ENSP00000491527.1;A0A1W2PPQ2	8;8;8;8;8;8;8;8;8;8;8;8;8;8;8;7;7	2;2;2;2;2;2;2;2;2;2;2;2;2;2;2;2;2	1;1;1;1;1;1;1;1;1;1;1;1;1;1;1;1;1		HLA-A	ENSP00000392547.1 pep chromosome:GRCh38:CHR_HSCHR6_MHC_DBB_CTG1:29932509:29935859:1 gene:ENSG00000235657.9 transcript:ENST00000453975.5 gene_biotype:protein_coding transcript_biotype:protein_coding gene_symbol:HLA-A description:major histocompatibility com	17	8	2	1	2	4	3	3	1	1	3	2	2	5	2	0	0	0	0	0	0	0	0	0	1	0	0	0	0	0	0	0	0	0	0	0	0	34.1	8.7	4.3	34.288	299
P10321;A0A140T9U8;ENSP00000413992.2;A0A140T9H5;A2AEA2;ENSP00000372819.3;ENSP00000403624.2;A0A140T921;ENSP00000389248.2;ENSP00000365402.5;ENSP00000414063.2;O19617;P10321-2;A0A1W2PRU9;ENSP00000407051.1;ENSP00000391250.1;ENSP00000400410.1;A0A140T9E1;A0A140T9L3;A0A140T942;ENSP00000433897.1;A0A140TA05;ENSP00000435957.1;A0A140T9Z7;A0A140TA12;ENSP00000365412.4;ENSP00000433088.1;F8W9Z8	P10321;A0A140T9U8;ENSP00000413992.2;A0A140T9H5;A2AEA2;ENSP00000372819.3;ENSP00000403624.2;A0A140T921;ENSP00000389248.2;ENSP00000365402.5;ENSP00000414063.2;O19617;P10321-2;A0A1W2PRU9;ENSP00000407051.1;ENSP00000391250.1;ENSP00000400410.1;A0A140T9E1;A0A140T9L3;A0A140T942;ENSP00000433897.1;A0A140TA05	7;7;7;7;7;7;7;7;7;7;7;7;6;5;4;4;4;4;4;4;4;4;2;2;2;2;2;2	1;1;1;1;1;1;1;1;1;1;1;1;1;1;0;0;0;0;0;0;0;0;0;0;0;0;0;0	1;1;1;1;1;1;1;1;1;1;1;1;1;1;0;0;0;0;0;0;0;0;0;0;0;0;0;0	HLA class I histocompatibility antigen, Cw-7 alpha chain	HLA-C	sp|P10321|HLAC_HUMAN HLA class I histocompatibility antigen, C alpha chain OS=Homo sapiens OX=9606 GN=HLA-C PE=1 SV=3;tr|A0A140T9U8|A0A140T9U8_HUMAN HLA class I histocompatibility antigen, C alpha chain OS=Homo sapiens OX=9606 GN=HLA-C PE=1 SV=1;ENSP000004	28	7	1	1	1	3	2	1	2	0	3	2	2	5	1	0	1	0	0	0	0	0	0	0	0	0	0	1	0	0	0	0	0	0	0	0	0	27.6	4.4	4.4	40.648	366
ENSP00000458934.1;A0A140TA69;ENSP00000459812.2;CON__Q8IUT8;A0A140TA62;O76011;CON__O76011;ENSP00000377570.2	ENSP00000458934.1;A0A140TA69;ENSP00000459812.2;CON__Q8IUT8;A0A140TA62;O76011;CON__O76011;ENSP00000377570.2	13;13;12;12;12;10;10;10	6;6;6;6;6;6;6;6	4;4;4;4;4;4;4;4	Keratin, type I cuticular Ha4	KRT34	ENSP00000458934.1 pep chromosome:GRCh38:CHR_HSCHR17_1_CTG4:41377665:41382400:-1 gene:ENSG00000262045.1 transcript:ENST00000571312.1 gene_biotype:protein_coding transcript_biotype:protein_coding gene_symbol:KRT34 description:keratin 34 [Source:HGNC Symbol;A	8	13	6	4	0	0	1	0	0	1	0	0	0	0	0	0	0	0	0	0	1	0	0	0	0	0	0	0	0	0	0	1	0	0	0	0	0	24.8	11.9	9.6	49.43	436
P43004;ENSP00000495126.1;ENSP00000495538.1;ENSP00000494828.1;ENSP00000494025.1;ENSP00000379102.1;ENSP00000493945.1;ENSP00000495164.1;ENSP00000496093.1;ENSP00000494669.1;ENSP00000496123.1;A0A163QEF0;ENSP00000495861.1;A0A2U3TZS7;A0A2R8YG01;A0A2R8Y4W1;ENSP00000494113.1;H0YEK4;ENSP00000278379.3;ENSP00000436029.2;A0A2R8Y860;ENSP00000496667.1;ENSP00000495188.1;A0A2R8Y6B8;ENSP00000494258.1;ENSP000003790…	P43004;ENSP00000495126.1;ENSP00000495538.1;ENSP00000494828.1;ENSP00000494025.1;ENSP00000379102.1;ENSP00000493945.1;ENSP00000495164.1;ENSP00000496093.1;ENSP00000494669.1;ENSP00000496123.1;A0A163QEF0;ENSP00000495861.1;A0A2U3TZS7;A0A2R8YG01;A0A2R8Y4W1;ENSP00000494113.1;H0YEK4;ENSP00000278379.3;ENSP00000436029.2;A0A2R8Y860;ENSP00000496667.1;ENSP00000495188.1;A0A2R8Y6B8;ENSP00000494258.1;ENSP000003790…	3;3;3;3;3;3;3;3;3;3;3;3;3;3;3;3;3;3;3;3;3;3;3;3;3;3;3;3;3;3;3;3;3;3;3;3;3;3;3;3;3;3;3;2;2;2;2;2;2;1;1;1;1;1;1	3;3;3;3;3;3;3;3;3;3;3;3;3;3;3;3;3;3;3;3;3;3;3;3;3;3;3;3;3;3;3;3;3;3;3;3;3;3;3;3;3;3;3;2;2;2;2;2;2;1;1;1;1;1;1	3;3;3;3;3;3;3;3;3;3;3;3;3;3;3;3;3;3;3;3;3;3;3;3;3;3;3;3;3;3;3;3;3;3;3;3;3;3;3;3;3;3;3;2;2;2;2;2;2;1;1;1;1;1;1	Excitatory amino acid transporter 2;Amino acid transporter	SLC1A2	sp|P43004|EAA2_HUMAN Excitatory amino acid transporter 2 OS=Homo sapiens OX=9606 GN=SLC1A2 PE=1 SV=2;ENSP00000495126.1 pep chromosome:GRCh38:11:35264830:35360088:-1 gene:ENSG00000110436.13 transcript:ENST00000643454.1 gene_biotype:protein_coding transcript	55	3	3	3	0	3	0	0	0	0	0	0	0	0	0	0	3	0	0	0	0	0	0	0	0	0	0	3	0	0	0	0	0	0	0	0	0	6.1	6.1	6.1	62.104	574
ENSP00000490524.1;A0A1B0GVI3	ENSP00000490524.1;A0A1B0GVI3	3;3	1;1	1;1			ENSP00000490524.1 pep chromosome:GRCh38:17:40818117:40818983:-1 gene:ENSG00000186395.8 transcript:ENST00000635956.1 gene_biotype:protein_coding transcript_biotype:protein_coding gene_symbol:KRT10 description:keratin 10 [Source:HGNC Symbol;Acc:HGNC:6413];tr	2	3	1	1	0	0	1	0	1	3	0	2	0	0	0	0	0	0	0	0	1	0	0	0	0	0	0	0	0	0	0	1	0	0	0	0	0	24.3	9.3	9.3	10.03	107
P01889;ENSP00000399168.2;ENSP00000491291.1;A0A1W2PPR8;F6U0H7;ENSP00000405931.1;S6AU73;ENSP00000352656.5;ENSP00000392099.1;A0A140T951;ENSP00000411954.1;A0A140T9S9	P01889;ENSP00000399168.2;ENSP00000491291.1;A0A1W2PPR8;F6U0H7;ENSP00000405931.1;S6AU73;ENSP00000352656.5	9;9;9;9;7;7;5;5;4;4;3;3	9;9;9;9;7;7;5;5;4;4;3;3	0;0;0;0;0;0;0;0;0;0;0;0	HLA class I histocompatibility antigen, B-7 alpha chain	HLA-B	sp|P01889|HLAB_HUMAN HLA class I histocompatibility antigen, B alpha chain OS=Homo sapiens OX=9606 GN=HLA-B PE=1 SV=3;ENSP00000399168.2 pep chromosome:GRCh38:6:31353875:31357179:-1 gene:ENSG00000234745.12 transcript:ENST00000412585.7 gene_biotype:protein_c	12	9	9	0	0	3	3	2	2	0	5	2	3	5	1	0	3	3	2	2	0	5	2	3	5	1	0	0	0	0	0	0	0	0	0	0	0	33.1	33.1	0	40.46	362
P04439;Q5SRN7;Q5SRN5;ENSP00000366002.5;ENSP00000379873.1;ENSP00000366005.5;ENSP00000492789.1;A0A1W2PS24;ENSP00000365998.2;P04439-2;ENSP00000414500.1;ENSP00000408540.1;ENSP00000400112.1;A0A140T9W3;ENSP00000414318.1;ENSP00000397705.2;A0A140T9D9;A0A140T9V0;A0A140T8X0;ENSP00000345828.4;A0A140T9X6;ENSP00000373121.2;ENSP00000450119.1;A0A1W2PS56;ENSP00000447401.1;ENSP00000448260.1;A0A0G2JPA3;ENSP0000040…	P04439;Q5SRN7;Q5SRN5;ENSP00000366002.5;ENSP00000379873.1;ENSP00000366005.5;ENSP00000492789.1;A0A1W2PS24;ENSP00000365998.2;P04439-2	9;9;9;9;9;9;9;9;9;9;2;2;2;2;2;2;2;2;2;2;2;2;2;2;2;2;2;2;2;2;2;2;2;2;2;2;2;2;2;2;2;2;2;2;2;2;2;2;2;2;2;2;2;2;2;2;2;2;2;2;1;1;1;1;1;1;1;1;1;1;1;1;1;1;1;1;1;1;1;1;1;1;1;1;1;1;1;1;1;1;1;1;1;1;1;1;1;1;1;1;1;1;1;1;1;1;1;1;1	8;8;8;8;8;8;8;8;8;8;1;1;1;1;1;1;1;1;1;1;1;1;1;1;1;1;1;1;1;1;1;1;1;1;1;1;1;1;1;1;1;1;1;1;1;1;1;1;1;1;1;1;1;1;1;1;1;1;1;1;0;0;0;0;0;0;0;0;0;0;0;0;0;0;0;0;0;0;0;0;0;0;0;0;0;0;0;0;0;0;0;0;0;0;0;0;0;0;0;0;0;0;0;0;0;0;0;0;0	0;0;0;0;0;0;0;0;0;0;0;0;0;0;0;0;0;0;0;0;0;0;0;0;0;0;0;0;0;0;0;0;0;0;0;0;0;0;0;0;0;0;0;0;0;0;0;0;0;0;0;0;0;0;0;0;0;0;0;0;0;0;0;0;0;0;0;0;0;0;0;0;0;0;0;0;0;0;0;0;0;0;0;0;0;0;0;0;0;0;0;0;0;0;0;0;0;0;0;0;0;0;0;0;0;0;0;0;0	HLA class I histocompatibility antigen, A-3 alpha chain	HLA-A	sp|P04439|HLAA_HUMAN HLA class I histocompatibility antigen, A alpha chain OS=Homo sapiens OX=9606 GN=HLA-A PE=1 SV=2;tr|Q5SRN7|Q5SRN7_HUMAN HLA class I histocompatibility antigen, A alpha chain OS=Homo sapiens OX=9606 GN=HLA-A PE=1 SV=2;tr|Q5SRN5|Q5SRN5_H	109	9	8	0	2	6	3	3	1	1	4	2	2	6	2	2	6	3	3	1	1	3	2	2	5	2	0	0	0	0	0	0	0	0	0	0	0	32.6	29	0	40.84	365
P01860;ENSP00000487823.1;ENSP00000374993.2;A0A4W9A917;ENSP00000492969.1;A0A286YES1	P01860;ENSP00000487823.1;ENSP00000374993.2;A0A4W9A917;ENSP00000492969.1;A0A286YES1	13;13;13;13;13;13	4;4;4;4;4;4	2;2;2;2;2;2	Ig gamma-3 chain C region	IGHG3	sp|P01860|IGHG3_HUMAN Immunoglobulin heavy constant gamma 3 OS=Homo sapiens OX=9606 GN=IGHG3 PE=1 SV=2;ENSP00000487823.1 pep chromosome:GRCh38:CHR_HSCHR14_3_CTG1:105769875:105772176:-1 gene:ENSG00000282184.2 transcript:ENST00000632774.1 gene_biotype:IG_C_g	6	13	4	2	8	7	9	7	7	10	8	6	5	9	8	2	1	3	1	1	3	2	1	1	3	3	0	0	1	0	0	1	1	0	0	2	1	31.8	18.8	13.5	41.287	377
40116;140117;140118;140119;140120;140121;140122;140123;140124;140125;140126;140127;140128;140129;140130;140131;140132;140133;140134;140135;140136;140137;140138;140139;140140;140141;140142;140143;140144;140145;140146;140147;140148;140149;140150;140151;140152;140153;140154;140155;140156;140157;140158;140159;140160;140161;140162;140163;140164;140165;140166;140167;140168;140169;140170;140171;140172;1…	45005;45704;108352;136190;140013;186360;209038;209168;362961;642818;661584;661974;665180	20;31	182;288	-1;-1;-1;-1;-1;-1
P01854;ENSP00000481089.1;ENSP00000374983.2;ENSP00000492979.1;A0A286YES5	P01854;ENSP00000481089.1;ENSP00000374983.2;ENSP00000492979.1;A0A286YES5	1;1;1;1;1	1;1;1;1;1	1;1;1;1;1	Ig epsilon chain C region	IGHE	sp|P01854|IGHE_HUMAN Immunoglobulin heavy constant epsilon OS=Homo sapiens OX=9606 GN=IGHE PE=1 SV=1;ENSP00000481089.1 pep chromosome:GRCh38:CHR_HSCHR14_3_CTG1:105600717:105602504:-1 gene:ENSG00000276192.2 transcript:ENST00000610670.2 gene_biotype:IG_C_gen	5	1	1	1	0	0	0	0	0	0	0	0	0	0	0	0	0	0	0	0	0	0	0	0	0	0	0	0	0	0	0	0	0	0	0	0	0	3.3	3.3	3.3	47.019	428
P01876;ENSP00000488021.1;ENSP00000374989.2;ENSP00000493114.1;A0A286YEY1	P01876;ENSP00000488021.1;ENSP00000374989.2;ENSP00000493114.1;A0A286YEY1	16;16;16;16;16	16;16;16;16;16	3;3;3;3;3	Ig alpha-1 chain C region	IGHA1	sp|P01876|IGHA1_HUMAN Immunoglobulin heavy constant alpha 1 OS=Homo sapiens OX=9606 GN=IGHA1 PE=1 SV=2;ENSP00000488021.1 pep chromosome:GRCh38:CHR_HSCHR14_3_CTG1:105707889:105709436:-1 gene:ENSG00000282633.1 transcript:ENST00000633714.1 gene_biotype:IG_C_g	5	16	16	3	8	10	9	10	10	12	11	7	7	10	11	8	10	9	10	10	12	11	7	7	10	11	2	3	2	3	3	3	2	2	2	2	2	24.6	24.6	9.3	37.654	353
593399;593400;593401;593402;593403;593404;593405;593406;593407;593408;593409;593410;593411;593412;593413;593414;593415;593416;593417;593418;593419;593420;593421;593422;593423;593424;593425;593426;593427;593428;593429;593430;593431;593432;593433;593434;593435;593436;593437;593438;593439;593440;593441;593442;593443;593444;593445;593446;593447;593448;593449;593450;593451;593452;593453;593454;593455;…	71545;72532;133038;186076;186088;442828;442884;442887;500332;577981;593386;593755;664568;664649;682759;683278			-1;-1;-1;-1;-1
P01859;ENSP00000480351.2;ENSP00000374987.2;ENSP00000493129.1;A0A286YEY4	P01859;ENSP00000480351.2;ENSP00000374987.2;ENSP00000493129.1;A0A286YEY4	12;12;12;12;12	6;6;6;6;6	6;6;6;6;6	Ig gamma-2 chain C region	IGHG2	sp|P01859|IGHG2_HUMAN Immunoglobulin heavy constant gamma 2 OS=Homo sapiens OX=9606 GN=IGHG2 PE=1 SV=2;ENSP00000480351.2 pep chromosome:GRCh38:CHR_HSCHR14_3_CTG1:105643841:105645561:-1 gene:ENSG00000274497.2 transcript:ENST00000621803.2 gene_biotype:IG_C_g	5	12	6	6	7	9	10	8	7	11	8	8	6	9	8	3	6	5	5	4	6	5	5	3	6	4	3	6	5	5	4	6	5	5	3	6	4	26.4	16	16	35.9	326
141071;141072;141073;141074;141075;141076;141077;141078;141079;141080;141081;141082;141083;141084;141085;141086;141087;141088;141089;141090;141091;141092;141093;141094;141095;141096;141097;141098;141099;141100;141101;141102;141103;141104;141105;141106;141107;141108;141109;141110;141111;141112;141113;141114;141115;141116;141117;141118;141119;141120;141121;141122;141123;141124;141125;141126;141127;…	108352;136190;140013;201163;201743;209038;209168;362961;582470;642880;662022;662293	20;31;32	131;237;276	-1;-1;-1;-1;-1
P01861;ENSP00000483393.2;ENSP00000374985.2;ENSP00000493388.1;A0A286YFJ8	P01861;ENSP00000483393.2;ENSP00000374985.2;ENSP00000493388.1;A0A286YFJ8	9;9;9;9;9	4;4;4;4;4	4;4;4;4;4	Ig gamma-4 chain C region	IGHG4	sp|P01861|IGHG4_HUMAN Immunoglobulin heavy constant gamma 4 OS=Homo sapiens OX=9606 GN=IGHG4 PE=1 SV=1;ENSP00000483393.2 pep chromosome:GRCh38:CHR_HSCHR14_3_CTG1:105625112:105626837:-1 gene:ENSG00000277016.2 transcript:ENST00000618981.2 gene_biotype:IG_C_g	5	9	4	4	5	5	5	6	6	8	5	4	3	6	6	1	3	2	3	3	4	3	2	0	3	4	1	3	2	3	3	4	3	2	0	3	4	30.6	13.8	13.8	35.94	327
ENSP00000488818.1;ENSP00000482678.1;ENSP00000479032.1;A0A2Q2TTZ9;ENSP00000487732.1;ENSP00000420020.1;ENSP00000374800.2;P01594;P01593	ENSP00000488818.1;ENSP00000482678.1;ENSP00000479032.1;A0A2Q2TTZ9;ENSP00000487732.1;ENSP00000420020.1;ENSP00000374800.2;P01594;P01593	2;2;2;2;1;1;1;1;1	2;2;2;2;1;1;1;1;1	2;2;2;2;1;1;1;1;1	Ig kappa chain V-I region AU;Ig kappa chain V-I region AG		ENSP00000488818.1 pep chromosome:GRCh38:CHR_HG2290_PATCH:89266494:89268285:-1 gene:ENSG00000282811.1 transcript:ENST00000634204.1 gene_biotype:IG_V_gene transcript_biotype:protein_coding gene_symbol:IGKV1-33 description:immunoglobulin kappa variable 1-33 [	9	2	2	2	1	2	2	2	2	2	2	1	2	2	2	1	2	2	2	2	2	2	1	2	2	2	1	2	2	2	2	2	2	1	2	2	2	31.5	31.5	31.5	11.842	108
J3KN67;ENSP00000357516.3;ENSP00000271850.7;A0A2R2Y2Q3;ENSP00000498648.1;A0A494C0P6	J3KN67;ENSP00000357516.3;ENSP00000271850.7;A0A2R2Y2Q3;ENSP00000498648.1;A0A494C0P6	15;15;15;15;13;13	3;3;3;3;3;3	0;0;0;0;0;0		TPM3	tr|J3KN67|J3KN67_HUMAN Tropomyosin alpha-3 chain OS=Homo sapiens OX=9606 GN=TPM3 PE=1 SV=1;ENSP00000357516.3 pep chromosome:GRCh38:1:154167742:154192076:-1 gene:ENSG00000143549.21 transcript:ENST00000368530.7 gene_biotype:protein_coding transcript_biotype:	6	15	3	0	1	8	2	4	3	4	0	1	2	0	3	0	0	0	0	0	0	0	0	0	0	0	0	0	0	0	0	0	0	0	0	0	0	37.5	9.5	0	33.222	285
P05156;G3XAM2;ENSP00000427438.1;ENSP00000378130.2;ENSP00000378131.3;E7ETH0;ENSP00000493607.1;A0A2R8Y3M9;ENSP00000422009.1;D6R9Z8;ENSP00000483416.1;A0A087X0I2	P05156;G3XAM2;ENSP00000427438.1;ENSP00000378130.2;ENSP00000378131.3;E7ETH0;ENSP00000493607.1;A0A2R8Y3M9	3;3;3;3;3;3;3;3;1;1;1;1	3;3;3;3;3;3;3;3;1;1;1;1	3;3;3;3;3;3;3;3;1;1;1;1	Complement factor I;Complement factor I heavy chain;Complement factor I light chain	CFI	sp|P05156|CFAI_HUMAN Complement factor I OS=Homo sapiens OX=9606 GN=CFI PE=1 SV=2;tr|G3XAM2|G3XAM2_HUMAN Complement factor I OS=Homo sapiens OX=9606 GN=CFI PE=1 SV=1;ENSP00000427438.1 pep chromosome:GRCh38:4:109740724:109801985:-1 gene:ENSG00000205403.13 t	12	3	3	3	0	1	1	1	2	2	0	0	0	3	3	0	1	1	1	2	2	0	0	0	3	3	0	1	1	1	2	2	0	0	0	3	3	6.2	6.2	6.2	65.75	583
P30531;ENSP00000496697.1;ENSP00000494469.1;ENSP00000494346.1;ENSP00000496619.1;ENSP00000496390.1;ENSP00000496348.1;ENSP00000496302.1;ENSP00000496238.1;ENSP00000496171.1;ENSP00000496064.1;ENSP00000495900.1;ENSP00000495751.1;ENSP00000494997.1;ENSP00000494778.1;ENSP00000494289.1;A0A2R8YEF0;ENSP00000494191.1;ENSP00000494136.1;ENSP00000494134.1;ENSP00000494050.1;ENSP00000493591.1;ENSP00000287766.4;ENS…	P30531;ENSP00000496697.1;ENSP00000494469.1;ENSP00000494346.1;ENSP00000496619.1;ENSP00000496390.1;ENSP00000496348.1;ENSP00000496302.1;ENSP00000496238.1;ENSP00000496171.1;ENSP00000496064.1;ENSP00000495900.1;ENSP00000495751.1;ENSP00000494997.1;ENSP00000494778.1;ENSP00000494289.1;A0A2R8YEF0;ENSP00000494191.1;ENSP00000494136.1;ENSP00000494134.1;ENSP00000494050.1;ENSP00000493591.1;ENSP00000287766.4;ENS…	1;1;1;1;1;1;1;1;1;1;1;1;1;1;1;1;1;1;1;1;1;1;1;1;1;1;1;1;1;1;1	1;1;1;1;1;1;1;1;1;1;1;1;1;1;1;1;1;1;1;1;1;1;1;1;1;1;1;1;1;1;1	1;1;1;1;1;1;1;1;1;1;1;1;1;1;1;1;1;1;1;1;1;1;1;1;1;1;1;1;1;1;1	Sodium- and chloride-dependent GABA transporter 1	SLC6A1	sp|P30531|SC6A1_HUMAN Sodium- and chloride-dependent GABA transporter 1 OS=Homo sapiens OX=9606 GN=SLC6A1 PE=1 SV=2;ENSP00000496697.1 pep chromosome:GRCh38:3:10992186:11039174:1 gene:ENSG00000157103.12 transcript:ENST00000646702.1 gene_biotype:protein_codi	31	1	1	1	0	1	0	0	0	0	0	1	0	0	0	0	1	0	0	0	0	0	1	0	0	0	0	1	0	0	0	0	0	1	0	0	0	1.2	1.2	1.2	67.073	599
P21926;ENSP00000495090.1;ENSP00000478288.2;G8JLH6;ENSP00000371959.5;ENSP00000009180.4;ENSP00000371958.1;ENSP00000496639.1;ENSP00000503704.1;A0A2R8Y478;ENSP00000502917.1;ENSP00000493732.1;ENSP00000494858.1;ENSP00000371955.2;A6NNI4;ENSP00000440985.3;ENSP00000503576.1;A0A087WU13	P21926;ENSP00000495090.1;ENSP00000478288.2;G8JLH6;ENSP00000371959.5;ENSP00000009180.4;ENSP00000371958.1;ENSP00000496639.1;ENSP00000503704.1;A0A2R8Y478;ENSP00000502917.1;ENSP00000493732.1;ENSP00000494858.1;ENSP00000371955.2;A6NNI4;ENSP00000440985.3;ENSP00000503576.1;A0A087WU13	3;3;3;3;3;3;3;3;3;3;3;3;3;3;3;3;3;2	3;3;3;3;3;3;3;3;3;3;3;3;3;3;3;3;3;2	3;3;3;3;3;3;3;3;3;3;3;3;3;3;3;3;3;2	CD9 antigen;Tetraspanin	CD9	sp|P21926|CD9_HUMAN CD9 antigen OS=Homo sapiens OX=9606 GN=CD9 PE=1 SV=4;ENSP00000495090.1 pep chromosome:GRCh38:12:6226328:6238253:1 gene:ENSG00000010278.15 transcript:ENST00000646407.1 gene_biotype:protein_coding transcript_biotype:protein_coding gene_sy	18	3	3	3	0	2	2	3	2	2	2	1	1	2	3	0	2	2	3	2	2	2	1	1	2	3	0	2	2	3	2	2	2	1	1	2	3	14.5	14.5	14.5	25.416	228
P20020;ENSP00000261173.2;ENSP00000263519.4;ENSP00000356187.3;ENSP00000340930.2;ENSP00000352062.3;A0A2U3TZI3;ENSP00000324172.6;ENSP00000494381.1;ENSP00000350310.5;ENSP00000492732.2;ENSP00000414854.2;ENSP00000392043.3;ENSP00000343886.2;A0A2R8Y4R4;P23634;ENSP00000353414.2;ENSP00000494716.1;ENSP00000495924.1;ENSP00000352054.3;A0A2U3U055;ENSP00000494004.1;E7ERY9;ENSP00000376869.2;ENSP00000359205.1;ENS…	P20020;ENSP00000261173.2;ENSP00000263519.4;ENSP00000356187.3;ENSP00000340930.2;ENSP00000352062.3;A0A2U3TZI3;ENSP00000324172.6;ENSP00000494381.1;ENSP00000350310.5;ENSP00000492732.2;ENSP00000414854.2;ENSP00000392043.3;ENSP00000343886.2;A0A2R8Y4R4;P23634;ENSP00000353414.2;ENSP00000494716.1;ENSP00000495924.1;ENSP00000352054.3;A0A2U3U055;ENSP00000494004.1;E7ERY9;ENSP00000376869.2;ENSP00000359205.1;ENS…	3;3;3;3;3;3;3;3;3;3;3;3;3;3;3;3;3;3;3;3;3;3;3;3;3;3;3;3;3;3;3;3;3;3;3;3;3;3;3;3;3;3;3;3;3;3;3;3;3;3;3;3;3;3;3;3;3;1;1	3;3;3;3;3;3;3;3;3;3;3;3;3;3;3;3;3;3;3;3;3;3;3;3;3;3;3;3;3;3;3;3;3;3;3;3;3;3;3;3;3;3;3;3;3;3;3;3;3;3;3;3;3;3;3;3;3;1;1	3;3;3;3;3;3;3;3;3;3;3;3;3;3;3;3;3;3;3;3;3;3;3;3;3;3;3;3;3;3;3;3;3;3;3;3;3;3;3;3;3;3;3;3;3;3;3;3;3;3;3;3;3;3;3;3;3;1;1	Plasma membrane calcium-transporting ATPase 1;Plasma membrane calcium-transporting ATPase 4;Calcium-transporting ATPase;Plasma membrane calcium-transporting ATPase 2;Plasma membrane calcium-transporting ATPase 3	ATP2B1;ATP2B4;ATP2B2;ATP2B3	sp|P20020|AT2B1_HUMAN Plasma membrane calcium-transporting ATPase 1 OS=Homo sapiens OX=9606 GN=ATP2B1 PE=1 SV=4;ENSP00000261173.2 pep chromosome:GRCh38:12:89588051:89656067:-1 gene:ENSG00000070961.16 transcript:ENST00000261173.6 gene_biotype:protein_coding	59	3	3	3	0	3	0	1	0	0	0	1	0	0	0	0	3	0	1	0	0	0	1	0	0	0	0	3	0	1	0	0	0	1	0	0	0	3	3	3	134.68	1220
Q8TF72;ENSP00000494970.1;A0A2R8Y5P9;ENSP00000296043.6	Q8TF72;ENSP00000494970.1;A0A2R8Y5P9;ENSP00000296043.6	1;1;1;1	1;1;1;1	1;1;1;1	Protein Shroom3	SHROOM3	sp|Q8TF72|SHRM3_HUMAN Protein Shroom3 OS=Homo sapiens OX=9606 GN=SHROOM3 PE=1 SV=2;ENSP00000494970.1 pep chromosome:GRCh38:4:76639517:76779177:1 gene:ENSG00000138771.16 transcript:ENST00000646790.1 gene_biotype:protein_coding transcript_biotype:protein_cod	4	1	1	1	1	1	1	1	1	1	1	1	1	1	1	1	1	1	1	1	1	1	1	1	1	1	1	1	1	1	1	1	1	1	1	1	1	0.5	0.5	0.5	216.85	1996
Q14204;ENSP00000495220.1;A0A2R8Y6H2;ENSP00000495022.1;A0A2R8Y5T0;ENSP00000495528.1;A0A2R8YFZ7;ENSP00000495944.1;A0A2R8Y706;ENSP00000348965.4	Q14204;ENSP00000495220.1;A0A2R8Y6H2;ENSP00000495022.1;A0A2R8Y5T0;ENSP00000495528.1;A0A2R8YFZ7;ENSP00000495944.1;A0A2R8Y706;ENSP00000348965.4	1;1;1;1;1;1;1;1;1;1	1;1;1;1;1;1;1;1;1;1	1;1;1;1;1;1;1;1;1;1	Cytoplasmic dynein 1 heavy chain 1	DYNC1H1	sp|Q14204|DYHC1_HUMAN Cytoplasmic dynein 1 heavy chain 1 OS=Homo sapiens OX=9606 GN=DYNC1H1 PE=1 SV=5;ENSP00000495220.1 pep chromosome:GRCh38:14:102016847:102050785:1 gene:ENSG00000197102.12 transcript:ENST00000645039.1 gene_biotype:protein_coding transcri	10	1	1	1	0	0	0	1	1	0	1	0	0	0	0	0	0	0	1	1	0	1	0	0	0	0	0	0	0	1	1	0	1	0	0	0	0	0.2	0.2	0.2	532.4	4646
B2RUZ4;H3BS66;ENSP00000456559.1;A0A2R8Y7R4;ENSP00000496314.2;ENSP00000457386.1	B2RUZ4;H3BS66;ENSP00000456559.1;A0A2R8Y7R4;ENSP00000496314.2;ENSP00000457386.1	2;2;2;2;2;2	2;2;2;2;2;2	2;2;2;2;2;2	Small integral membrane protein 1	SMIM1	sp|B2RUZ4|SMIM1_HUMAN Small integral membrane protein 1 OS=Homo sapiens OX=9606 GN=SMIM1 PE=1 SV=1;tr|H3BS66|H3BS66_HUMAN Small integral membrane protein 1 OS=Homo sapiens OX=9606 GN=SMIM1 PE=1 SV=1;ENSP00000456559.1 pep chromosome:GRCh38:1:3772771:3775670	6	2	2	2	0	1	1	1	0	1	0	1	0	1	0	0	1	1	1	0	1	0	1	0	1	0	0	1	1	1	0	1	0	1	0	1	0	35.9	35.9	35.9	8.749	78
P69892;P69891;ENSP00000495346.1;ENSP00000338082.4;ENSP00000327431.4;ENSP00000496470.1;A0A2R8Y7X9	P69892;P69891;ENSP00000495346.1;ENSP00000338082.4;ENSP00000327431.4;ENSP00000496470.1;A0A2R8Y7X9	3;3;3;3;3;3;3	2;2;2;2;2;2;2	2;2;2;2;2;2;2	Hemoglobin subunit gamma-2;Hemoglobin subunit gamma-1	HBG2;HBG1	sp|P69892|HBG2_HUMAN Hemoglobin subunit gamma-2 OS=Homo sapiens OX=9606 GN=HBG2 PE=1 SV=2;sp|P69891|HBG1_HUMAN Hemoglobin subunit gamma-1 OS=Homo sapiens OX=9606 GN=HBG1 PE=1 SV=2;ENSP00000495346.1 pep chromosome:GRCh38:11:5248270:5254783:-1 gene:ENSG00000	7	3	2	2	1	1	1	0	1	0	1	1	1	1	1	0	0	0	0	0	0	0	0	0	0	0	0	0	0	0	0	0	0	0	0	0	0	28.6	21.8	21.8	16.126	147
Q12929;ENSP00000441867.1;ENSP00000495312.1;ENSP00000496516.1;ENSP00000495956.1;ENSP00000495824.1;ENSP00000496406.1;ENSP00000494842.1;ENSP00000494689.1;ENSP00000442388.1;ENSP00000281172.5;ENSP00000495722.1;A0A2R8YE63;A0A2R8Y4W2;ENSP00000494338.1;ENSP00000437806.1;ENSP00000441888.1;Q12929-2;H0YFG1;ENSP00000438490.1;ENSP00000445985.1;F5H0R8	Q12929;ENSP00000441867.1;ENSP00000495312.1;ENSP00000496516.1;ENSP00000495956.1;ENSP00000495824.1;ENSP00000496406.1;ENSP00000494842.1;ENSP00000494689.1;ENSP00000442388.1;ENSP00000281172.5;ENSP00000495722.1;A0A2R8YE63;A0A2R8Y4W2;ENSP00000494338.1;ENSP00000437806.1;ENSP00000441888.1;Q12929-2	8;8;8;8;8;8;8;8;8;8;8;8;8;7;7;5;5;5;2;2;1;1	8;8;8;8;8;8;8;8;8;8;8;8;8;7;7;5;5;5;2;2;1;1	8;8;8;8;8;8;8;8;8;8;8;8;8;7;7;5;5;5;2;2;1;1	Epidermal growth factor receptor kinase substrate 8	EPS8	sp|Q12929|EPS8_HUMAN Epidermal growth factor receptor kinase substrate 8 OS=Homo sapiens OX=9606 GN=EPS8 PE=1 SV=1;ENSP00000441867.1 pep chromosome:GRCh38:12:15620158:15789388:-1 gene:ENSG00000151491.14 transcript:ENST00000543523.5 gene_biotype:protein_cod	22	8	8	8	0	0	0	0	0	0	0	0	1	1	7	0	0	0	0	0	0	0	0	1	1	7	0	0	0	0	0	0	0	0	1	1	7	13.3	13.3	13.3	91.88	822
P13987;ENSP00000437122.1;ENSP00000432362.1;ENSP00000498879.1;ENSP00000498448.1;ENSP00000494884.1;ENSP00000435179.1;ENSP00000432942.1;ENSP00000404822.2;E9PNW4;ENSP00000379191.3;ENSP00000340210.3;ENSP00000410182.2;ENSP00000434617.2;A0A2U3TZL5;ENSP00000403511.2;P13987-2	P13987;ENSP00000437122.1;ENSP00000432362.1;ENSP00000498879.1;ENSP00000498448.1;ENSP00000494884.1;ENSP00000435179.1;ENSP00000432942.1;ENSP00000404822.2;E9PNW4;ENSP00000379191.3;ENSP00000340210.3;ENSP00000410182.2;ENSP00000434617.2;A0A2U3TZL5;ENSP00000403511.2;P13987-2	1;1;1;1;1;1;1;1;1;1;1;1;1;1;1;1;1	1;1;1;1;1;1;1;1;1;1;1;1;1;1;1;1;1	1;1;1;1;1;1;1;1;1;1;1;1;1;1;1;1;1	CD59 glycoprotein	CD59	sp|P13987|CD59_HUMAN CD59 glycoprotein OS=Homo sapiens OX=9606 GN=CD59 PE=1 SV=1;ENSP00000437122.1 pep chromosome:GRCh38:11:33698262:33722448:-1 gene:ENSG00000284969.1 transcript:ENST00000527926.5 gene_biotype:protein_coding transcript_biotype:nonsense_med	17	1	1	1	0	1	1	0	1	1	1	0	0	1	1	0	1	1	0	1	1	1	0	0	1	1	0	1	1	0	1	1	1	0	0	1	1	6.2	6.2	6.2	14.177	128
P11586;ENSP00000499176.1;A0A494C1T2;V9GZ78;ENSP00000498649.1;ENSP00000477501.2;V9GYY3;ENSP00000477199.2;ENSP00000498511.1;ENSP00000498336.1;A0A384N5Y3;F5H2F4;ENSP00000438588.2	P11586;ENSP00000499176.1;A0A494C1T2;V9GZ78;ENSP00000498649.1;ENSP00000477501.2;V9GYY3;ENSP00000477199.2;ENSP00000498511.1;ENSP00000498336.1;A0A384N5Y3;F5H2F4;ENSP00000438588.2	3;3;3;3;3;3;3;3;3;3;3;3;3	3;3;3;3;3;3;3;3;3;3;3;3;3	3;3;3;3;3;3;3;3;3;3;3;3;3	C-1-tetrahydrofolate synthase, cytoplasmic;Methylenetetrahydrofolate dehydrogenase;Methenyltetrahydrofolate cyclohydrolase;Formyltetrahydrofolate synthetase;C-1-tetrahydrofolate synthase, cytoplasmic, N-terminally processed	MTHFD1	sp|P11586|C1TC_HUMAN C-1-tetrahydrofolate synthase, cytoplasmic OS=Homo sapiens OX=9606 GN=MTHFD1 PE=1 SV=3;ENSP00000499176.1 pep chromosome:GRCh38:14:64424844:64460004:1 gene:ENSG00000100714.17 transcript:ENST00000652509.1 gene_biotype:protein_coding tran	13	3	3	3	0	0	0	0	0	0	0	0	0	0	0	0	0	0	0	0	0	0	0	0	0	0	0	0	0	0	0	0	0	0	0	0	0	3.6	3.6	3.6	101.56	935
P05160;ENSP00000497116.1;A0A3B3IS66;ENSP00000356382.2	P05160;ENSP00000497116.1;A0A3B3IS66;ENSP00000356382.2	1;1;1;1	1;1;1;1	1;1;1;1	Coagulation factor XIII B chain	F13B	sp|P05160|F13B_HUMAN Coagulation factor XIII B chain OS=Homo sapiens OX=9606 GN=F13B PE=1 SV=3;ENSP00000497116.1 pep chromosome:GRCh38:1:197038741:197055823:-1 gene:ENSG00000143278.5 transcript:ENST00000649282.1 gene_biotype:protein_coding transcript_bioty	4	1	1	1	0	0	1	0	1	0	1	0	0	1	1	0	0	1	0	1	0	1	0	0	1	1	0	0	1	0	1	0	1	0	0	1	1	1.8	1.8	1.8	75.51	661
A0A3B3ISR2;ENSP00000444271.3;B4DPQ0;ENSP00000499988.1;ENSP00000500036.1;ENSP00000497341.1;ENSP00000500489.1;F5H2D0;ENSP00000438636.3;P00736;A0A3B3ITU4;ENSP00000497938.1;ENSP00000499829.1;ENSP00000500599.1;ENSP00000442946.1;ENSP00000445285.1;ENSP00000500888.1;F5H3N3;F5H6Y3;ENSP00000446356.1;ENSP00000500736.1;F5H1V0;Q9NZP8;F5H3A3;ENSP00000266542.4;ENSP00000500804.1;ENSP00000500431.1;ENSP00000439180…	A0A3B3ISR2;ENSP00000444271.3;B4DPQ0;ENSP00000499988.1;ENSP00000500036.1;ENSP00000497341.1;ENSP00000500489.1;F5H2D0;ENSP00000438636.3;P00736;A0A3B3ITU4;ENSP00000497938.1;ENSP00000499829.1	28;28;28;28;28;28;27;27;27;27;14;14;14;4;4;4;4;4;4;4;4;4;1;1;1;1;1;1;1;1;1	28;28;28;28;28;28;27;27;27;27;14;14;14;4;4;4;4;4;4;4;4;4;1;1;1;1;1;1;1;1;1	28;28;28;28;28;28;27;27;27;27;14;14;14;4;4;4;4;4;4;4;4;4;1;1;1;1;1;1;1;1;1	Complement C1r subcomponent;Complement C1r subcomponent heavy chain;Complement C1r subcomponent light chain	C1R	tr|A0A3B3ISR2|A0A3B3ISR2_HUMAN Complement subcomponent C1r OS=Homo sapiens OX=9606 GN=C1R PE=1 SV=1;ENSP00000444271.3 pep chromosome:GRCh38:12:7080421:7091892:-1 gene:ENSG00000159403.18 transcript:ENST00000536053.6 gene_biotype:protein_coding transcript_bi	31	28	28	28	6	18	19	14	24	19	16	9	11	16	13	6	18	19	14	24	19	16	9	11	16	13	6	18	19	14	24	19	16	9	11	16	13	31.8	31.8	31.8	80.173	705
Q08188;ENSP00000370867.5;ENSP00000498584.1;A0A494C0J7	Q08188;ENSP00000370867.5;ENSP00000498584.1;A0A494C0J7	3;3;3;3	3;3;3;3	3;3;3;3	Protein-glutamine gamma-glutamyltransferase E;Protein-glutamine gamma-glutamyltransferase E 50 kDa catalytic chain;Protein-glutamine gamma-glutamyltransferase E 27 kDa non-catalytic chain	TGM3	sp|Q08188|TGM3_HUMAN Protein-glutamine gamma-glutamyltransferase E OS=Homo sapiens OX=9606 GN=TGM3 PE=1 SV=4;ENSP00000370867.5 pep chromosome:GRCh38:20:2296001:2341079:1 gene:ENSG00000125780.12 transcript:ENST00000381458.6 gene_biotype:protein_coding trans	4	3	3	3	0	1	0	0	0	2	0	1	0	0	0	0	1	0	0	0	2	0	1	0	0	0	0	1	0	0	0	2	0	1	0	0	0	4.6	4.6	4.6	76.631	693
P29972;ENSP00000499196.1;A0A494C1U4;ENSP00000386712.1;ENSP00000405698.2;ENSP00000498806.1;A0A494C115;ENSP00000387178.1;ENSP00000498672.1;ENSP00000311165.4;K7N7A8;ENSP00000421315.2;P29972-4;P29972-2;P29972-3	P29972;ENSP00000499196.1;A0A494C1U4;ENSP00000386712.1;ENSP00000405698.2;ENSP00000498806.1;A0A494C115;ENSP00000387178.1;ENSP00000498672.1;ENSP00000311165.4;K7N7A8;ENSP00000421315.2;P29972-4;P29972-2;P29972-3	1;1;1;1;1;1;1;1;1;1;1;1;1;1;1	1;1;1;1;1;1;1;1;1;1;1;1;1;1;1	1;1;1;1;1;1;1;1;1;1;1;1;1;1;1	Aquaporin-1	AQP1	sp|P29972|AQP1_HUMAN Aquaporin-1 OS=Homo sapiens OX=9606 GN=AQP1 PE=1 SV=3;ENSP00000499196.1 pep chromosome:GRCh38:7:30922578:30924072:1 gene:ENSG00000240583.13 transcript:ENST00000651610.1 gene_biotype:protein_coding transcript_biotype:protein_coding gene	15	1	1	1	0	1	0	0	0	0	0	0	0	0	0	0	1	0	0	0	0	0	0	0	0	0	0	1	0	0	0	0	0	0	0	0	0	7.4	7.4	7.4	28.526	269
P01137;M0R2S0;ENSP00000221930.4;A0A499FJK2	P01137;M0R2S0;ENSP00000221930.4;A0A499FJK2	1;1;1;1	1;1;1;1	1;1;1;1	Transforming growth factor beta-1;Latency-associated peptide	TGFB1	sp|P01137|TGFB1_HUMAN Transforming growth factor beta-1 proprotein OS=Homo sapiens OX=9606 GN=TGFB1 PE=1 SV=2;tr|M0R2S0|M0R2S0_HUMAN Transforming growth factor beta-1 proprotein (Fragment) OS=Homo sapiens OX=9606 GN=TGFB1 PE=1 SV=1;ENSP00000221930.4 pep ch	4	1	1	1	0	0	0	0	0	0	0	0	0	0	0	0	0	0	0	0	0	0	0	0	0	0	0	0	0	0	0	0	0	0	0	0	0	6.2	6.2	6.2	44.341	390
ENSP00000480183.1;ENSP00000480035.1;A0A4W8ZXM2;ENSP00000488019.1;ENSP00000416201.2;A0A0B4J1Y9;ENSP00000500557.1;ENSP00000500432.1	ENSP00000480183.1;ENSP00000480035.1;A0A4W8ZXM2;ENSP00000488019.1;ENSP00000416201.2;A0A0B4J1Y9	10;10;10;9;9;9;2;2	5;5;5;4;4;4;2;2	2;2;2;2;2;2;0;0		IGHV3-72	ENSP00000480183.1 pep chromosome:GRCh38:CHR_HSCHR14_3_CTG1:106814867:106815169:-1 gene:ENSG00000278042.2 transcript:ENST00000614315.1 gene_biotype:IG_V_gene transcript_biotype:IG_V_gene gene_symbol:IGHV3-72 description:immunoglobulin heavy variable 3-72 [S	8	10	5	2	5	7	10	6	7	6	6	3	4	4	8	2	4	5	3	5	2	3	2	3	3	4	1	1	2	1	2	0	1	1	1	1	1	67.3	48.5	14.9	11.167	101
P68431;P84243;ENSP00000352252.3;ENSP00000333277.2;ENSP00000254810.3;ENSP00000466020.1;ENSP00000484841.2;ENSP00000480826.2;ENSP00000482271.1;ENSP00000483283.2;ENSP00000484638.1;ENSP00000355657.2;ENSP00000484658.2;ENSP00000468714.1;ENSP00000489282.1;ENSP00000494070.1;ENSP00000499275.1;ENSP00000499385.1;ENSP00000499800.1;ENSP00000468484.1;ENSP00000466663.1;ENSP00000355778.1;K7EMV3;K7EK07;ENSP0000035…	P68431;P84243;ENSP00000352252.3;ENSP00000333277.2;ENSP00000254810.3;ENSP00000466020.1;ENSP00000484841.2;ENSP00000480826.2;ENSP00000482271.1;ENSP00000483283.2;ENSP00000484638.1;ENSP00000355657.2;ENSP00000484658.2;ENSP00000468714.1;ENSP00000489282.1;ENSP00000494070.1;ENSP00000499275.1;ENSP00000499385.1;ENSP00000499800.1;ENSP00000468484.1;ENSP00000466663.1;ENSP00000355778.1;K7EMV3;K7EK07;ENSP0000035…	3;3;3;3;3;3;3;3;3;3;3;3;3;3;3;3;3;3;3;3;3;3;3;3;3;3;3;3;3;3;3;3;3;3;3;3;3;3;3;3;1;1;1;1;1;1;1	3;3;3;3;3;3;3;3;3;3;3;3;3;3;3;3;3;3;3;3;3;3;3;3;3;3;3;3;3;3;3;3;3;3;3;3;3;3;3;3;1;1;1;1;1;1;1	3;3;3;3;3;3;3;3;3;3;3;3;3;3;3;3;3;3;3;3;3;3;3;3;3;3;3;3;3;3;3;3;3;3;3;3;3;3;3;3;1;1;1;1;1;1;1	Histone H3.1;Histone H3.3;Histone H3;Histone H3.1t;Histone H3.2	HIST1H3A;H3F3A;H3F3B;HIST3H3;HIST2H3A	sp|P68431|H31_HUMAN Histone H3.1 OS=Homo sapiens OX=9606 GN=H3C1 PE=1 SV=2;sp|P84243|H33_HUMAN Histone H3.3 OS=Homo sapiens OX=9606 GN=H3-3A PE=1 SV=2;ENSP00000352252.3 pep chromosome:GRCh38:6:27890315:27890826:-1 gene:ENSG00000197153.5 transcript:ENST0000	47	3	3	3	0	0	2	0	0	0	0	0	0	1	1	0	0	2	0	0	0	0	0	0	1	1	0	0	2	0	0	0	0	0	0	1	1	13.2	13.2	13.2	15.404	136
ENSP00000374859.1;A0A5H1ZRQ7;A0M8Q6	ENSP00000374859.1;A0A5H1ZRQ7;A0M8Q6	8;8;8	3;3;3	3;3;3	Ig lambda-7 chain C region	IGLC7	ENSP00000374859.1 pep chromosome:GRCh38:22:22922594:22923034:1 gene:ENSG00000211685.3 transcript:ENST00000390331.3 gene_biotype:IG_C_gene transcript_biotype:IG_C_gene gene_symbol:IGLC7 description:immunoglobulin lambda constant 7 [Source:HGNC Symbol;Acc:HG	3	8	3	3	3	4	7	6	5	6	6	3	4	5	4	0	1	2	2	1	2	2	1	1	2	1	0	1	2	2	1	2	2	1	1	2	1	65.1	25.5	25.5	11.196	106
6338;666339;666340;666341;666342;666343;666344;666345;666346;666347;666348;666349;666350;666351;666352;666353;666354;666355;666356;666357;666358;666359;666360;666361;666362;666363;666364;666365;666366;666367;666368;666369;666370;666371;666372;666373;666374;666375;666376;666377;666378;666379;666380;666381;666382;666383;666384;666385;666386;666387;666388;666389;666390;666391;666392;666393;666394;66…	4372;18508;466884;467015;626288;649773;665250;666775			-1;-1;-1
Q6Q788;ENSP00000445002.1;ENSP00000399701.2;ENSP00000227665.4;ENSP00000501141.1;A0A669KB69	Q6Q788;ENSP00000445002.1;ENSP00000399701.2;ENSP00000227665.4;ENSP00000501141.1;A0A669KB69	7;7;7;7;7;7	7;7;7;7;7;7	7;7;7;7;7;7	Apolipoprotein A-V	APOA5	sp|Q6Q788|APOA5_HUMAN Apolipoprotein A-V OS=Homo sapiens OX=9606 GN=APOA5 PE=1 SV=1;ENSP00000445002.1 pep chromosome:GRCh38:11:116789373:116792420:-1 gene:ENSG00000110243.12 transcript:ENST00000542499.5 gene_biotype:protein_coding transcript_biotype:protei	6	7	7	7	0	2	2	1	2	1	1	1	2	2	2	0	2	2	1	2	1	1	1	2	2	2	0	2	2	1	2	1	1	1	2	2	2	29.5	29.5	29.5	41.212	366
P62879;ENSP00000399904.1;ENSP00000501882.1;ENSP00000377501.1;ENSP00000305260.4;ENSP00000502628.1;ENSP00000232564.3;ENSP00000419693.2;ENSP00000501992.1;A0A6Q8PFV8;ENSP00000501774.1;A0A6Q8PFE0;C9JZN1;ENSP00000377503.1;C9JXA5;C9JIS1;A0A6Q8PFW8;ENSP00000413219.1;ENSP00000420066.2;ENSP00000502010.1;Q9HAV0;ENSP00000390077.1;H7C5J5;E7EP32;ENSP00000389391.1;ENSP00000401873.1;A0A6Q8PG88;ENSP00000502144.1;…	P62879;ENSP00000399904.1;ENSP00000501882.1;ENSP00000377501.1;ENSP00000305260.4;ENSP00000502628.1;ENSP00000232564.3;ENSP00000419693.2;ENSP00000501992.1;A0A6Q8PFV8;ENSP00000501774.1;A0A6Q8PFE0;C9JZN1;ENSP00000377503.1;C9JXA5;C9JIS1;A0A6Q8PFW8;ENSP00000413219.1;ENSP00000420066.2;ENSP00000502010.1;Q9HAV0;ENSP00000390077.1;H7C5J5;E7EP32;ENSP00000389391.1;ENSP00000401873.1;A0A6Q8PG88;ENSP00000502144.1;…	3;3;3;3;3;3;3;3;3;3;3;3;3;3;3;3;3;3;3;3;3;3;3;2;2;2;2;2;2;2;1;1;1;1;1;1;1;1;1;1;1	1;1;1;1;1;1;1;1;1;1;1;1;1;1;1;1;1;1;1;1;1;1;1;0;0;0;0;0;1;1;0;0;0;0;0;0;0;0;0;0;0	1;1;1;1;1;1;1;1;1;1;1;1;1;1;1;1;1;1;1;1;1;1;1;0;0;0;0;0;1;1;0;0;0;0;0;0;0;0;0;0;0	Guanine nucleotide-binding protein G(I)/G(S)/G(T) subunit beta-2;Guanine nucleotide-binding protein subunit beta-4	GNB2;GNB4	sp|P62879|GBB2_HUMAN Guanine nucleotide-binding protein G(I)/G(S)/G(T) subunit beta-2 OS=Homo sapiens OX=9606 GN=GNB2 PE=1 SV=3;ENSP00000399904.1 pep chromosome:GRCh38:7:100673567:100678452:1 gene:ENSG00000172354.10 transcript:ENST00000451587.5 gene_biotyp	41	3	1	1	1	3	1	0	1	1	0	1	1	2	2	0	1	1	0	0	0	0	0	0	1	1	0	1	1	0	0	0	0	0	0	1	1	10.3	4.1	4.1	37.331	340
A2NJV5	A2NJV5	5	1	1		IGKV A18	sp|A2NJV5|KV229_HUMAN Immunoglobulin kappa variable 2-29 OS=Homo sapiens OX=9606 GN=IGKV2-29 PE=3 SV=2	1	5	1	1	3	4	2	4	5	3	3	3	3	3	3	0	0	0	0	1	0	0	0	0	0	0	0	0	0	0	1	0	0	0	0	0	0	45.8	20	20	13.085	120
ENSP00000331435.4;A6NJ08	ENSP00000331435.4;A6NJ08	1;1	1;1	1;1	Putative methyl-CpG-binding domain protein 3-like 5	MBD3L5	ENSP00000331435.4 pep chromosome:GRCh38:19:7030578:7033011:1 gene:ENSG00000237247.6 transcript:ENST00000329753.5 gene_biotype:protein_coding transcript_biotype:protein_coding gene_symbol:MBD3L5 description:methyl-CpG binding domain protein 3 like 5 [Source	2	1	1	1	0	0	0	0	0	0	0	0	0	0	0	0	0	0	0	0	0	0	0	0	0	0	0	0	0	0	0	0	0	0	0	0	0	8.2	8.2	8.2	22.976	208
A6NMB1	A6NMB1	1	1	1	Sialic acid-binding Ig-like lectin 16	SIGLEC16	sp|A6NMB1|SIG16_HUMAN Sialic acid-binding Ig-like lectin 16 OS=Homo sapiens OX=9606 GN=SIGLEC16 PE=2 SV=3	1	1	1	1	1	1	1	1	1	1	1	1	1	1	1	1	1	1	1	1	1	1	1	1	1	1	1	1	1	1	1	1	1	1	1	1	1	1.5	1.5	1.5	52.991	481
P60033;E9PM31;ENSP00000370424.3;E9PIF1;ENSP00000432033.1;ENSP00000263645.5;ENSP00000433767.1;H0YDJ9;ENSP00000433904.1;ENSP00000433178.1;E9PRJ8;ENSP00000432249.1;ENSP00000431780.1;E9PJK1;ENSP00000437242.1;H0YEE2;ENSP00000435633.1;A6NMH8;H0YDL9	P60033;E9PM31;ENSP00000370424.3;E9PIF1;ENSP00000432033.1;ENSP00000263645.5;ENSP00000433767.1;H0YDJ9;ENSP00000433904.1;ENSP00000433178.1;E9PRJ8;ENSP00000432249.1;ENSP00000431780.1;E9PJK1;ENSP00000437242.1;H0YEE2;ENSP00000435633.1;A6NMH8;H0YDL9	1;1;1;1;1;1;1;1;1;1;1;1;1;1;1;1;1;1;1	1;1;1;1;1;1;1;1;1;1;1;1;1;1;1;1;1;1;1	1;1;1;1;1;1;1;1;1;1;1;1;1;1;1;1;1;1;1	CD81 antigen;Tetraspanin	CD81	sp|P60033|CD81_HUMAN CD81 antigen OS=Homo sapiens OX=9606 GN=CD81 PE=1 SV=1;tr|E9PM31|E9PM31_HUMAN CD81 antigen (Fragment) OS=Homo sapiens OX=9606 GN=CD81 PE=1 SV=8;ENSP00000370424.3 pep chromosome:GRCh38:11:2386057:2396916:1 gene:ENSG00000110651.12 transc	19	1	1	1	0	1	1	0	1	0	0	0	0	1	0	0	1	1	0	1	0	0	0	0	1	0	0	1	1	0	1	0	0	0	0	1	0	8.5	8.5	8.5	25.809	236
P17936;ENSP00000389668.1;C9JMX4;H0Y485;ENSP00000390298.1;H0Y5K2;ENSP00000399116.1;ENSP00000370476.4;B3KWK7;ENSP00000480717.1;A6XND1;ENSP00000477772.1;A6XND0;ENSP00000275521.5;ENSP00000370473.4;P17936-2	P17936;ENSP00000389668.1;C9JMX4;H0Y485;ENSP00000390298.1;H0Y5K2;ENSP00000399116.1;ENSP00000370476.4;B3KWK7;ENSP00000480717.1;A6XND1;ENSP00000477772.1;A6XND0;ENSP00000275521.5;ENSP00000370473.4;P17936-2	1;1;1;1;1;1;1;1;1;1;1;1;1;1;1;1	1;1;1;1;1;1;1;1;1;1;1;1;1;1;1;1	1;1;1;1;1;1;1;1;1;1;1;1;1;1;1;1	Insulin-like growth factor-binding protein 3	IGFBP3	sp|P17936|IBP3_HUMAN Insulin-like growth factor-binding protein 3 OS=Homo sapiens OX=9606 GN=IGFBP3 PE=1 SV=2;ENSP00000389668.1 pep chromosome:GRCh38:7:45916572:45921874:-1 gene:ENSG00000146674.15 transcript:ENST00000448817.1 gene_biotype:protein_coding tr	16	1	1	1	0	1	0	0	1	0	0	0	0	0	0	0	1	0	0	1	0	0	0	0	0	0	0	1	0	0	1	0	0	0	0	0	0	2.7	2.7	2.7	31.674	291
ENSP00000380769.1;ENSP00000291700.4;ENSP00000356038.4;A8MRB1;P04271	ENSP00000380769.1;ENSP00000291700.4;ENSP00000356038.4;A8MRB1;P04271	1;1;1;1;1	1;1;1;1;1	1;1;1;1;1	Protein S100-B	S100B	ENSP00000380769.1 pep chromosome:GRCh38:21:46599281:46602893:-1 gene:ENSG00000160307.10 transcript:ENST00000397648.1 gene_biotype:protein_coding transcript_biotype:protein_coding gene_symbol:S100B description:S100 calcium binding protein B [Source:HGNC Sym	5	1	1	1	0	1	0	0	0	0	0	0	0	0	0	0	1	0	0	0	0	0	0	0	0	0	0	1	0	0	0	0	0	0	0	0	0	16.3	16.3	16.3	10.713	92
P09972;K7EKH5;ENSP00000465623.1;J3KSV6;ENSP00000462674.1;J3QKP5;ENSP00000463174.2;ENSP00000378729.3;A8MVZ9;ENSP00000378731.2;ENSP00000226253.4;ENSP00000398976.1;C9J8F3;J3QKK1;ENSP00000463118.1	P09972;K7EKH5;ENSP00000465623.1;J3KSV6;ENSP00000462674.1;J3QKP5;ENSP00000463174.2;ENSP00000378729.3;A8MVZ9;ENSP00000378731.2;ENSP00000226253.4;ENSP00000398976.1;C9J8F3	3;3;3;3;3;3;3;3;3;3;3;2;2;1;1	3;3;3;3;3;3;3;3;3;3;3;2;2;1;1	3;3;3;3;3;3;3;3;3;3;3;2;2;1;1	Fructose-bisphosphate aldolase C;Fructose-bisphosphate aldolase	ALDOC	sp|P09972|ALDOC_HUMAN Fructose-bisphosphate aldolase C OS=Homo sapiens OX=9606 GN=ALDOC PE=1 SV=2;tr|K7EKH5|K7EKH5_HUMAN Fructose-bisphosphate aldolase (Fragment) OS=Homo sapiens OX=9606 GN=ALDOC PE=1 SV=1;ENSP00000465623.1 pep chromosome:GRCh38:17:2857471	15	3	3	3	0	2	0	0	0	0	0	0	0	0	0	0	2	0	0	0	0	0	0	0	0	0	0	2	0	0	0	0	0	0	0	0	0	14.6	14.6	14.6	39.455	364
P02656;ENSP00000227667.2;ENSP00000486182.1;ENSP00000364494.1;B0YIW2	P02656;ENSP00000227667.2;ENSP00000486182.1;ENSP00000364494.1;B0YIW2	8;8;8;8;8	8;8;8;8;8	8;8;8;8;8	Apolipoprotein C-III	APOC3	sp|P02656|APOC3_HUMAN Apolipoprotein C-III OS=Homo sapiens OX=9606 GN=APOC3 PE=1 SV=1;ENSP00000227667.2 pep chromosome:GRCh38:11:116829907:116833072:1 gene:ENSG00000110245.12 transcript:ENST00000227667.8 gene_biotype:protein_coding transcript_biotype:prote	5	8	8	8	3	6	5	3	7	5	6	3	3	5	7	3	6	5	3	7	5	6	3	3	5	7	3	6	5	3	7	5	6	3	3	5	7	58.6	58.6	58.6	10.852	99
P62873;ENSP00000416651.1;B1AKQ8;F6X3N5;ENSP00000399741.2;F6UT28;ENSP00000392765.2;ENSP00000481878.1;ENSP00000367872.3;P62873-2	P62873;ENSP00000416651.1;B1AKQ8;F6X3N5;ENSP00000399741.2;F6UT28;ENSP00000392765.2;ENSP00000481878.1;ENSP00000367872.3;P62873-2	4;4;4;4;4;4;4;4;4;4	4;4;4;4;4;4;4;4;4;4	2;2;2;2;2;2;2;2;2;2	Guanine nucleotide-binding protein G(I)/G(S)/G(T) subunit beta-1	GNB1	sp|P62873|GBB1_HUMAN Guanine nucleotide-binding protein G(I)/G(S)/G(T) subunit beta-1 OS=Homo sapiens OX=9606 GN=GNB1 PE=1 SV=3;ENSP00000416651.1 pep chromosome:GRCh38:1:1804526:1832285:-1 gene:ENSG00000078369.18 transcript:ENST00000437146.1 gene_biotype:p	10	4	4	2	1	4	1	0	1	1	1	1	1	2	2	1	4	1	0	1	1	1	1	1	2	2	0	2	1	0	0	0	1	0	0	1	1	11.5	11.5	5.3	37.377	340
P35030;B1AN99;ENSP00000401828.3;ENSP00000368715.3;ENSP00000340889.5;P35030-5;P35030-3;P35030-2;P35030-4	P35030;B1AN99;ENSP00000401828.3;ENSP00000368715.3;ENSP00000340889.5;P35030-5;P35030-3;P35030-2;P35030-4	1;1;1;1;1;1;1;1;1	1;1;1;1;1;1;1;1;1	1;1;1;1;1;1;1;1;1	Trypsin-3	PRSS3	sp|P35030|TRY3_HUMAN Trypsin-3 OS=Homo sapiens OX=9606 GN=PRSS3 PE=1 SV=2;tr|B1AN99|B1AN99_HUMAN Trypsin-3 (Fragment) OS=Homo sapiens OX=9606 GN=PRSS3 PE=1 SV=8;ENSP00000401828.3 pep chromosome:GRCh38:9:33750821:33799231:1 gene:ENSG00000010438.17 transcrip	9	1	1	1	1	1	0	0	1	1	1	1	1	1	1	1	1	0	0	1	1	1	1	1	1	1	1	1	0	0	1	1	1	1	1	1	1	4.3	4.3	4.3	32.528	304
P62491;Q15907;ENSP00000261890.2;H3BSC1;ENSP00000456638.1;ENSP00000471148.1;ENSP00000454381.1;ENSP00000456420.1;B4DQU5;ENSP00000455567.1;ENSP00000333547.5;P62491-2;Q15907-2;H3BMH2;ENSP00000454673.1;H3BN38;ENSP00000472473.1;ENSP00000473042.1;M0R2D0;M0R377	P62491;Q15907;ENSP00000261890.2;H3BSC1;ENSP00000456638.1;ENSP00000471148.1;ENSP00000454381.1;ENSP00000456420.1;B4DQU5;ENSP00000455567.1;ENSP00000333547.5;P62491-2;Q15907-2;H3BMH2;ENSP00000454673.1;H3BN38;ENSP00000472473.1;ENSP00000473042.1;M0R2D0;M0R377	2;2;2;2;2;2;2;2;2;2;2;2;2;2;1;1;1;1;1;1	2;2;2;2;2;2;2;2;2;2;2;2;2;2;1;1;1;1;1;1	2;2;2;2;2;2;2;2;2;2;2;2;2;2;1;1;1;1;1;1	Ras-related protein Rab-11A;Ras-related protein Rab-11B	RAB11A;RAB11B	sp|P62491|RB11A_HUMAN Ras-related protein Rab-11A OS=Homo sapiens OX=9606 GN=RAB11A PE=1 SV=3;sp|Q15907|RB11B_HUMAN Ras-related protein Rab-11B OS=Homo sapiens OX=9606 GN=RAB11B PE=1 SV=4;ENSP00000261890.2 pep chromosome:GRCh38:15:65869491:65891989:1 gene:	20	2	2	2	0	2	1	1	0	0	0	2	1	2	1	0	2	1	1	0	0	0	2	1	2	1	0	2	1	1	0	0	0	2	1	2	1	8.8	8.8	8.8	24.393	216
P0CG48;ENSP00000445337.1;F5GYU3;ENSP00000438289.1;F5H2Z3;P0CG47;ENSP00000439492.1;ENSP00000438394.2;F5H265;ENSP00000437475.1;B4DV12;F5H388;ENSP00000478771.1;ENSP00000472545.1;ENSP00000385659.1;ENSP00000272317.6;ENSP00000379180.1;ENSP00000304697.3;ENSP00000383981.3;ENSP00000442800.1;F5H747;ENSP00000440205.1;F5GXK7;J3QKN0;ENSP00000441238.1;ENSP00000388107.1;ENSP00000379178.1;ENSP00000471622.1;P6297…	P0CG48;ENSP00000445337.1;F5GYU3;ENSP00000438289.1;F5H2Z3;P0CG47;ENSP00000439492.1;ENSP00000438394.2;F5H265;ENSP00000437475.1;B4DV12;F5H388;ENSP00000478771.1;ENSP00000472545.1;ENSP00000385659.1;ENSP00000272317.6;ENSP00000379180.1;ENSP00000304697.3;ENSP00000383981.3;ENSP00000442800.1;F5H747;ENSP00000440205.1;F5GXK7;J3QKN0;ENSP00000441238.1;ENSP00000388107.1;ENSP00000379178.1;ENSP00000471622.1;P6297…	4;4;4;4;4;4;4;4;4;4;4;4;4;4;4;4;4;4;4;4;4;4;4;4;4;4;4;4;4;4;4;4;4;4;4;4;4;4;4;4;4;4;4;4;4;4;4;4;4;4;4;3;3;3;3;3;3;3;3;3;3;3	4;4;4;4;4;4;4;4;4;4;4;4;4;4;4;4;4;4;4;4;4;4;4;4;4;4;4;4;4;4;4;4;4;4;4;4;4;4;4;4;4;4;4;4;4;4;4;4;4;4;4;3;3;3;3;3;3;3;3;3;3;3	4;4;4;4;4;4;4;4;4;4;4;4;4;4;4;4;4;4;4;4;4;4;4;4;4;4;4;4;4;4;4;4;4;4;4;4;4;4;4;4;4;4;4;4;4;4;4;4;4;4;4;3;3;3;3;3;3;3;3;3;3;3	Polyubiquitin-C;Ubiquitin;Polyubiquitin-B;Ubiquitin;Ubiquitin-40S ribosomal protein S27a;Ubiquitin;40S ribosomal protein S27a;Ubiquitin-60S ribosomal protein L40;Ubiquitin;60S ribosomal protein L40	UBC;UBB;RPS27A;UBA52	sp|P0CG48|UBC_HUMAN Polyubiquitin-C OS=Homo sapiens OX=9606 GN=UBC PE=1 SV=3;ENSP00000445337.1 pep chromosome:GRCh38:12:124913306:124914119:-1 gene:ENSG00000150991.15 transcript:ENST00000541645.1 gene_biotype:protein_coding transcript_biotype:protein_codin	62	4	4	4	0	0	1	0	1	0	3	0	0	2	2	0	0	1	0	1	0	3	0	0	2	2	0	0	1	0	1	0	3	0	0	2	2	49.9	49.9	49.9	77.038	685
B4E1Z4;ENSP00000410815.1;E7ETN3;ENSP00000418996.1;P00751;ENSP00000416561.2;ENSP00000411474.2;ENSP00000382862.1;ENSP00000388352.2;ENSP00000401719.1;ENSP00000389604.2;ENSP00000411515.2;ENSP00000413351.1;ENSP00000414341.1;ENSP00000414889.1;ENSP00000391902.2;ENSP00000419887.1;H7C5H1;ENSP00000364604.3;P00751-2;ENSP00000364592.3;A0A0G2JH38;ENSP00000417482.1;E9PDZ0;ENSP00000413482.1;ENSP00000404452.1;EN…	B4E1Z4;ENSP00000410815.1;E7ETN3;ENSP00000418996.1;P00751;ENSP00000416561.2;ENSP00000411474.2;ENSP00000382862.1;ENSP00000388352.2;ENSP00000401719.1;ENSP00000389604.2;ENSP00000411515.2;ENSP00000413351.1;ENSP00000414341.1;ENSP00000414889.1;ENSP00000391902.2;ENSP00000419887.1;H7C5H1	20;20;17;17;15;15;15;15;15;15;15;15;15;15;15;15;10;10;6;6;6;6;5;5;3;3;3;3;3;3;3;1;1;1;1;1;1;1;1;1;1;1;1;1;1	20;20;17;17;15;15;15;15;15;15;15;15;15;15;15;15;10;10;6;6;6;6;5;5;3;3;3;3;3;3;3;1;1;1;1;1;1;1;1;1;1;1;1;1;1	15;15;14;14;15;15;15;15;15;15;15;15;15;15;15;15;10;10;6;6;6;6;0;0;0;0;0;0;0;0;0;0;1;0;0;0;0;0;0;0;1;0;0;1;1	Complement factor B;Complement factor B Ba fragment;Complement factor B Bb fragment	CFB	tr|B4E1Z4|B4E1Z4_HUMAN C3/C5 convertase OS=Homo sapiens OX=9606 PE=1 SV=1;ENSP00000410815.1 pep chromosome:GRCh38:6:31927698:31952048:1 gene:ENSG00000244255.5 transcript:ENST00000456570.5 gene_biotype:protein_coding transcript_biotype:protein_coding gene_s	45	20	20	15	3	7	8	7	6	9	14	5	4	16	17	3	7	8	7	6	9	14	5	4	16	17	3	7	7	7	6	9	13	5	4	13	13	15.4	15.4	11.1	140.94	1266
P58658;ENSP00000384594.3;B5MC74;ENSP00000372146.3;ENSP00000300255.2;P58658-3	P58658;ENSP00000384594.3;B5MC74;ENSP00000372146.3;ENSP00000300255.2;P58658-3	1;1;1;1;1;1	1;1;1;1;1;1	1;1;1;1;1;1	Protein eva-1 homolog C	EVA1C	sp|P58658|EVA1C_HUMAN Protein eva-1 homolog C OS=Homo sapiens OX=9606 GN=EVA1C PE=2 SV=1;ENSP00000384594.3 pep chromosome:GRCh38:21:32412685:32515397:1 gene:ENSG00000166979.13 transcript:ENST00000401402.7 gene_biotype:protein_coding transcript_biotype:prot	6	1	1	1	0	1	0	0	0	0	0	0	0	0	0	0	1	0	0	0	0	0	0	0	0	0	0	1	0	0	0	0	0	0	0	0	0	3.4	3.4	3.4	49.483	441
P60660;F8W1R7;ENSP00000441750.1;ENSP00000446721.1;G3V1V0;ENSP00000293422.5;ENSP00000301540.8;G8JLA2;J3KND3;B7Z6Z4;P60660-2;ENSP00000446955.2;ENSP00000446714.1;ENSP00000448101.1;ENSP00000446687.1;ENSP00000450116.1;F8VPF3;ENSP00000446709.1;ENSP00000448859.1;G3V1Y7;ENSP00000446640.1;F8VZU9;F8W180;P14649;ENSP00000450385.1;ENSP00000446643.1;ENSP00000449086.1;F8W1I5;ENSP00000446965.1;H0YI43;ENSP0000044…	P60660;F8W1R7;ENSP00000441750.1;ENSP00000446721.1;G3V1V0;ENSP00000293422.5;ENSP00000301540.8;G8JLA2;J3KND3;B7Z6Z4;P60660-2;ENSP00000446955.2;ENSP00000446714.1;ENSP00000448101.1;ENSP00000446687.1;ENSP00000450116.1;F8VPF3;ENSP00000446709.1;ENSP00000448859.1;G3V1Y7;ENSP00000446640.1;F8VZU9;F8W180	4;4;4;4;4;4;4;4;4;4;4;4;4;4;4;4;4;3;3;3;3;3;3;1;1;1;1;1;1;1;1;1	4;4;4;4;4;4;4;4;4;4;4;4;4;4;4;4;4;3;3;3;3;3;3;1;1;1;1;1;1;1;1;1	4;4;4;4;4;4;4;4;4;4;4;4;4;4;4;4;4;3;3;3;3;3;3;1;1;1;1;1;1;1;1;1	Myosin light polypeptide 6	MYL6	sp|P60660|MYL6_HUMAN Myosin light polypeptide 6 OS=Homo sapiens OX=9606 GN=MYL6 PE=1 SV=2;tr|F8W1R7|F8W1R7_HUMAN Myosin light polypeptide 6 OS=Homo sapiens OX=9606 GN=MYL6 PE=1 SV=1;ENSP00000441750.1 pep chromosome:GRCh38:12:56158362:56160795:1 gene:ENSG00	32	4	4	4	1	4	2	1	0	0	0	0	1	2	0	1	4	2	1	0	0	0	0	1	2	0	1	4	2	1	0	0	0	0	1	2	0	35.1	35.1	35.1	16.93	151
ENSP00000417824.1;B7ZKJ8;Q14624-2;ENSP00000384425.1;Q14624-3;Q14624-4;H7C0L5;ENSP00000395634.2;CON__Q3T052	ENSP00000417824.1;B7ZKJ8;Q14624-2;ENSP00000384425.1;Q14624-3;Q14624-4;H7C0L5;ENSP00000395634.2	36;36;33;33;33;30;27;27;2	1;1;0;0;0;0;0;0;0	1;1;0;0;0;0;0;0;0	Inter-alpha-trypsin inhibitor heavy chain H4;70 kDa inter-alpha-trypsin inhibitor heavy chain H4;35 kDa inter-alpha-trypsin inhibitor heavy chain H4	ITIH4	ENSP00000417824.1 pep chromosome:GRCh38:3:52813270:52830673:-1 gene:ENSG00000055955.17 transcript:ENST00000485816.5 gene_biotype:protein_coding transcript_biotype:protein_coding gene_symbol:ITIH4 description:inter-alpha-trypsin inhibitor heavy chain 4 [Sou	9	36	1	1	9	23	17	21	16	18	27	9	13	31	30	0	0	1	0	0	0	0	0	0	1	1	0	0	1	0	0	0	0	0	0	1	1	48.1	1.7	1.7	103.88	935
P20340;ENSP00000336850.3;C9JU14;ENSP00000419526.3;J3KR73;ENSP00000419941.1;ENSP00000443782.2;ENSP00000322594.2;ENSP00000419381.1;C9JB90;Q9NRW1;ENSP00000437797.1;ENSP00000311449.5;Q9NRW1-2;P20340-2;P20340-4;ENSP00000285208.4;Q14964;ENSP00000417433.1	P20340;ENSP00000336850.3;C9JU14;ENSP00000419526.3;J3KR73;ENSP00000419941.1;ENSP00000443782.2;ENSP00000322594.2;ENSP00000419381.1;C9JB90;Q9NRW1;ENSP00000437797.1;ENSP00000311449.5;Q9NRW1-2;P20340-2;P20340-4;ENSP00000285208.4;Q14964;ENSP00000417433.1	1;1;1;1;1;1;1;1;1;1;1;1;1;1;1;1;1;1;1	1;1;1;1;1;1;1;1;1;1;1;1;1;1;1;1;1;1;1	1;1;1;1;1;1;1;1;1;1;1;1;1;1;1;1;1;1;1	Ras-related protein Rab-6A;Ras-related protein Rab-6B;Ras-related protein Rab-39A	RAB6A;RAB6B;RAB39A	sp|P20340|RAB6A_HUMAN Ras-related protein Rab-6A OS=Homo sapiens OX=9606 GN=RAB6A PE=1 SV=3;ENSP00000336850.3 pep chromosome:GRCh38:11:73675638:73761074:-1 gene:ENSG00000175582.20 transcript:ENST00000336083.8 gene_biotype:protein_coding transcript_biotype:	19	1	1	1	0	1	0	1	0	0	0	1	1	0	0	0	1	0	1	0	0	0	1	1	0	0	0	1	0	1	0	0	0	1	1	0	0	5.3	5.3	5.3	23.593	208
P45378;ENSP00000500846.1;ENSP00000380471.2;ENSP00000344870.4;ENSP00000500263.1;ENSP00000370970.1;ENSP00000370991.3;ENSP00000493331.1;ENSP00000500156.1;ENSP00000499917.1;ENSP00000500081.1;ENSP00000492914.1;ENSP00000371001.3;ENSP00000500480.1;ENSP00000500606.1;ENSP00000278317.6;ENSP00000370975.4;ENSP00000500705.1;ENSP00000380468.1;ENSP00000500796.1;ENSP00000499857.1;ENSP00000500437.1;ENSP0000037096…	P45378;ENSP00000500846.1;ENSP00000380471.2;ENSP00000344870.4;ENSP00000500263.1;ENSP00000370970.1;ENSP00000370991.3;ENSP00000493331.1;ENSP00000500156.1;ENSP00000499917.1;ENSP00000500081.1;ENSP00000492914.1;ENSP00000371001.3;ENSP00000500480.1;ENSP00000500606.1;ENSP00000278317.6;ENSP00000370975.4;ENSP00000500705.1;ENSP00000380468.1;ENSP00000500796.1;ENSP00000499857.1;ENSP00000500437.1;ENSP0000037096…	7;7;7;7;7;7;7;7;7;7;7;7;7;7;7;7;7;7;7;7;7;7;7;7;7;7;7;7;7;7;7;7;7;7;7;7;7;2;2;2;2;2;2;2;2;2;2;2;2;2;2;2;2;2;2;2;2;2;2	7;7;7;7;7;7;7;7;7;7;7;7;7;7;7;7;7;7;7;7;7;7;7;7;7;7;7;7;7;7;7;7;7;7;7;7;7;2;2;2;2;2;2;2;2;2;2;2;2;2;2;2;2;2;2;2;2;2;2	7;7;7;7;7;7;7;7;7;7;7;7;7;7;7;7;7;7;7;7;7;7;7;7;7;7;7;7;7;7;7;7;7;7;7;7;7;2;2;2;2;2;2;2;2;2;2;2;2;2;2;2;2;2;2;2;2;2;2	Troponin T, fast skeletal muscle	TNNT3	sp|P45378|TNNT3_HUMAN Troponin T, fast skeletal muscle OS=Homo sapiens OX=9606 GN=TNNT3 PE=1 SV=3;ENSP00000500846.1 pep chromosome:GRCh38:CHR_HG28_PATCH:1901100:1916891:1 gene:ENSG00000288250.1 transcript:ENST00000671850.1 gene_biotype:protein_coding trans	59	7	7	7	0	0	0	0	1	3	0	1	0	0	0	0	0	0	0	1	3	0	1	0	0	0	0	0	0	0	1	3	0	1	0	0	0	18.6	18.6	18.6	31.824	269
ENSP00000384860.3;ENSP00000384101.1;C9JEU5;P02679-2;P02679;ENSP00000336829.3;ENSP00000384552.1;C9JC84	ENSP00000384860.3;ENSP00000384101.1;C9JEU5;P02679-2;P02679;ENSP00000336829.3;ENSP00000384552.1;C9JC84	45;45;45;45;44;44;44;44	45;45;45;45;44;44;44;44	32;32;32;32;31;31;31;31	Fibrinogen gamma chain	FGG	ENSP00000384860.3 pep chromosome:GRCh38:4:154604134:154612849:-1 gene:ENSG00000171557.17 transcript:ENST00000404648.7 gene_biotype:protein_coding transcript_biotype:protein_coding gene_symbol:FGG description:fibrinogen gamma chain [Source:HGNC Symbol;Acc:H	8	45	45	32	24	30	29	31	34	43	35	24	25	33	33	24	30	29	31	34	43	35	24	25	33	33	14	19	18	20	23	31	25	14	14	22	23	63.4	63.4	48.5	49.496	437
291552;291553;291554;291555;291556;291557;291558;291559;291560;291561;291562;291563;291564;291565;291566;291567;291568;291569;291570;291571;291572;291573;291574;291575;291576;291577;291578;291579;291580;291581;291582;291583;291584;291585;291586;291587;291588;291589;291590;291591;291592;291593;291594;291595;291596;291597;291598;291599;291600;291601;291602;291603;291604;291605;291606;291607;291608;…
360381;360382;360383;360384;360385;360386;360387;360388;360389;360390;360391;360392;360393;360394;360395;360396;360397;360398;360399;360400;360401;360402;360403;360404;360405;360406;360407;360408;360409;360410;360411;360412;360413;360414;360415;360416;360417;360418;360419;360420;360421;360422;360423;360424;360425;360426;360427;360428;360429;360430;360431;360432;360433;360434;360435;360436;360437;…
489339;489340;489341;489342;489343;489344;489345;489346;489347;489348;489349;489350;489351;489352;489353;489354;489355;489356;489357;489358;489359;489360;489361;489362;489363;489364;489365;489366;489367;489368;489369;489370;489371;489372;489373;489374;489375;489376;489377;489378;489379;489380;489381;489382;489383;489384;489385;489386;489387;489388;489389;489390;489391;489392;489393;489394;489395;…
672361;672362;672363;672364;672365;672366;672367;672368;672369;672370;672371;672372;672373;672374;672375;672376;672377;672378;672379;672380;672381;672382;672383;672384;672385;672386;672387;672388;672389;672390;672391;672392;672393;672394;672395;672396;672397;672398;672399;672400;672401;672402;672403;672404;672405;672406;672407;672408;672409;672410;672411;672412;672413;672414;672415;672416;672417;…	37490;39491;39776;59315;59383;111840;124054;124161;178401;265804;266281;266433;267059;278924;291653;293347;294862;310653;311002;311298;360636;361719;363579;396740;397796;434340;458611;465572;465832;489138;489814;579621;579732;581069;581528;581863;581871;600433;611943;612188;625467;671691;680393;680440;680493	40;41;42;43	104;115;120;290	-1;-1;-1;-1;-1;-1;-1;-1
ENSP00000345179.3;ENSP00000415235.1;C9JF17;P05090;ENSP00000393076.1;C9JX71	ENSP00000345179.3;ENSP00000415235.1;C9JF17;P05090	4;4;4;4;1;1	4;4;4;4;1;1	4;4;4;4;1;1	Apolipoprotein D	APOD	ENSP00000345179.3 pep chromosome:GRCh38:3:195568705:195583940:-1 gene:ENSG00000189058.9 transcript:ENST00000343267.8 gene_biotype:protein_coding transcript_biotype:protein_coding gene_symbol:APOD description:apolipoprotein D [Source:HGNC Symbol;Acc:HGNC:61	6	4	4	4	2	4	3	3	4	1	2	3	3	4	2	2	4	3	3	4	1	2	3	3	4	2	2	4	3	3	4	1	2	3	3	4	2	16.9	16.9	16.9	21.275	189
ENSP00000377429.2;C9JPQ9;ENSP00000407562.1;C9JU00	ENSP00000377429.2;C9JPQ9;ENSP00000407562.1;C9JU00	14;14;14;14	1;1;1;1	1;1;1;1		FGG	ENSP00000377429.2 pep chromosome:GRCh38:4:154609630:154612797:-1 gene:ENSG00000171557.17 transcript:ENST00000393846.6 gene_biotype:protein_coding transcript_biotype:protein_coding gene_symbol:FGG description:fibrinogen gamma chain [Source:HGNC Symbol;Acc:H	4	14	1	1	11	12	12	12	12	13	11	11	12	12	11	1	1	1	1	1	1	1	1	1	1	1	1	1	1	1	1	1	1	1	1	1	1	61.3	6.7	6.7	13.546	119
397724;397725;397726;397727;397728;397729;397730;397731;397732;397733;397734;397735;397736;397737;397738;397739;397740;397741;397742;397743;397744;397745;397746;397747;397748;397749;397750;397751;397752;397753;397754;397755;397756;397757;397758;397759;397760;397761;397762;397763;397764;397765;397766;397767;397768;397769;397770;397771;397772;397773;397774;397775;397776;397777;397778;397779;397780;…
680277;680278;680279;680280;680281;680282;680283;680284;680285;680286;680287;680288;680289;680290;680291;680292;680293;680294;680295;680296;680297;680298;680299;680300;680301;680302;680303;680304;680305;680306;680307;680308;680309;680310;680311;680312;680313;680314;680315;680316;680317;680318;680319;680320;680321;680322;680323;680324;680325;680326;680327;680328;680329;680330;680331;680332;680333;…	111840;178401;278924;291653;293347;393282;396740;397796;465572;465832;671691;680393;680440;680493	41;42	12;17	-1;-1;-1;-1
P16150;ENSP00000412907.1;C9JUK7;ENSP00000498852.1;ENSP00000455266.1;ENSP00000378787.2;ENSP00000353238.3	P16150;ENSP00000412907.1;C9JUK7;ENSP00000498852.1;ENSP00000455266.1;ENSP00000378787.2;ENSP00000353238.3	2;2;2;2;2;2;2	2;2;2;2;2;2;2	2;2;2;2;2;2;2	Leukosialin	SPN	sp|P16150|LEUK_HUMAN Leukosialin OS=Homo sapiens OX=9606 GN=SPN PE=1 SV=1;ENSP00000412907.1 pep chromosome:GRCh38:16:29663219:29664793:1 gene:ENSG00000197471.12 transcript:ENST00000436527.5 gene_biotype:protein_coding transcript_biotype:protein_coding gene	7	2	2	2	1	2	1	0	0	1	2	0	0	1	1	1	2	1	0	0	1	2	0	0	1	1	1	2	1	0	0	1	2	0	0	1	1	4.5	4.5	4.5	40.321	400
P02765;ENSP00000393887.2;ENSP00000273784.5;C9JV77	P02765;ENSP00000393887.2;ENSP00000273784.5;C9JV77	3;3;3;3	3;3;3;3	3;3;3;3	Alpha-2-HS-glycoprotein;Alpha-2-HS-glycoprotein chain A;Alpha-2-HS-glycoprotein chain B	AHSG	sp|P02765|FETUA_HUMAN Alpha-2-HS-glycoprotein OS=Homo sapiens OX=9606 GN=AHSG PE=1 SV=2;ENSP00000393887.2 pep chromosome:GRCh38:3:186613060:186621318:1 gene:ENSG00000145192.13 transcript:ENST00000411641.7 gene_biotype:protein_coding transcript_biotype:prot	4	3	3	3	1	3	3	3	3	2	3	0	1	3	3	1	3	3	3	3	2	3	0	1	3	3	1	3	3	3	3	2	3	0	1	3	3	10.1	10.1	10.1	39.34	367
CON__ENSEMBL:ENSBTAP00000024146	CON__ENSEMBL:ENSBTAP00000024146	14	2	2				1	14	2	2	9	10	10	10	10	7	11	8	8	10	9	0	0	0	0	1	0	0	0	0	0	0	0	0	0	0	1	0	0	0	0	0	0	7	1.5	1.5	164.34	1477
67;348068;348069;348070;348071;348072;348073;348074;348075;348076;348077;348078;348079;348080;348081;348082;348083;348084;348085;348086;348087;348088;348089;348090;348091;348092;348093;348094;348095;348096;348097;348098;348099;348100;348101;348102;348103;348104;348105;348106;348107;348108;348109;348110;348111;348112;348113;348114;348115;348116;348117;348118;348119;348120;348121;348122;348123;3481…
10;403311;403312;403313;403314;403315;403316;403317;403318;403319;403320;403321;403322;403323;403324;403325;403326;403327;403328;403329;403330;403331;403332;403333;403334;403335;403336;403337;403338;403339;403340;403341;403342;403343;403344;403345;403346;403347;403348;403349;403350;403351;403352;403353;403354;403355;403356;403357;403358;403359;403360;403361;403362;403363;403364;403365;403366;4033…	61746;83322;181142;181603;205887;206157;206199;347704;402496;404379;436533;437824;471185;676254	45	1389	-1
CON__ENSEMBL:ENSBTAP00000038253	CON__ENSEMBL:ENSBTAP00000038253	16	2	1				1	16	2	1	6	11	6	8	8	12	6	9	7	5	5	0	2	0	0	0	0	0	0	0	0	0	0	1	0	0	0	0	0	0	0	0	0	18.6	3.6	1.7	63.165	606
O43790;ENSP00000444533.1;ENSP00000293525.5;CON__O43790;Q14533;ENSP00000483796.1;A0A087X106;ENSP00000369349.4;U3KPR1;ENSP00000452237.3	O43790;ENSP00000444533.1;ENSP00000293525.5;CON__O43790;Q14533;ENSP00000483796.1;A0A087X106;ENSP00000369349.4	19;19;19;19;16;16;16;16;3;3	18;18;18;18;15;15;15;15;2;2	0;0;0;0;0;0;0;0;0;0	Keratin, type II cuticular Hb6;Keratin, type II cuticular Hb1	KRT86;KRT81	sp|O43790|KRT86_HUMAN Keratin, type II cuticular Hb6 OS=Homo sapiens OX=9606 GN=KRT86 PE=1 SV=1;ENSP00000444533.1 pep chromosome:GRCh38:12:52274645:52309163:1 gene:ENSG00000170442.12 transcript:ENST00000423955.7 gene_biotype:protein_coding transcript_bioty	10	19	18	0	0	1	1	2	2	2	1	1	3	0	0	0	0	1	1	1	1	1	0	2	0	0	0	0	0	0	0	0	0	0	0	0	0	28.4	28.4	0	53.5	486
O76009;ENSP00000461221.1;ENSP00000007735.3;CON__Q6NTB9;CON__O76009	O76009;ENSP00000461221.1;ENSP00000007735.3;CON__Q6NTB9;CON__O76009	13;13;13;13;13	4;4;4;4;4	1;1;1;1;1	Keratin, type I cuticular Ha3-I	KRT33A	sp|O76009|KT33A_HUMAN Keratin, type I cuticular Ha3-I OS=Homo sapiens OX=9606 GN=KRT33A PE=2 SV=2;ENSP00000461221.1 pep chromosome:GRCh38:CHR_HSCHR17_1_CTG4:41346092:41350812:-1 gene:ENSG00000261986.1 transcript:ENST00000576236.1 gene_biotype:protein_codin	5	13	4	1	0	0	1	0	0	1	0	0	0	0	0	0	0	0	0	0	0	0	0	0	0	0	0	0	0	0	0	0	0	0	0	0	0	27.2	9.4	2.5	45.94	404
O76013;ENSP00000377555.2;ENSP00000329165.6;CON__O76013;O76013-2	O76013;ENSP00000377555.2;ENSP00000329165.6;CON__O76013;O76013-2	4;4;4;4;4	1;1;1;1;1	1;1;1;1;1	Keratin, type I cuticular Ha6	KRT36	sp|O76013|KRT36_HUMAN Keratin, type I cuticular Ha6 OS=Homo sapiens OX=9606 GN=KRT36 PE=1 SV=1;ENSP00000377555.2 pep chromosome:GRCh38:17:41486136:41492546:-1 gene:ENSG00000126337.13 transcript:ENST00000393986.2 gene_biotype:protein_coding transcript_bioty	5	4	1	1	1	1	0	1	1	1	0	1	1	1	0	0	0	0	0	0	0	0	0	0	0	0	0	0	0	0	0	0	0	0	0	0	0	7.9	2.4	2.4	52.247	467
O95678;ENSP00000252245.5;CON__O95678;ENSP00000468500.2;A0A1W2PR46;ENSP00000492432.1;A0A1X7SBR3;ENSP00000253408.5;ENSP00000491088.1;ENSP00000466598.2;ENSP00000489830.1;ENSP00000403962.1;A0A1X7SCE1;A0A1B0GTT5;P14136;K7EJU1;ENSP00000465320.1;ENSP00000466163.1;K7ELP4;ENSP00000366189.4;B4DIR1;P14136-3;ENSP00000465629.1;P14136-2;K7EKH9	O95678;ENSP00000252245.5;CON__O95678	24;24;24;1;1;1;1;1;1;1;1;1;1;1;1;1;1;1;1;1;1;1;1;1;1	2;2;2;0;0;0;0;0;0;0;0;0;0;0;0;0;0;0;0;0;0;0;0;0;0	2;2;2;0;0;0;0;0;0;0;0;0;0;0;0;0;0;0;0;0;0;0;0;0;0	Keratin, type II cytoskeletal 75	KRT75	sp|O95678|K2C75_HUMAN Keratin, type II cytoskeletal 75 OS=Homo sapiens OX=9606 GN=KRT75 PE=1 SV=2;ENSP00000252245.5 pep chromosome:GRCh38:12:52424070:52434371:-1 gene:ENSG00000170454.6 transcript:ENST00000252245.6 gene_biotype:protein_coding transcript_bio	25	24	2	2	3	7	1	5	6	16	3	7	4	3	3	0	0	0	0	0	0	0	0	0	0	0	0	0	0	0	0	0	0	0	0	0	0	22.9	2.2	2.2	59.56	551
CON__P00761;Q9BYE2;ENSP00000481361.1;ENSP00000478237.1;A6XGL3;ENSP00000435813.1;ENSP00000387702.2;ENSP00000434279.1;ENSP00000394114.2;Q9BYE2-3;Q9BYE2-2;Q9BYE2-6	CON__P00761	6;1;1;1;1;1;1;1;1;1;1;1	6;1;1;1;1;1;1;1;1;1;1;1	5;0;0;0;0;0;0;0;0;0;0;0				12	6	6	5	4	4	4	4	4	5	4	4	4	4	4	4	4	4	4	4	5	4	4	4	4	4	3	4	4	4	4	4	4	4	4	4	4	28.6	28.6	25.1	24.409	231
595792;595793;595794;595795;595796;595797;595798;595799;595800;595801;595802;595803;595804;595805;595806;595807;595808;595809;595810;595811;595812;595813;595814;595815;595816;595817;595818;595819;595820;595821;595822;595823;595824;595825;595826;595827;595828;595829;595830;595831;595832;595833;595834;595835;595836;595837;595838;595839;595840;595841;595842;595843;595844;595845;595846;595847;595848;…	267532;313968;315891;359207;410098;596288	48	94	-1;-1;-1;-1;-1;-1;-1;-1;-1;-1;-1;-1
CON__P01966	CON__P01966	6	1	1				1	6	1	1	4	6	6	4	3	2	5	3	4	6	5	1	1	1	1	0	0	1	0	1	1	1	1	1	1	1	0	0	1	0	1	1	1	34.5	10.6	10.6	15.184	142
CON__P02070	CON__P02070	4	3	2				1	4	3	2	1	1	1	0	4	1	1	1	1	1	1	0	0	0	0	3	1	0	0	0	0	0	0	0	0	0	2	1	0	0	0	0	0	28.3	21.4	13.1	15.954	145
P02533;CON__P02533;ENSP00000167586.6;CON__A2A4G1;CON__Q9D312;Q99456;ENSP00000251643.4;ENSP00000459559.2;A0A3B3ITG2;CON__P05784;CON__Q99456;C9JTG5;ENSP00000409282.1;ENSP00000497770.1;CON__A2AB72;P05783;ENSP00000373489.2;CON__Q7Z3Y9;ENSP00000334798.4;K7ENV3;ENSP00000467105.1;ENSP00000373487.3;CON__Q92764;ENSP00000463483.1;ENSP00000377616.3;CON__Q8N1A0;F8VZY9;Q8N1A0-2;Q7Z3Y9;Q8N1A0;ENSP00000447278.1	P02533;CON__P02533;ENSP00000167586.6	48;48;48;9;4;2;2;2;2;2;2;2;2;2;1;1;1;1;1;1;1;1;1;1;1;1;1;1;1;1;1	30;30;30;0;0;0;0;0;0;0;0;0;0;0;0;0;0;0;0;0;0;0;0;0;0;0;0;0;0;0;0	11;11;11;0;0;0;0;0;0;0;0;0;0;0;0;0;0;0;0;0;0;0;0;0;0;0;0;0;0;0;0	Keratin, type I cytoskeletal 14	KRT14	sp|P02533|K1C14_HUMAN Keratin, type I cytoskeletal 14 OS=Homo sapiens OX=9606 GN=KRT14 PE=1 SV=4;;ENSP00000167586.6 pep chromosome:GRCh38:17:41582279:41586895:-1 gene:ENSG00000186847.6 transcript:ENST00000167586.7 gene_biotype:protein_coding transcript_bio	31	48	30	11	9	19	3	15	17	44	5	17	11	5	2	2	9	0	7	7	27	1	8	3	1	0	0	2	0	1	2	11	1	3	1	0	0	70.1	50.2	29.4	51.561	472
P02538;ENSP00000369317.3;CON__P02538;CON__Q8VED5;F8VUG2;ENSP00000447881.1;F8W1U3;ENSP00000447040.1;CON__H-INV:HIT000016045;F8VP67;ENSP00000450340.1;CON__H-INV:HIT000292931;Q8IWY7;ENSP00000479984.1	P02538;ENSP00000369317.3;CON__P02538	56;56;56;13;9;9;9;9;4;4;4;4;2;2	3;3;3;1;0;0;0;0;0;0;0;0;0;0	2;2;2;0;0;0;0;0;0;0;0;0;0;0	Keratin, type II cytoskeletal 6A	KRT6A	sp|P02538|K2C6A_HUMAN Keratin, type II cytoskeletal 6A OS=Homo sapiens OX=9606 GN=KRT6A PE=1 SV=3;ENSP00000369317.3 pep chromosome:GRCh38:12:52487176:52493257:-1 gene:ENSG00000205420.11 transcript:ENST00000330722.7 gene_biotype:protein_coding transcript_bi	14	56	3	2	8	20	3	10	18	48	4	14	12	7	3	0	1	0	0	0	3	0	0	0	0	0	0	1	0	0	0	2	0	0	0	0	0	59.9	5.7	3.5	60.044	564
CON__P02662	CON__P02662	7	7	7				1	7	7	7	0	1	0	1	2	4	1	1	7	2	0	0	1	0	1	2	4	1	1	7	2	0	0	1	0	1	2	4	1	1	7	2	0	27.1	27.1	27.1	22.975	199
CON__P02663	CON__P02663	5	5	5				1	5	5	5	0	1	0	1	0	1	1	0	3	0	0	0	1	0	1	0	1	1	0	3	0	0	0	1	0	1	0	1	1	0	3	0	0	30	30	30	24.348	207
CON__P02666	CON__P02666	4	4	4				1	4	4	4	1	1	0	2	2	3	1	0	3	0	1	1	1	0	2	2	3	1	0	3	0	1	1	1	0	2	2	3	1	0	3	0	1	19.1	19.1	19.1	23.583	209
CON__P02668	CON__P02668	2	2	2				1	2	2	2	0	1	0	0	0	1	0	0	2	0	0	0	1	0	0	0	1	0	0	2	0	0	0	1	0	0	0	1	0	0	2	0	0	16.6	16.6	16.6	18.974	169
CON__P02754	CON__P02754	7	7	7				1	7	7	7	1	2	0	0	0	2	0	0	2	0	0	1	2	0	0	0	2	0	0	2	0	0	1	2	0	0	0	2	0	0	2	0	0	53.1	53.1	53.1	18.281	162
P02768;ENSP00000295897.4;CON__P02768-1;ENSP00000422784.1;A0A0C4DGB6;ENSP00000384695.3;B7WNR0;ENSP00000426179.1;H0YA55;ENSP00000421027.1;D6RHD5;C9JKR2;ENSP00000401820.2;P02768-2;ENSP00000483421.1;ENSP00000480485.1;A0A087WWT3;P02768-3;H7C013;ENSP00000392541.1	P02768;ENSP00000295897.4;CON__P02768-1;ENSP00000422784.1;A0A0C4DGB6;ENSP00000384695.3;B7WNR0;ENSP00000426179.1;H0YA55;ENSP00000421027.1;D6RHD5;C9JKR2;ENSP00000401820.2;P02768-2	45;45;45;43;43;39;39;38;38;36;36;32;32;32;22;22;22;22;13;13	45;45;45;43;43;39;39;38;38;36;36;32;32;32;22;22;22;22;13;13	40;40;40;38;38;36;36;33;33;33;33;29;29;29;20;20;20;20;11;11	Serum albumin	ALB	sp|P02768|ALBU_HUMAN Albumin OS=Homo sapiens OX=9606 GN=ALB PE=1 SV=2;ENSP00000295897.4 pep chromosome:GRCh38:4:73404287:73421482:1 gene:ENSG00000163631.17 transcript:ENST00000295897.9 gene_biotype:protein_coding transcript_biotype:protein_coding gene_symb	20	45	45	40	32	37	35	37	33	35	39	31	32	40	39	32	37	35	37	33	35	39	31	32	40	39	27	33	31	32	29	31	35	27	27	36	35	41.7	41.7	41.7	69.366	609
5901;135902;135903;135904;135905;135906;135907;135908;135909;135910;135911;135912;135913;135914;135915;135916;135917;135918;135919;135920;135921;135922;135923;135924;135925;135926;135927;135928;135929;135930;135931;135932;135933;135934;135935;135936;135937;135938;135939;135940;135941;135942;135943;135944;135945;135946;135947;135948;135949;135950;135951;135952;135953;135954;135955;135956;135957;13…	20721;20722;20723;20724;20725;20726;20727;20728;20729;20730;20731;20732;20733;20734;20735;20736;20737;20738;20739;20740;20741;20742;20743;20744;20745;20746;20747;20748;20749;20750;20751;20752;20753;20754;20755;20756;20757;20758;20759;20760;20761;20762;20763;20764;20765;20766;20767;20768;20769;20770;20771;20772;20773;20774;20775;20776;20777;20778;20779;20780;20781;20782;20783;20784;20785;20786;207…
9;112810;112811;112812;112813;112814;112815;112816;112817;112818;112819;112820;112821;112822;112823;112824;112825;112826;112827;112828;112829;112830;112831;112832;112833;112834;112835;112836;112837;112838;112839;112840;112841;112842;112843;112844;112845;112846;112847;112848;112849;112850;112851;112852;112853;112854;112855;112856;112857;112858;112859;112860;112861;112862;112863;112864;112865;11286…
1;234612;234613;234614;234615;234616;234617;234618;234619;234620;234621;234622;234623;234624;234625;234626;234627;234628;234629;234630;234631;234632;234633;234634;234635;234636;234637;234638;234639;234640;234641;234642;234643;234644;234645;234646;234647;234648;234649;234650;234651;234652;234653;234654;234655;234656;234657;234658;234659;234660;234661;234662;234663;234664;234665;234666;234667;23466…
3;309464;309465;309466;309467;309468;309469;309470;309471;309472;309473;309474;309475;309476;309477;309478;309479;309480;309481;309482;309483;309484;309485;309486;309487;309488;309489;309490;309491;309492;309493;309494;309495;309496;309497;309498;309499;309500;309501;309502;309503;309504;309505;309506;309507;309508;309509;309510;309511;309512;309513;309514;309515;309516;309517;309518;309519;30952…
9;376520;376521;376522;376523;376524;376525;376526;376527;376528;376529;376530;376531;376532;376533;376534;376535;376536;376537;376538;376539;376540;376541;376542;376543;376544;376545;376546;376547;376548;376549;376550;376551;376552;376553;376554;376555;376556;376557;376558;376559;376560;376561;376562;376563;376564;376565;376566;376567;376568;376569;376570;376571;376572;376573;376574;376575;37657…
7;483988;483989;483990;483991;483992;483993;483994;483995;483996;483997;483998;483999;484000;484001;484002;484003;484004;484005;484006;484007;484008;484009;484010;484011;484012;484013;484014;484015;484016;484017;484018;484019;484020;484021;484022;484023;484024;484025;484026;484027;484028;484029;484030;484031;484032;484033;484034;484035;484036;484037;484038;484039;484040;484041;484042;484043;48404…
4;519905;519906;519907;519908;519909;519910;519911;519912;519913;519914;519915;519916;519917;519918;519919;519920;519921;519922;519923;519924;519925;519926;519927;519928;519929;519930;519931;519932;519933;519934;519935;519936;519937;519938;519939;519940;519941;519942;519943;519944;519945;519946;519947;519948;519949;519950;519951;519952;519953;519954;519955;519956;519957;519958;519959;519960;51996…	20781;21696;22814;61261;61269;65139;69655;73701;82472;113443;143441;161624;168542;169554;233902;234154;235007;235510;290821;298108;303693;305742;307453;309657;310186;357245;357271;364518;374382;377062;434360;437843;452215;467798;482954;486517;488130;519603;578702;591253;620471;638175;683343;684167;686622	60;61	353;572	-1;-1;-1;-1;-1;-1;-1;-1;-1;-1;-1;-1;-1;-1;-1;-1;-1;-1;-1;-1
CON__P02769	CON__P02769	15	10	10				1	15	10	10	10	9	4	7	6	5	4	11	6	7	4	5	5	0	2	2	1	0	7	1	3	0	5	5	0	2	2	1	0	7	1	3	0	21.6	16.8	16.8	69.293	607
7;683438;683439;683440;683441;683442;683443;683444;683445;683446;683447;683448;683449;683450;683451;683452;683453;683454;683455;683456;683457;683458;683459;683460;683461;683462;683463;683464;683465;683466;683467;683468;683469;683470;683471;683472;683473;683474;683475;683476;683477;683478;683479;683480;683481;683482;683483;683484;683485;683486;683487;683488;683489;683490;683491;683492;683493;68349…	22070;69428;161360;231573;296997;303693;373573;377062;467625;484816;488184;589898;638175;683343;684167			-1
CON__P04259	CON__P04259	57	4	2				1	57	4	2	7	19	2	10	20	48	4	12	12	7	3	0	2	0	0	1	3	0	0	0	0	0	0	1	0	0	0	1	0	0	0	0	0	59.8	6.2	1.6	59.998	564
CON__P04264	CON__P04264	75	2	2				1	75	2	2	22	44	20	41	40	66	30	39	30	26	16	0	0	0	0	0	2	0	0	0	0	0	0	0	0	0	0	2	0	0	0	0	0	73.3	4.8	4.8	66.017	644
;454622;454623;454624;454625;454626;454627;454628;454629;454630;454631;454632;454633;454634;454635;454636;454637;454638;454639;454640;454641;454642;454643;454644;454645;454646;454647;454648;454649;454650;454651;454652;454653;454654;454655;454656;454657;454658;454659;454660;454661;454662;454663;454664;454665;454666;454667;454668;454669;454670;454671;454672;454673;454674;454675;454676;454677;454678…	20206;20426;112258;112310;114853;142946;164583;165124;177629;181665;188044;189407;189433;189443;212337;212397;212412;213144;213500;213531;261552;261831;284070;296628;296642;307476;311349;311529;342669;344666;344829;352124;352192;409683;410002;410106;410194;412114;412381;418981;419004;454377;454631;454679;494133;494138;495552;505057;505082;506808;506815;508972;512561;513797;515294;515597;519009;52…	46;62;63;64;65;66	259;262;296;326;339;469	-1
P05787;ENSP00000449404.1;CON__P05787;ENSP00000293308.6;ENSP00000447402.1;ENSP00000447566.1;P05787-2;CON__Q9DCV7;B0YJC4;P08670;ENSP00000446007.1;ENSP00000224237.5;ENSP00000435613.1;P41219-2;ENSP00000431702.1;B0YJC5;ENSP00000363071.3;ENSP00000437182.2;ENSP00000257860.4;H7C5W5;P41219;P17661	P05787;ENSP00000449404.1;CON__P05787;ENSP00000293308.6;ENSP00000447402.1;ENSP00000447566.1;P05787-2;CON__Q9DCV7	11;11;11;11;11;11;11;6;2;2;2;2;2;1;1;1;1;1;1;1;1;1	1;1;1;1;1;1;1;1;1;1;1;1;1;1;1;1;1;1;1;1;1;1	0;0;0;0;0;0;0;0;0;0;0;0;0;0;0;0;0;0;0;0;0;0	Keratin, type II cytoskeletal 8	KRT8	sp|P05787|K2C8_HUMAN Keratin, type II cytoskeletal 8 OS=Homo sapiens OX=9606 GN=KRT8 PE=1 SV=7;ENSP00000449404.1 pep chromosome:GRCh38:12:52897297:52926469:-1 gene:ENSG00000170421.12 transcript:ENST00000552150.5 gene_biotype:protein_coding transcript_bioty	22	11	1	0	4	5	0	6	5	8	3	4	3	3	2	0	0	0	0	0	1	0	0	0	0	0	0	0	0	0	0	0	0	0	0	0	0	9.9	1.7	0	53.704	483
P07477;CON__P07477;E7EQ64;ENSP00000417854.1;ENSP00000487956.1;ENSP00000308720.7;ENSP00000479217.1;ENSP00000488437.1;ENSP00000488789.1;ENSP00000488338.1;ENSP00000487952.1;H0Y8D1;P07478;ENSP00000488077.1;A6XMV8;ENSP00000419912.1;A6XMV9;ENSP00000488689.1;Q8NHM4;A0A0J9YYC8	P07477;CON__P07477;E7EQ64;ENSP00000417854.1;ENSP00000487956.1;ENSP00000308720.7;ENSP00000479217.1;ENSP00000488437.1;ENSP00000488789.1;ENSP00000488338.1;ENSP00000487952.1;H0Y8D1;P07478;ENSP00000488077.1;A6XMV8;ENSP00000419912.1;A6XMV9;ENSP00000488689.1;Q8NHM4;A0A0J9YYC8	2;2;2;2;2;2;2;1;1;1;1;1;1;1;1;1;1;1;1;1	1;1;1;1;1;1;1;1;1;1;1;1;1;1;1;1;1;1;1;1	1;1;1;1;1;1;1;1;1;1;1;1;1;1;1;1;1;1;1;1	Trypsin-1;Alpha-trypsin chain 1;Alpha-trypsin chain 2;Trypsin-2;Putative trypsin-6	PRSS1;PRSS2;PRSS3P2	sp|P07477|TRY1_HUMAN Trypsin-1 OS=Homo sapiens OX=9606 GN=PRSS1 PE=1 SV=1;;tr|E7EQ64|E7EQ64_HUMAN Trypsin-1 OS=Homo sapiens OX=9606 GN=PRSS1 PE=1 SV=1;ENSP00000417854.1 pep chromosome:GRCh38:7:142749468:142753020:1 gene:ENSG00000204983.14 transcript:ENST00	20	2	1	1	2	1	1	1	1	2	1	1	1	1	1	1	1	1	1	1	1	1	1	1	1	1	1	1	1	1	1	1	1	1	1	1	1	11.3	8.1	8.1	26.558	247
P08779;ENSP00000301653.3;CON__P08779;K7ENW6;ENSP00000467124.1;CON__Q9Z2K1;CON__Q3ZAW8	P08779;ENSP00000301653.3;CON__P08779	50;50;50;17;17;17;17	49;49;49;17;17;17;17	30;30;30;14;14;6;6	Keratin, type I cytoskeletal 16	KRT16	sp|P08779|K1C16_HUMAN Keratin, type I cytoskeletal 16 OS=Homo sapiens OX=9606 GN=KRT16 PE=1 SV=4;ENSP00000301653.3 pep chromosome:GRCh38:17:41609778:41612767:-1 gene:ENSG00000186832.9 transcript:ENST00000301653.9 gene_biotype:protein_coding transcript_biot	7	50	49	30	8	26	3	8	17	45	4	18	14	4	3	7	25	2	7	16	44	3	17	13	3	2	1	16	0	0	7	28	0	9	6	0	1	71	71	53.1	51.267	473
CON__P12763	CON__P12763	4	4	4				1	4	4	4	0	0	0	3	1	1	0	4	0	0	0	0	0	0	3	1	1	0	4	0	0	0	0	0	0	3	1	1	0	4	0	0	0	12.3	12.3	12.3	38.418	359
P13645;ENSP00000269576.5;CON__P13645;Q7Z3Y7;ENSP00000305263.7;CON__Q7Z3Y7;CON__Q148H6;Q7Z3Z0;Q7Z3Y8;ENSP00000310573.4;CON__Q7Z3Z0;ENSP00000301656.3;CON__Q7Z3Y8	P13645;ENSP00000269576.5;CON__P13645	45;45;45;4;4;4;3;2;2;2;2;2;2	40;40;40;2;2;2;1;1;1;1;1;1;1	29;29;29;2;2;2;1;1;1;1;1;1;1	Keratin, type I cytoskeletal 10	KRT10	sp|P13645|K1C10_HUMAN Keratin, type I cytoskeletal 10 OS=Homo sapiens OX=9606 GN=KRT10 PE=1 SV=6;ENSP00000269576.5 pep chromosome:GRCh38:17:40818117:40822614:-1 gene:ENSG00000186395.8 transcript:ENST00000269576.6 gene_biotype:protein_coding transcript_biot	13	45	40	29	14	31	15	26	29	42	18	29	22	21	17	11	28	12	23	26	37	16	26	19	18	16	8	20	7	15	17	26	11	18	13	12	11	56.2	52.2	43	58.826	584
CON__P13646-1	CON__P13646-1	14	1	1				1	14	1	1	2	5	1	5	5	5	3	5	5	2	1	0	0	0	0	0	0	0	0	0	0	0	0	0	0	0	0	0	0	0	0	0	0	25.8	2	2	49.586	458
P13647;ENSP00000252242.4;CON__P13647;F8W0C6;ENSP00000447209.1;H0YI76;ENSP00000448767.1;H0YIN9;ENSP00000449783.1;F8VV57;ENSP00000449651.1;F8VU69;ENSP00000448041.1	P13647;ENSP00000252242.4;CON__P13647	55;55;55;27;27;18;18;16;16;9;9;6;6	33;33;33;8;8;15;15;11;11;9;9;6;6	9;9;9;0;0;6;6;2;2;2;2;0;0	Keratin, type II cytoskeletal 5	KRT5	sp|P13647|K2C5_HUMAN Keratin, type II cytoskeletal 5 OS=Homo sapiens OX=9606 GN=KRT5 PE=1 SV=3;ENSP00000252242.4 pep chromosome:GRCh38:12:52514575:52520394:-1 gene:ENSG00000186081.12 transcript:ENST00000252242.9 gene_biotype:protein_coding transcript_bioty	13	55	33	9	8	22	1	17	20	42	8	21	12	10	4	3	13	0	9	10	25	4	12	6	4	1	1	4	0	2	2	6	1	3	2	1	1	61	45.4	12.2	62.378	590
P19013;ENSP00000448220.1;CON__P19013;H0YIC5;ENSP00000449081.1	P19013;ENSP00000448220.1;CON__P19013	11;11;11;2;2	7;7;7;1;1	5;5;5;0;0	Keratin, type II cytoskeletal 4	KRT4	sp|P19013|K2C4_HUMAN Keratin, type II cytoskeletal 4 OS=Homo sapiens OX=9606 GN=KRT4 PE=1 SV=5;ENSP00000448220.1 pep chromosome:GRCh38:12:52806549:52814116:-1 gene:ENSG00000170477.13 transcript:ENST00000551956.2 gene_biotype:protein_coding transcript_bioty	5	11	7	5	2	3	1	2	2	4	1	2	2	1	1	0	0	0	0	0	1	0	0	0	0	0	0	0	0	0	0	1	0	0	0	0	0	22.1	14.8	10.4	56.143	520
P20930;CON__P20930;ENSP00000357789.1	P20930;CON__P20930;ENSP00000357789.1	9;9;9	9;9;9	9;9;9	Filaggrin	FLG	sp|P20930|FILA_HUMAN Filaggrin OS=Homo sapiens OX=9606 GN=FLG PE=1 SV=3;;ENSP00000357789.1 pep chromosome:GRCh38:1:152302165:152325239:-1 gene:ENSG00000143631.11 transcript:ENST00000368799.2 gene_biotype:protein_coding transcript_biotype:protein_coding gen	3	9	9	9	0	1	0	2	1	4	0	2	0	0	0	0	1	0	2	1	4	0	2	0	0	0	0	1	0	2	1	4	0	2	0	0	0	8.4	8.4	8.4	435.16	4061
P35908;ENSP00000310861.3;CON__P35908v2;CON__P35908;H0YID6;ENSP00000449159.1;H0YHD9;ENSP00000446881.1;CON__REFSEQ:XP_932229	P35908;ENSP00000310861.3;CON__P35908v2;CON__P35908	45;45;45;44;4;4;1;1;1	30;30;30;29;2;2;0;0;0	24;24;24;23;0;0;0;0;0	Keratin, type II cytoskeletal 2 epidermal	KRT2	sp|P35908|K22E_HUMAN Keratin, type II cytoskeletal 2 epidermal OS=Homo sapiens OX=9606 GN=KRT2 PE=1 SV=2;ENSP00000310861.3 pep chromosome:GRCh38:12:52644558:52652211:-1 gene:ENSG00000172867.4 transcript:ENST00000309680.4 gene_biotype:protein_coding transcr	9	45	30	24	15	31	12	27	30	35	15	28	17	12	9	9	25	8	21	24	23	10	20	12	7	4	7	21	6	17	20	17	7	16	8	5	2	70.7	59.6	52.6	65.432	639
P48668;CON__P48668;ENSP00000252250.6	P48668;CON__P48668;ENSP00000252250.6	58;58;58	54;54;54	0;0;0	Keratin, type II cytoskeletal 6C	KRT6C	sp|P48668|K2C6C_HUMAN Keratin, type II cytoskeletal 6C OS=Homo sapiens OX=9606 GN=KRT6C PE=1 SV=3;;ENSP00000252250.6 pep chromosome:GRCh38:12:52468516:52473805:-1 gene:ENSG00000170465.10 transcript:ENST00000252250.7 gene_biotype:protein_coding transcript_b	3	58	54	0	8	19	3	10	20	49	4	14	13	7	3	5	16	3	7	17	48	2	12	12	5	2	0	0	0	0	0	0	0	0	0	0	0	59.9	58.5	0	60.024	564
CON__P50446	CON__P50446	31	1	1				1	31	1	1	3	10	2	6	11	25	3	7	6	3	3	0	0	1	0	0	1	0	0	0	0	0	0	0	1	0	0	1	0	0	0	0	0	32	4.2	4.2	59.334	553
P78386;ENSP00000257901.3;CON__P78386;F5GYI5;ENSP00000440240.1;Q9NSB4;ENSP00000257974.3;CON__Q9NSB4	P78386;ENSP00000257901.3;CON__P78386;F5GYI5;ENSP00000440240.1	15;15;15;10;10;2;2;2	4;4;4;2;2;1;1;1	3;3;3;1;1;1;1;1	Keratin, type II cuticular Hb5	KRT85	sp|P78386|KRT85_HUMAN Keratin, type II cuticular Hb5 OS=Homo sapiens OX=9606 GN=KRT85 PE=1 SV=1;ENSP00000257901.3 pep chromosome:GRCh38:12:52360006:52367481:-1 gene:ENSG00000135443.8 transcript:ENST00000257901.7 gene_biotype:protein_coding transcript_bioty	8	15	4	3	1	1	0	1	1	1	0	1	1	0	0	1	0	0	0	0	0	0	0	0	0	0	0	0	0	0	0	0	0	0	0	0	0	20.1	6.5	4.7	55.802	507
Q04695;ENSP00000308452.8;CON__Q04695;F5GWP8;ENSP00000441751.2;K7EPJ9;ENSP00000467418.1;K7ESE1;ENSP00000468672.1;ENSP00000497161.1;A0A3B3IS58;CON__P19001;CON__Q99PS0	Q04695;ENSP00000308452.8;CON__Q04695;F5GWP8;ENSP00000441751.2	43;43;43;36;36;17;17;11;11;7;7;7;1	25;25;25;20;20;9;9;6;6;3;3;1;1	8;8;8;7;7;3;3;0;0;1;1;1;0	Keratin, type I cytoskeletal 17	KRT17	sp|Q04695|K1C17_HUMAN Keratin, type I cytoskeletal 17 OS=Homo sapiens OX=9606 GN=KRT17 PE=1 SV=2;ENSP00000308452.8 pep chromosome:GRCh38:17:41619442:41624575:-1 gene:ENSG00000128422.17 transcript:ENST00000311208.13 gene_biotype:protein_coding transcript_bi	13	43	25	8	5	9	2	8	11	38	4	13	6	5	3	0	1	0	0	2	21	1	6	0	1	1	0	0	0	0	1	8	0	2	0	0	0	70.6	53.9	24.1	48.105	432
CON__Q05B55	CON__Q05B55	1	1	1				1	1	1	1	1	1	1	1	1	1	1	1	1	1	1	1	1	1	1	1	1	1	1	1	1	1	1	1	1	1	1	1	1	1	1	1	1	3.3	3.3	3.3	26.59	240
Q14525;ENSP00000459509.1;ENSP00000251646.3;CON__Q14525;Q6A162;G3V1C2;ENSP00000458481.1;ENSP00000434458.1;ENSP00000479080.1;ENSP00000459621.2;ENSP00000381500.2;ENSP00000366984.4;CON__Q6IFU5;K7EQH6;ENSP00000467833.1	Q14525;ENSP00000459509.1;ENSP00000251646.3;CON__Q14525	13;13;13;13;2;2;2;2;2;2;2;2;2;1;1	4;4;4;4;0;0;0;0;0;0;0;0;0;0;0	4;4;4;4;0;0;0;0;0;0;0;0;0;0;0	Keratin, type I cuticular Ha3-II	KRT33B	sp|Q14525|KT33B_HUMAN Keratin, type I cuticular Ha3-II OS=Homo sapiens OX=9606 GN=KRT33B PE=1 SV=3;ENSP00000459509.1 pep chromosome:GRCh38:CHR_HSCHR17_1_CTG4:41363494:41369800:-1 gene:ENSG00000263012.1 transcript:ENST00000570596.1 gene_biotype:protein_codi	15	13	4	4	1	1	0	1	1	2	0	1	1	1	0	0	0	0	0	0	0	0	0	0	0	0	0	0	0	0	0	0	0	0	0	0	0	27.7	11.6	11.6	46.213	404
CON__Q14533	CON__Q14533	19	1	0				1	19	1	0	0	1	1	2	2	2	1	1	3	0	0	0	0	0	0	0	0	0	0	0	0	0	0	0	0	0	0	0	0	0	0	0	0	27.3	2.8	0	54.971	505
Q15323;ENSP00000460739.1;ENSP00000251645.2;CON__Q9UE12;CON__Q15323	Q15323;ENSP00000460739.1;ENSP00000251645.2;CON__Q9UE12;CON__Q15323	13;13;13;13;13	11;11;11;11;11	3;3;3;3;3	Keratin, type I cuticular Ha1	KRT31	sp|Q15323|K1H1_HUMAN Keratin, type I cuticular Ha1 OS=Homo sapiens OX=9606 GN=KRT31 PE=1 SV=3;ENSP00000460739.1 pep chromosome:GRCh38:CHR_HSCHR17_1_CTG4:41401024:41404892:-1 gene:ENSG00000262993.1 transcript:ENST00000573281.1 gene_biotype:protein_coding tr	5	13	11	3	1	1	1	1	1	2	0	1	2	1	0	0	0	1	0	0	1	0	0	1	0	0	0	0	0	0	0	0	0	0	1	0	0	24	20.7	5	47.237	416
CON__Q28107	CON__Q28107	16	1	1				1	16	1	1	1	15	12	7	12	9	14	13	14	10	11	0	1	1	1	1	1	1	1	1	1	1	0	1	1	1	1	1	1	1	1	1	1	6.4	0.6	0.6	248.98	2211
CON__Q2UVX4	CON__Q2UVX4	12	1	1				1	12	1	1	6	9	6	9	10	10	8	8	8	9	8	0	0	0	0	0	0	0	0	0	0	0	0	0	0	0	0	0	0	0	0	0	0	5.7	1.3	1.3	187.37	1662
CON__Q32PJ2	CON__Q32PJ2	4	2	2				1	4	2	2	3	4	4	4	4	4	4	4	4	4	4	2	2	2	2	2	2	2	2	2	2	2	2	2	2	2	2	2	2	2	2	2	2	6.3	3.2	3.2	43.017	380
Q5D862;CON__Q5D862;ENSP00000373370.4	Q5D862;CON__Q5D862;ENSP00000373370.4	12;12;12	12;12;12	12;12;12	Filaggrin-2	FLG2	sp|Q5D862|FILA2_HUMAN Filaggrin-2 OS=Homo sapiens OX=9606 GN=FLG2 PE=1 SV=1;;ENSP00000373370.4 pep chromosome:GRCh38:1:152348735:152360006:-1 gene:ENSG00000143520.6 transcript:ENST00000388718.5 gene_biotype:protein_coding transcript_biotype:protein_coding	3	12	12	12	0	2	0	1	1	7	0	1	0	0	0	0	2	0	1	1	7	0	1	0	0	0	0	2	0	1	1	7	0	1	0	0	0	9.7	9.7	9.7	248.07	2391
CON__Q6IFX2	CON__Q6IFX2	25	1	0				1	25	1	0	5	9	0	9	8	19	2	7	5	2	1	0	0	0	0	0	0	0	0	0	0	0	0	0	0	0	0	0	0	0	0	0	0	36.1	1.8	0	50.133	452
CON__Q6IME9;Q14CN4;ENSP00000346269.4;ENSP00000441160.2;ENSP00000293745.2;CON__Q14CN4-1;Q14CN4-3;Q14CN4-2;H0YIG3;ENSP00000449324.1	CON__Q6IME9;Q14CN4;ENSP00000346269.4;ENSP00000441160.2;ENSP00000293745.2;CON__Q14CN4-1;Q14CN4-3;Q14CN4-2	9;8;8;8;8;8;8;8;1;1	4;3;3;3;3;3;3;3;1;1	1;0;0;0;0;0;0;0;0;0	Keratin, type II cytoskeletal 72	KRT72	;sp|Q14CN4|K2C72_HUMAN Keratin, type II cytoskeletal 72 OS=Homo sapiens OX=9606 GN=KRT72 PE=1 SV=2;ENSP00000346269.4 pep chromosome:GRCh38:12:52585714:52601538:-1 gene:ENSG00000170486.11 transcript:ENST00000354310.4 gene_biotype:protein_coding transcript_b	10	9	4	1	1	4	1	4	3	6	2	4	3	2	2	0	2	1	2	1	2	1	2	1	1	1	0	1	1	1	0	1	1	1	0	1	1	12.5	7.9	3.3	56.75	520
Q6KB66;Q6KB66-2;ENSP00000369361.2;ENSP00000378292.2;CON__Q6KB66-1;Q6KB66-3;CON__Q0VBK2	Q6KB66;Q6KB66-2;ENSP00000369361.2;ENSP00000378292.2;CON__Q6KB66-1;Q6KB66-3	15;15;15;15;15;13;4	15;15;15;15;15;13;4	15;15;15;15;15;13;4	Keratin, type II cytoskeletal 80	KRT80	sp|Q6KB66|K2C80_HUMAN Keratin, type II cytoskeletal 80 OS=Homo sapiens OX=9606 GN=KRT80 PE=1 SV=2;sp|Q6KB66-2|K2C80_HUMAN Isoform 2 of Keratin, type II cytoskeletal 80 OS=Homo sapiens OX=9606 GN=KRT80;ENSP00000369361.2 pep chromosome:GRCh38:12:52168996:521	7	15	15	15	0	0	0	1	0	9	1	0	0	1	0	0	0	0	1	0	9	1	0	0	1	0	0	0	0	1	0	9	1	0	0	1	0	32.3	32.3	32.3	50.525	452
P78385;ENSP00000293670.3;CON__Q6NT21;CON__P78385	P78385;ENSP00000293670.3;CON__Q6NT21;CON__P78385	18;18;18;17	1;1;1;1	0;0;0;0	Keratin, type II cuticular Hb3	KRT83	sp|P78385|KRT83_HUMAN Keratin, type II cuticular Hb3 OS=Homo sapiens OX=9606 GN=KRT83 PE=1 SV=2;ENSP00000293670.3 pep chromosome:GRCh38:12:52314301:52321398:-1 gene:ENSG00000170523.3 transcript:ENST00000293670.3 gene_biotype:protein_coding transcript_bioty	4	18	1	0	0	1	1	2	2	2	1	1	2	0	0	0	0	0	0	0	0	0	0	0	0	0	0	0	0	0	0	0	0	0	0	0	0	26.2	1.8	0	54.195	493
Q8N1N4;ENSP00000306261.4;CON__Q8N1N4-2;CON__Q7RTT2;ENSP00000352479.4;Q8N1N4-2	Q8N1N4;ENSP00000306261.4;CON__Q8N1N4-2;CON__Q7RTT2;ENSP00000352479.4;Q8N1N4-2	17;17;17;17;13;13	15;15;15;15;11;11	15;15;15;15;11;11	Keratin, type II cytoskeletal 78	KRT78	sp|Q8N1N4|K2C78_HUMAN Keratin, type II cytoskeletal 78 OS=Homo sapiens OX=9606 GN=KRT78 PE=1 SV=2;ENSP00000306261.4 pep chromosome:GRCh38:12:52837807:52848994:-1 gene:ENSG00000170423.13 transcript:ENST00000304620.5 gene_biotype:protein_coding transcript_bi	6	17	15	15	1	3	0	2	3	11	1	6	1	0	0	1	2	0	1	2	9	1	5	0	0	0	1	2	0	1	2	9	1	5	0	0	0	27.3	25	25	56.865	520
Q86YZ3;CON__Q86YZ3;ENSP00000357791.3	Q86YZ3;CON__Q86YZ3;ENSP00000357791.3	34;34;34	34;34;34	34;34;34	Hornerin	HRNR	sp|Q86YZ3|HORN_HUMAN Hornerin OS=Homo sapiens OX=9606 GN=HRNR PE=1 SV=2;;ENSP00000357791.3 pep chromosome:GRCh38:1:152212076:152224193:-1 gene:ENSG00000197915.7 transcript:ENST00000368801.4 gene_biotype:protein_coding transcript_biotype:protein_coding gene	3	34	34	34	4	8	1	10	7	30	2	10	8	0	0	4	8	1	10	7	30	2	10	8	0	0	4	8	1	10	7	30	2	10	8	0	0	32.4	32.4	32.4	282.39	2850
CON__REFSEQ:XP_986630	CON__REFSEQ:XP_986630	5	1	1				1	5	1	1	1	1	0	1	1	2	0	1	1	1	0	0	0	0	0	0	0	0	0	0	0	0	0	0	0	0	0	0	0	0	0	0	0	9.5	2.5	2.5	53.728	476
Q2L6G2;ENSP00000405365.2;ENSP00000405178.2;D5H3J5;ENSP00000435817.1;ENSP00000435083.1;A0A140TA14;A0A140TA11;ENSP00000416672.1;ENSP00000396397.1;A0A140T9Y5;A0A140T997	Q2L6G2;ENSP00000405365.2;ENSP00000405178.2;D5H3J5;ENSP00000435817.1;ENSP00000435083.1;A0A140TA14;A0A140TA11;ENSP00000416672.1;ENSP00000396397.1;A0A140T9Y5;A0A140T997	7;7;7;7;5;5;5;5;5;5;5;5	2;2;2;2;2;2;2;2;2;2;2;2	2;2;2;2;2;2;2;2;2;2;2;2		HLA-B	tr|Q2L6G2|Q2L6G2_HUMAN HLA class I histocompatibility antigen B alpha chain OS=Homo sapiens OX=9606 GN=HLA-B PE=1 SV=1;ENSP00000405365.2 pep chromosome:GRCh38:CHR_HSCHR6_MHC_SSTO_CTG1:31347575:31350932:-1 gene:ENSG00000228964.10 transcript:ENST00000421349.	12	7	2	2	0	3	3	3	1	0	3	2	2	4	2	0	1	1	1	0	0	0	1	0	0	1	0	1	1	1	0	0	0	1	0	0	1	23.2	5.5	5.5	40.479	362
P02746;ENSP00000423689.1;D6R934;ENSP00000404606.2;A0A0A0MSV6;ENSP00000426317.1;D6RGJ1	P02746;ENSP00000423689.1;D6R934;ENSP00000404606.2;A0A0A0MSV6	10;10;10;8;8;3;3	10;10;10;8;8;3;3	10;10;10;8;8;3;3	Complement C1q subcomponent subunit B	C1QB	sp|P02746|C1QB_HUMAN Complement C1q subcomponent subunit B OS=Homo sapiens OX=9606 GN=C1QB PE=1 SV=3;ENSP00000423689.1 pep chromosome:GRCh38:1:22653236:22661637:1 gene:ENSG00000173369.17 transcript:ENST00000509305.6 gene_biotype:protein_coding transcript_b	7	10	10	10	5	8	10	7	8	9	8	5	6	8	8	5	8	10	7	8	9	8	5	6	8	8	5	8	10	7	8	9	8	5	6	8	8	34.4	34.4	34.4	26.721	253
P02774;ENSP00000273951.8;ENSP00000426683.1;D6RF35;ENSP00000421725.1;P02774-3;P02774-2;ENSP00000422664.1;D6RBJ7;ENSP00000426718.1;D6RF20	P02774;ENSP00000273951.8;ENSP00000426683.1;D6RF35;ENSP00000421725.1;P02774-3;P02774-2	13;13;13;13;13;13;12;5;5;1;1	13;13;13;13;13;13;12;5;5;1;1	13;13;13;13;13;13;12;5;5;1;1	Vitamin D-binding protein	GC	sp|P02774|VTDB_HUMAN Vitamin D-binding protein OS=Homo sapiens OX=9606 GN=GC PE=1 SV=2;ENSP00000273951.8 pep chromosome:GRCh38:4:71741697:71784079:-1 gene:ENSG00000145321.13 transcript:ENST00000273951.13 gene_biotype:protein_coding transcript_biotype:prote	11	13	13	13	2	8	6	9	5	2	12	5	2	10	10	2	8	6	9	5	2	12	5	2	10	10	2	8	6	9	5	2	12	5	2	10	10	23.2	23.2	23.2	52.917	474
ENSP00000388208.2;D9J307;ENSP00000392235.1;A0A140T953;ENSP00000435221.1;A0A140TA13;ENSP00000401443.1;A0A140T9G0;ENSP00000403471.1;ENSP00000398100.1;A0A140T9H3;A0A140T9A9;ENSP00000433363.1;A0A140TA02;ENSP00000491044.1;A0A1W2PNR7	ENSP00000388208.2;D9J307;ENSP00000392235.1;A0A140T953;ENSP00000435221.1;A0A140TA13;ENSP00000401443.1;A0A140T9G0	8;8;6;6;5;5;4;4;3;3;3;3;2;2;2;2	1;1;1;1;1;1;0;0;0;0;0;0;0;0;0;0	0;0;0;0;0;0;0;0;0;0;0;0;0;0;0;0		HLA-B	ENSP00000388208.2 pep chromosome:GRCh38:CHR_HSCHR6_MHC_MCF_CTG1:31430251:31433637:-1 gene:ENSG00000232126.8 transcript:ENST00000450871.6 gene_biotype:protein_coding transcript_biotype:protein_coding gene_symbol:HLA-B description:major histocompatibility co	16	8	1	0	0	4	4	2	2	0	4	2	3	5	1	0	0	0	0	0	0	0	0	0	0	0	0	0	0	0	0	0	0	0	0	0	0	29.8	5.5	0	40.388	362
P62820;ENSP00000387286.3;ENSP00000497078.1;ENSP00000386672.1;E7END7;P62820-2;ENSP00000386451.1;ENSP00000381540.3;P62820-3;Q92928;H0YLJ8;P59190;A0A2R8YFB8;G3V196;ENSP00000433485.3;ENSP00000434103.3;ENSP00000267512.5;ENSP00000494630.1;P59190-2;ENSP00000453236.1;ENSP00000494998.1;ENSP00000453111.1;H0YL94;A0A2R8YDI9	P62820;ENSP00000387286.3;ENSP00000497078.1;ENSP00000386672.1;E7END7;P62820-2;ENSP00000386451.1;ENSP00000381540.3;P62820-3	5;5;5;5;5;4;4;3;3;2;1;1;1;1;1;1;1;1;1;1;1;1;1;1	5;5;5;5;5;4;4;3;3;2;1;1;1;1;1;1;1;1;1;1;1;1;1;1	2;2;2;2;2;2;2;2;2;0;0;0;0;0;0;0;0;0;0;0;0;0;0;0	Ras-related protein Rab-1A	RAB1A	sp|P62820|RAB1A_HUMAN Ras-related protein Rab-1A OS=Homo sapiens OX=9606 GN=RAB1A PE=1 SV=3;ENSP00000387286.3 pep chromosome:GRCh38:2:65086854:65130106:-1 gene:ENSG00000138069.18 transcript:ENST00000409784.8 gene_biotype:protein_coding transcript_biotype:p	24	5	5	2	0	4	0	0	0	0	0	1	1	1	0	0	4	0	0	0	0	0	1	1	1	0	0	1	0	0	0	0	0	0	0	0	0	26.3	26.3	9.3	22.677	205
ENSP00000315609.4;E7ENL6;ENSP00000418285.1;P12111-4;P12111;ENSP00000386844.1;ENSP00000315873.4;ENSP00000295550.4;P12111-2;ENSP00000375860.2;ENSP00000375861.3;P12111-3;P12111-5;ENSP00000389539.1;C9JNG9	ENSP00000315609.4;E7ENL6;ENSP00000418285.1;P12111-4;P12111;ENSP00000386844.1;ENSP00000315873.4;ENSP00000295550.4;P12111-2;ENSP00000375860.2;ENSP00000375861.3;P12111-3;P12111-5	12;12;12;12;11;11;11;11;11;7;7;7;7;2;2	12;12;12;12;11;11;11;11;11;7;7;7;7;2;2	12;12;12;12;11;11;11;11;11;7;7;7;7;2;2	Collagen alpha-3(VI) chain	COL6A3	ENSP00000315609.4 pep chromosome:GRCh38:2:237324085:237414148:-1 gene:ENSG00000163359.16 transcript:ENST00000347401.7 gene_biotype:protein_coding transcript_biotype:protein_coding gene_symbol:COL6A3 description:collagen type VI alpha 3 chain [Source:HGNC S	15	12	12	12	0	4	0	0	1	1	5	4	0	1	2	0	4	0	0	1	1	5	4	0	1	2	0	4	0	0	1	1	5	4	0	1	2	5.9	5.9	5.9	278.11	2569
Q16181;G3V1Q4;ENSP00000344868.7;ENSP00000381993.4;E7ES33;ENSP00000413507.2;ENSP00000381992.4;E7EPK1;Q16181-2;ENSP00000489480.1;Q6ZU15;ENSP00000489538.1;A0A0U1RRH9;ENSP00000444240.1;A0A0U1RRE1;ENSP00000373627.3;Q5JXL7	Q16181;G3V1Q4;ENSP00000344868.7;ENSP00000381993.4;E7ES33;ENSP00000413507.2;ENSP00000381992.4;E7EPK1;Q16181-2;ENSP00000489480.1;Q6ZU15;ENSP00000489538.1;A0A0U1RRH9;ENSP00000444240.1;A0A0U1RRE1;ENSP00000373627.3;Q5JXL7	2;2;2;2;2;2;2;2;2;1;1;1;1;1;1;1;1	2;2;2;2;2;2;2;2;2;1;1;1;1;1;1;1;1	2;2;2;2;2;2;2;2;2;1;1;1;1;1;1;1;1	Septin-7;Septin-14	SEPT7;SEPT14;DKFZp586I031	sp|Q16181|SEPT7_HUMAN Septin-7 OS=Homo sapiens OX=9606 GN=SEPTIN7 PE=1 SV=2;tr|G3V1Q4|G3V1Q4_HUMAN Septin-7 OS=Homo sapiens OX=9606 GN=SEPTIN7 PE=1 SV=2;ENSP00000344868.7 pep chromosome:GRCh38:7:35800986:35907105:1 gene:ENSG00000122545.20 transcript:ENST00	17	2	2	2	0	2	0	1	0	0	0	1	0	0	0	0	2	0	1	0	0	0	1	0	0	0	0	2	0	1	0	0	0	1	0	0	0	4.1	4.1	4.1	50.679	437
P15311;ENSP00000376016.5;ENSP00000356042.3;ENSP00000338934.7;E7EQR4	P15311;ENSP00000376016.5;ENSP00000356042.3;ENSP00000338934.7;E7EQR4	10;10;10;10;10	4;4;4;4;4	4;4;4;4;4	Ezrin	EZR	sp|P15311|EZRI_HUMAN Ezrin OS=Homo sapiens OX=9606 GN=EZR PE=1 SV=4;ENSP00000376016.5 pep chromosome:GRCh38:6:158765742:158789474:-1 gene:ENSG00000092820.18 transcript:ENST00000392177.8 gene_biotype:protein_coding transcript_biotype:protein_coding gene_sym	5	10	4	4	0	8	2	2	1	0	3	1	0	5	3	0	3	0	0	0	0	0	0	0	2	0	0	3	0	0	0	0	0	0	0	2	0	13.8	6	6	69.412	586
P22392;P22392-2;ENSP00000376886.1;ENSP00000376892.3;ENSP00000421064.1;ENSP00000425581.1;ENSP00000426976.2;ENSP00000426901.1;ENSP00000451932.1;E7ERL0;Q32Q12;ENSP00000337060.3;ENSP00000013034.3;J3KPD9;ENSP00000365572.6;O60361;P15531-2;ENSP00000429318.1;P15531;ENSP00000376889.2	P22392;P22392-2;ENSP00000376886.1;ENSP00000376892.3;ENSP00000421064.1;ENSP00000425581.1;ENSP00000426976.2;ENSP00000426901.1;ENSP00000451932.1;E7ERL0;Q32Q12;ENSP00000337060.3;ENSP00000013034.3;J3KPD9;ENSP00000365572.6;O60361;P15531-2;ENSP00000429318.1;P15531;ENSP00000376889.2	1;1;1;1;1;1;1;1;1;1;1;1;1;1;1;1;1;1;1;1	1;1;1;1;1;1;1;1;1;1;1;1;1;1;1;1;1;1;1;1	1;1;1;1;1;1;1;1;1;1;1;1;1;1;1;1;1;1;1;1	Nucleoside diphosphate kinase B;Nucleoside diphosphate kinase;Putative nucleoside diphosphate kinase;Nucleoside diphosphate kinase A	NME2;NME1;NME1-NME2;NME2P1	sp|P22392|NDKB_HUMAN Nucleoside diphosphate kinase B OS=Homo sapiens OX=9606 GN=NME2 PE=1 SV=1;sp|P22392-2|NDKB_HUMAN Isoform 3 of Nucleoside diphosphate kinase B OS=Homo sapiens OX=9606 GN=NME2;ENSP00000376886.1 pep chromosome:GRCh38:17:51166564:51171744:	20	1	1	1	0	0	0	0	0	0	0	0	0	0	0	0	0	0	0	0	0	0	0	0	0	0	0	0	0	0	0	0	0	0	0	0	0	11.2	11.2	11.2	17.298	152
P35443;ENSP00000422298.1;E7ES19;ENSP00000339730.2	P35443;ENSP00000422298.1;E7ES19;ENSP00000339730.2	4;4;4;4	3;3;3;3	3;3;3;3	Thrombospondin-4	THBS4	sp|P35443|TSP4_HUMAN Thrombospondin-4 OS=Homo sapiens OX=9606 GN=THBS4 PE=1 SV=2;ENSP00000422298.1 pep chromosome:GRCh38:5:80036023:80083282:1 gene:ENSG00000113296.14 transcript:ENST00000511733.1 gene_biotype:protein_coding transcript_biotype:protein_codin	4	4	3	3	0	1	4	0	1	0	0	0	1	0	0	0	0	3	0	0	0	0	0	0	0	0	0	0	3	0	0	0	0	0	0	0	0	5.8	4.8	4.8	105.87	961
P16671;ENSP00000378268.3;P16671-3;ENSP00000399421.1;ENSP00000411411.1;ENSP00000415743.2;E7EU05;ENSP00000392298.2;ENSP00000401863.2;ENSP00000308165.7;P16671-4;ENSP00000439543.1;E9PLT1;ENSP00000431296.1;ENSP00000441956.1;P16671-2;ENSP00000407690.1;E7EX47;ENSP00000433659.1;E9PJX8;E7EWI4;ENSP00000416388.1;E7ERZ9;ENSP00000410371.1;E7EVU1;ENSP00000396258.2;E9PC45;ENSP00000398760.1;ENSP00000409762.1	P16671;ENSP00000378268.3;P16671-3;ENSP00000399421.1;ENSP00000411411.1;ENSP00000415743.2;E7EU05;ENSP00000392298.2;ENSP00000401863.2;ENSP00000308165.7;P16671-4;ENSP00000439543.1;E9PLT1;ENSP00000431296.1;ENSP00000441956.1;P16671-2;ENSP00000407690.1;E7EX47	8;8;8;8;8;8;8;8;8;8;6;6;6;6;5;5;4;4;2;2;2;2;2;2;2;2;2;2;2	8;8;8;8;8;8;8;8;8;8;6;6;6;6;5;5;4;4;2;2;2;2;2;2;2;2;2;2;2	8;8;8;8;8;8;8;8;8;8;6;6;6;6;5;5;4;4;2;2;2;2;2;2;2;2;2;2;2	Platelet glycoprotein 4	CD36	sp|P16671|CD36_HUMAN Platelet glycoprotein 4 OS=Homo sapiens OX=9606 GN=CD36 PE=1 SV=2;ENSP00000378268.3 pep chromosome:GRCh38:7:80638676:80674416:1 gene:ENSG00000135218.19 transcript:ENST00000394788.7 gene_biotype:protein_coding transcript_biotype:protein	29	8	8	8	0	5	1	3	2	0	2	3	2	1	1	0	5	1	3	2	0	2	3	2	1	1	0	5	1	3	2	0	2	3	2	1	1	22.2	22.2	22.2	53.053	472
P42658;E9PF59;ENSP00000397303.1;E9PDL2;ENSP00000385578.1;ENSP00000328226.3;ENSP00000367001.3;P42658-2;Q8N608;ENSP00000387038.1;ENSP00000309066.8;ENSP00000386565.1;ENSP00000376855.2;Q8N608-4;Q8N608-2;Q8N608-3	P42658;E9PF59;ENSP00000397303.1;E9PDL2;ENSP00000385578.1;ENSP00000328226.3;ENSP00000367001.3;P42658-2;Q8N608;ENSP00000387038.1;ENSP00000309066.8;ENSP00000386565.1;ENSP00000376855.2;Q8N608-4;Q8N608-2;Q8N608-3	2;2;2;2;2;2;2;2;1;1;1;1;1;1;1;1	2;2;2;2;2;2;2;2;1;1;1;1;1;1;1;1	2;2;2;2;2;2;2;2;1;1;1;1;1;1;1;1	Dipeptidyl aminopeptidase-like protein 6;Inactive dipeptidyl peptidase 10	DPP6;DPP10	sp|P42658|DPP6_HUMAN Dipeptidyl aminopeptidase-like protein 6 OS=Homo sapiens OX=9606 GN=DPP6 PE=1 SV=2;tr|E9PF59|E9PF59_HUMAN Dipeptidyl aminopeptidase-like protein 6 OS=Homo sapiens OX=9606 GN=DPP6 PE=1 SV=1;ENSP00000397303.1 pep chromosome:GRCh38:7:1543	16	2	2	2	0	2	0	0	0	0	0	0	0	0	0	0	2	0	0	0	0	0	0	0	0	0	0	2	0	0	0	0	0	0	0	0	0	2.5	2.5	2.5	97.587	865
Q9BXJ4;ENSP00000231338.7;ENSP00000371511.3;E9PGA6;ENSP00000371497.3;Q9BXJ4-2;Q9BXJ4-3	Q9BXJ4;ENSP00000231338.7;ENSP00000371511.3;E9PGA6;ENSP00000371497.3;Q9BXJ4-2;Q9BXJ4-3	4;4;4;4;4;4;4	4;4;4;4;4;4;4	4;4;4;4;4;4;4	Complement C1q tumor necrosis factor-related protein 3	C1QTNF3;C1QTNF3-AMACR	sp|Q9BXJ4|C1QT3_HUMAN Complement C1q tumor necrosis factor-related protein 3 OS=Homo sapiens OX=9606 GN=C1QTNF3 PE=1 SV=1;ENSP00000231338.7 pep chromosome:GRCh38:5:34019453:34043213:-1 gene:ENSG00000082196.21 transcript:ENST00000231338.7 gene_biotype:prote	7	4	4	4	0	0	1	0	0	0	1	1	1	1	1	0	0	1	0	0	0	1	1	1	1	1	0	0	1	0	0	0	1	1	1	1	1	13.8	13.8	13.8	26.994	246
P05155;ENSP00000367575.2;ENSP00000502857.1;ENSP00000504807.1;ENSP00000278407.4;ENSP00000367574.4;ENSP00000384420.1;E9PGN7;P05155-2;P05155-3;H9KV48;ENSP00000341861.6;ENSP00000478572.2;ENSP00000504424.1;H0YCA1;CON__P50448	P05155;ENSP00000367575.2;ENSP00000502857.1;ENSP00000504807.1;ENSP00000278407.4;ENSP00000367574.4;ENSP00000384420.1;E9PGN7;P05155-2;P05155-3;H9KV48;ENSP00000341861.6;ENSP00000478572.2	11;11;11;11;11;11;11;11;11;11;9;9;8;5;2;2	11;11;11;11;11;11;11;11;11;11;9;9;8;5;2;2	11;11;11;11;11;11;11;11;11;11;9;9;8;5;2;2	Plasma protease C1 inhibitor	SERPING1	sp|P05155|IC1_HUMAN Plasma protease C1 inhibitor OS=Homo sapiens OX=9606 GN=SERPING1 PE=1 SV=2;ENSP00000367575.2 pep chromosome:GRCh38:11:57597690:57614847:1 gene:ENSG00000149131.17 transcript:ENST00000378324.6 gene_biotype:protein_coding transcript_biotyp	16	11	11	11	2	6	3	2	6	2	9	7	1	9	7	2	6	3	2	6	2	9	7	1	9	7	2	6	3	2	6	2	9	7	1	9	7	20.6	20.6	20.6	55.154	500
P62070;ENSP00000437083.1;ENSP00000434104.1;ENSP00000433230.1;ENSP00000431954.1;ENSP00000403282.2;ENSP00000435453.1;E9PK85;ENSP00000437547.1;ENSP00000256196.4;P62070-2;P62070-3;P62070-4	P62070;ENSP00000437083.1;ENSP00000434104.1;ENSP00000433230.1;ENSP00000431954.1;ENSP00000403282.2;ENSP00000435453.1;E9PK85;ENSP00000437547.1;ENSP00000256196.4;P62070-2;P62070-3;P62070-4	1;1;1;1;1;1;1;1;1;1;1;1;1	1;1;1;1;1;1;1;1;1;1;1;1;1	1;1;1;1;1;1;1;1;1;1;1;1;1	Ras-related protein R-Ras2	RRAS2	sp|P62070|RRAS2_HUMAN Ras-related protein R-Ras2 OS=Homo sapiens OX=9606 GN=RRAS2 PE=1 SV=1;ENSP00000437083.1 pep chromosome:GRCh38:11:14278939:14354500:-1 gene:ENSG00000133818.14 transcript:ENST00000534746.5 gene_biotype:protein_coding transcript_biotype:	13	1	1	1	0	1	0	1	0	0	0	0	0	0	0	0	1	0	1	0	0	0	0	0	0	0	0	1	0	1	0	0	0	0	0	0	0	5.9	5.9	5.9	23.399	204
P11142;ENSP00000227378.3;ENSP00000433584.1;ENSP00000437125.1;ENSP00000432083.1;E9PKE3;P11142-2;ENSP00000404372.2;ENSP00000432884.1;E9PN89;ENSP00000437189.1;E9PNE6;ENSP00000435154.1;E9PLF4;P54652;ENSP00000378199.1;ENSP00000431641.1;E9PK54;ENSP00000436183.1;E9PQK7;E9PQQ4;ENSP00000434415.1;ENSP00000247207.6;ENSP00000434565.1;ENSP00000433316.1;A8K7Q2;E9PPY6;E9PN25;ENSP00000434851.1;E9PI65;ENSP0000043…	P11142;ENSP00000227378.3;ENSP00000433584.1;ENSP00000437125.1;ENSP00000432083.1;E9PKE3;P11142-2;ENSP00000404372.2;ENSP00000432884.1;E9PN89;ENSP00000437189.1;E9PNE6;ENSP00000435154.1;E9PLF4	24;24;24;24;24;24;22;22;17;17;15;15;12;12;11;11;11;11;11;11;11;11;11;10;10;10;10;8;8;7;7;4;4;3;3;1;1	24;24;24;24;24;24;22;22;17;17;15;15;12;12;11;11;11;11;11;11;11;11;11;10;10;10;10;8;8;7;7;4;4;3;3;1;1	19;19;19;19;19;19;18;18;15;15;11;11;10;10;6;6;10;10;10;10;10;10;6;9;7;7;9;7;7;5;5;2;2;2;2;0;0	Heat shock cognate 71 kDa protein	HSPA8	sp|P11142|HSP7C_HUMAN Heat shock cognate 71 kDa protein OS=Homo sapiens OX=9606 GN=HSPA8 PE=1 SV=1;ENSP00000227378.3 pep chromosome:GRCh38:11:123057497:123061332:-1 gene:ENSG00000109971.14 transcript:ENST00000227378.7 gene_biotype:protein_coding transcript	37	24	24	19	0	20	3	14	5	2	7	7	6	8	5	0	20	3	14	5	2	7	7	6	8	5	0	16	3	11	4	1	6	5	3	4	5	34.1	34.1	28.5	70.897	646
P23528;ENSP00000309629.5;ENSP00000432660.1;E9PP50;ENSP00000436431.1;ENSP00000432226.1;ENSP00000431696.1;ENSP00000433910.1;G3V1A4;ENSP00000432155.1;ENSP00000433131.1;E9PK25;ENSP00000436899.1;E9PQB7;ENSP00000452451.1;Q9Y281;ENSP00000452188.1;ENSP00000500002.1;ENSP00000500375.1;Q9Y281-3;ENSP00000500532.1;ENSP00000298159.6;ENSP00000340635.3;E9PS23;ENSP00000432153.1;ENSP00000433308.1;E9PLJ3;P60981;F6R…	P23528;ENSP00000309629.5;ENSP00000432660.1;E9PP50;ENSP00000436431.1;ENSP00000432226.1;ENSP00000431696.1;ENSP00000433910.1;G3V1A4;ENSP00000432155.1;ENSP00000433131.1;E9PK25;ENSP00000436899.1;E9PQB7;ENSP00000452451.1;Q9Y281;ENSP00000452188.1;ENSP00000500002.1;ENSP00000500375.1;Q9Y281-3;ENSP00000500532.1;ENSP00000298159.6;ENSP00000340635.3	6;6;6;6;6;5;5;5;5;5;5;5;5;5;4;4;4;4;4;4;4;4;4;2;2;2;2;1;1;1;1;1;1	6;6;6;6;6;5;5;5;5;5;5;5;5;5;4;4;4;4;4;4;4;4;4;2;2;2;2;1;1;1;1;1;1	6;6;6;6;6;5;5;5;5;5;5;5;5;5;4;4;4;4;4;4;4;4;4;2;2;2;2;1;1;1;1;1;1	Cofilin-1;Cofilin-2	CFL1;CFL2	sp|P23528|COF1_HUMAN Cofilin-1 OS=Homo sapiens OX=9606 GN=CFL1 PE=1 SV=3;ENSP00000309629.5 pep chromosome:GRCh38:11:65854673:65858180:-1 gene:ENSG00000172757.13 transcript:ENST00000308162.10 gene_biotype:protein_coding transcript_biotype:protein_coding gen	33	6	6	6	0	6	1	1	0	0	1	1	3	0	0	0	6	1	1	0	0	1	1	3	0	0	0	6	1	1	0	0	1	1	3	0	0	47	47	47	18.502	166
Q9Y315;ENSP00000436999.1;E9PPM8;ENSP00000416583.2;G3V158;ENSP00000431757.1;ENSP00000435683.1;E9PJ44;ENSP00000433801.1;E9PJB9;ENSP00000433051.1;E9PML7	Q9Y315;ENSP00000436999.1;E9PPM8;ENSP00000416583.2;G3V158;ENSP00000431757.1	3;3;3;3;2;2;1;1;1;1;1;1	3;3;3;3;2;2;1;1;1;1;1;1	3;3;3;3;2;2;1;1;1;1;1;1	Deoxyribose-phosphate aldolase	DERA	sp|Q9Y315|DEOC_HUMAN Deoxyribose-phosphate aldolase OS=Homo sapiens OX=9606 GN=DERA PE=1 SV=2;ENSP00000436999.1 pep chromosome:GRCh38:12:15911363:16036751:1 gene:ENSG00000023697.13 transcript:ENST00000532964.5 gene_biotype:protein_coding transcript_biotype	12	3	3	3	0	1	0	0	2	0	1	0	0	2	1	0	1	0	0	2	0	1	0	0	2	1	0	1	0	0	2	0	1	0	0	2	1	10.1	10.1	10.1	35.23	318
ENSP00000473587.1;ENSP00000434443.1;E9PQN9	ENSP00000473587.1;ENSP00000434443.1;E9PQN9	1;1;1	1;1;1	1;1;1		IFITM2	ENSP00000473587.1 pep chromosome:GRCh38:11:308217:309395:1 gene:ENSG00000185201.16 transcript:ENST00000602569.1 gene_biotype:protein_coding transcript_biotype:protein_coding gene_symbol:IFITM2 description:interferon induced transmembrane protein 2 [Source:	3	1	1	1	0	0	0	0	0	0	0	0	0	0	0	0	0	0	0	0	0	0	0	0	0	0	0	0	0	0	0	0	0	0	0	0	0	25	25	25	12.391	112
Q9UHR4;ENSP00000005260.8	Q9UHR4;ENSP00000005260.8	2;2	2;2	2;2	Brain-specific angiogenesis inhibitor 1-associated protein 2-like protein 1	BAIAP2L1	sp|Q9UHR4|BI2L1_HUMAN Brain-specific angiogenesis inhibitor 1-associated protein 2-like protein 1 OS=Homo sapiens OX=9606 GN=BAIAP2L1 PE=1 SV=2;ENSP00000005260.8 pep chromosome:GRCh38:7:98291650:98401090:-1 gene:ENSG00000006453.14 transcript:ENST0000000526	2	2	2	2	0	0	1	1	1	1	1	1	1	1	2	0	0	1	1	1	1	1	1	1	1	2	0	0	1	1	1	1	1	1	1	1	2	4.7	4.7	4.7	56.882	511
Q14002;ENSP00000006724.3;ENSP00000385932.1	Q14002;ENSP00000006724.3;ENSP00000385932.1	1;1;1	1;1;1	1;1;1	Carcinoembryonic antigen-related cell adhesion molecule 7	CEACAM7	sp|Q14002|CEAM7_HUMAN Carcinoembryonic antigen-related cell adhesion molecule 7 OS=Homo sapiens OX=9606 GN=CEACAM7 PE=1 SV=1;ENSP00000006724.3 pep chromosome:GRCh38:19:41673307:41688367:-1 gene:ENSG00000007306.15 transcript:ENST00000006724.7 gene_biotype:p	3	1	1	1	0	0	1	0	0	0	0	0	0	0	1	0	0	1	0	0	0	0	0	0	0	1	0	0	1	0	0	0	0	0	0	0	1	3	3	3	29.379	265
P11169;Q8TDB8;Q8TDB8-2;ENSP00000443903.1;ENSP00000440492.1;ENSP00000075120.7;ENSP00000407287.2;ENSP00000340450.5;ENSP00000482927.1;ENSP00000440480.1;ENSP00000379834.2;ENSP00000445929.1;Q8TDB8-4;Q8TDB8-5;ENSP00000438484.1;Q8TDB8-3	P11169;Q8TDB8;Q8TDB8-2;ENSP00000443903.1;ENSP00000440492.1;ENSP00000075120.7;ENSP00000407287.2;ENSP00000340450.5;ENSP00000482927.1;ENSP00000440480.1;ENSP00000379834.2;ENSP00000445929.1;Q8TDB8-4;Q8TDB8-5;ENSP00000438484.1;Q8TDB8-3	2;2;2;2;2;2;2;2;2;2;2;2;2;2;1;1	2;2;2;2;2;2;2;2;2;2;2;2;2;2;1;1	2;2;2;2;2;2;2;2;2;2;2;2;2;2;1;1	Solute carrier family 2, facilitated glucose transporter member 3;Solute carrier family 2, facilitated glucose transporter member 14	SLC2A3;SLC2A14	sp|P11169|GTR3_HUMAN Solute carrier family 2, facilitated glucose transporter member 3 OS=Homo sapiens OX=9606 GN=SLC2A3 PE=1 SV=1;sp|Q8TDB8|GTR14_HUMAN Solute carrier family 2, facilitated glucose transporter member 14 OS=Homo sapiens OX=9606 GN=SLC2A14 P	16	2	2	2	0	1	0	0	0	0	0	0	1	0	0	0	1	0	0	0	0	0	0	1	0	0	0	1	0	0	0	0	0	0	1	0	0	6.2	6.2	6.2	53.924	496
F8W876;ENSP00000376262.2;ENSP00000169293.6;P48740-3;ENSP00000376267.2;C9JMA2	F8W876;ENSP00000376262.2;ENSP00000169293.6;P48740-3	8;8;8;8;3;3	2;2;2;2;0;0	2;2;2;2;0;0	Mannan-binding lectin serine protease 1;Mannan-binding lectin serine protease 1 heavy chain;Mannan-binding lectin serine protease 1 light chain	MASP1	tr|F8W876|F8W876_HUMAN Mannan-binding lectin serine protease 1 OS=Homo sapiens OX=9606 GN=MASP1 PE=1 SV=1;ENSP00000376262.2 pep chromosome:GRCh38:3:187247159:187291882:-1 gene:ENSG00000127241.18 transcript:ENST00000392470.6 gene_biotype:protein_coding tran	6	8	2	2	1	5	3	2	2	2	5	3	4	4	4	0	0	0	0	0	0	0	0	1	0	0	0	0	0	0	0	0	0	0	1	0	0	30.5	4.8	4.8	40.613	354
P11597;ENSP00000369106.2;ENSP00000200676.3;P11597-2;H3BRJ9;ENSP00000456276.1	P11597;ENSP00000369106.2;ENSP00000200676.3;P11597-2	3;3;3;3;1;1	3;3;3;3;1;1	3;3;3;3;1;1	Cholesteryl ester transfer protein	CETP	sp|P11597|CETP_HUMAN Cholesteryl ester transfer protein OS=Homo sapiens OX=9606 GN=CETP PE=1 SV=2;ENSP00000369106.2 pep chromosome:GRCh38:16:56961923:56983844:1 gene:ENSG00000087237.12 transcript:ENST00000379780.6 gene_biotype:protein_coding transcript_bio	6	3	3	3	0	1	1	1	1	0	2	0	0	0	0	0	1	1	1	1	0	2	0	0	0	0	0	1	1	1	1	0	2	0	0	0	0	7.7	7.7	7.7	54.756	493
P02749;ENSP00000205948.6;J3KS17;ENSP00000462260.1;CON__P17690	P02749;ENSP00000205948.6	3;3;1;1;1	3;3;1;1;1	3;3;1;1;1	Beta-2-glycoprotein 1	APOH	sp|P02749|APOH_HUMAN Beta-2-glycoprotein 1 OS=Homo sapiens OX=9606 GN=APOH PE=1 SV=3;ENSP00000205948.6 pep chromosome:GRCh38:17:66212033:66229415:-1 gene:ENSG00000091583.11 transcript:ENST00000205948.11 gene_biotype:protein_coding transcript_biotype:protei	5	3	3	3	2	2	2	2	3	2	3	1	1	3	2	2	2	2	2	3	2	3	1	1	3	2	2	2	2	2	3	2	3	1	1	3	2	5.5	5.5	5.5	38.298	345
P18206;P18206-2;ENSP00000361841.3;ENSP00000211998.5;P18206-3;ENSP00000485551.1;A0A096LPE1	P18206;P18206-2;ENSP00000361841.3;ENSP00000211998.5	24;24;24;24;6;2;2	24;24;24;24;6;2;2	24;24;24;24;6;2;2	Vinculin	VCL	sp|P18206|VINC_HUMAN Vinculin OS=Homo sapiens OX=9606 GN=VCL PE=1 SV=4;sp|P18206-2|VINC_HUMAN Isoform 1 of Vinculin OS=Homo sapiens OX=9606 GN=VCL;ENSP00000361841.3 pep chromosome:GRCh38:10:73998114:74121363:1 gene:ENSG00000035403.18 transcript:ENST0000037	7	24	24	24	1	14	2	2	0	0	0	2	12	2	1	1	14	2	2	0	0	0	2	12	2	1	1	14	2	2	0	0	0	2	12	2	1	28.6	28.6	28.6	123.8	1134
P61266;ENSP00000455899.1;ENSP00000215095.5;P61266-2;P32856;ENSP00000261653.6;ENSP00000376178.2;P32856-3;P32856-2	P61266;ENSP00000455899.1;ENSP00000215095.5;P61266-2	7;7;7;7;1;1;1;1;1	7;7;7;7;1;1;1;1;1	6;6;6;6;0;0;0;0;0	Syntaxin-1B	STX1B	sp|P61266|STX1B_HUMAN Syntaxin-1B OS=Homo sapiens OX=9606 GN=STX1B PE=1 SV=1;ENSP00000455899.1 pep chromosome:GRCh38:16:30993082:31010396:-1 gene:ENSG00000099365.11 transcript:ENST00000565419.2 gene_biotype:protein_coding transcript_biotype:protein_coding	9	7	7	6	0	7	0	1	1	2	0	0	1	0	0	0	7	0	1	1	2	0	0	1	0	0	0	6	0	1	1	1	0	0	1	0	0	24	24	21.5	33.244	288
P05546;ENSP00000215727.5;ENSP00000384050.1	P05546;ENSP00000215727.5;ENSP00000384050.1	12;12;12	12;12;12	12;12;12	Heparin cofactor 2	SERPIND1	sp|P05546|HEP2_HUMAN Heparin cofactor 2 OS=Homo sapiens OX=9606 GN=SERPIND1 PE=1 SV=3;ENSP00000215727.5 pep chromosome:GRCh38:22:20774113:20787720:1 gene:ENSG00000099937.11 transcript:ENST00000215727.10 gene_biotype:protein_coding transcript_biotype:protei	3	12	12	12	3	5	0	7	1	0	9	5	7	12	7	3	5	0	7	1	0	9	5	7	12	7	3	5	0	7	1	0	9	5	7	12	7	22.4	22.4	22.4	57.07	499
P35579;ENSP00000216181.6;P35579-2;P35749-3;ENSP00000407821.2;ENSP00000478092.1;ENSP00000488461.1;ENSP00000300036.5;ENSP00000478109.1;ENSP00000379616.3;P35749-4;P35749-2;ENSP00000478816.1;ENSP00000458731.1;P35749;ENSP00000407879.1;Q7Z406;P35580-2;ENSP00000262269.9;A0A0C4DFM8;ENSP00000269243.4;ENSP00000369315.5;ENSP00000366169.3;P35580-5;ENSP00000472819.1;ENSP00000472543.1;ENSP00000353590.4;ENSP000…	P35579;ENSP00000216181.6;P35579-2	20;20;16;3;3;3;3;3;3;3;3;3;3;3;3;2;2;2;2;2;2;2;2;2;2;2;2;2;2;2;2;2;2;1;1;1;1;1;1	20;20;16;3;3;3;3;3;3;3;3;3;3;3;3;2;2;2;2;2;2;2;2;2;2;2;2;2;2;2;2;2;2;1;1;1;1;1;1	20;20;16;3;3;3;3;3;3;3;3;3;3;3;3;2;2;2;2;2;2;2;2;2;2;2;2;2;2;2;2;2;2;1;1;1;1;1;1	Myosin-9	MYH9	sp|P35579|MYH9_HUMAN Myosin-9 OS=Homo sapiens OX=9606 GN=MYH9 PE=1 SV=4;ENSP00000216181.6 pep chromosome:GRCh38:22:36281280:36387967:-1 gene:ENSG00000100345.22 transcript:ENST00000216181.11 gene_biotype:protein_coding transcript_biotype:protein_coding gene	39	20	20	20	0	2	6	1	0	0	0	0	7	0	0	0	2	6	1	0	0	0	0	7	0	0	0	2	6	1	0	0	0	0	7	0	0	12.8	12.8	12.8	226.53	1960
P07900;P07900-2;ENSP00000216281.8;ENSP00000335153.7	P07900;P07900-2;ENSP00000216281.8;ENSP00000335153.7	4;4;4;4	4;4;4;4	2;2;2;2	Heat shock protein HSP 90-alpha	HSP90AA1	sp|P07900|HS90A_HUMAN Heat shock protein HSP 90-alpha OS=Homo sapiens OX=9606 GN=HSP90AA1 PE=1 SV=5;sp|P07900-2|HS90A_HUMAN Isoform 2 of Heat shock protein HSP 90-alpha OS=Homo sapiens OX=9606 GN=HSP90AA1;ENSP00000216281.8 pep chromosome:GRCh38:14:10208074	4	4	4	2	0	3	0	0	1	0	0	0	0	0	0	0	3	0	0	1	0	0	0	0	0	0	0	2	0	0	1	0	0	0	0	0	0	6.1	6.1	2.9	84.659	732
P25788;ENSP00000390491.2;ENSP00000216455.4;P25788-2	P25788;ENSP00000390491.2;ENSP00000216455.4;P25788-2	1;1;1;1	1;1;1;1	1;1;1;1	Proteasome subunit alpha type-3	PSMA3	sp|P25788|PSA3_HUMAN Proteasome subunit alpha type-3 OS=Homo sapiens OX=9606 GN=PSMA3 PE=1 SV=2;ENSP00000390491.2 pep chromosome:GRCh38:14:58244877:58272012:1 gene:ENSG00000100567.13 transcript:ENST00000412908.6 gene_biotype:protein_coding transcript_bioty	4	1	1	1	0	0	0	0	0	0	0	0	0	0	0	0	0	0	0	0	0	0	0	0	0	0	0	0	0	0	0	0	0	0	0	0	0	4.7	4.7	4.7	28.433	255
Q9H4B7;ENSP00000217133.1;CON__ENSEMBL:ENSBTAP00000025008	Q9H4B7;ENSP00000217133.1	9;9;4	7;7;2	7;7;2	Tubulin beta-1 chain	TUBB1	sp|Q9H4B7|TBB1_HUMAN Tubulin beta-1 chain OS=Homo sapiens OX=9606 GN=TUBB1 PE=1 SV=1;ENSP00000217133.1 pep chromosome:GRCh38:20:59019429:59026654:1 gene:ENSG00000101162.4 transcript:ENST00000217133.2 gene_biotype:protein_coding transcript_biotype:protein_c	3	9	7	7	1	6	0	0	0	1	0	1	3	1	1	1	4	0	0	0	1	0	1	2	1	0	1	4	0	0	0	1	0	1	2	1	0	27.7	25.3	25.3	50.326	451
P18428;ENSP00000217407.2	P18428;ENSP00000217407.2	13;13	13;13	13;13	Lipopolysaccharide-binding protein	LBP	sp|P18428|LBP_HUMAN Lipopolysaccharide-binding protein OS=Homo sapiens OX=9606 GN=LBP PE=1 SV=3;ENSP00000217407.2 pep chromosome:GRCh38:20:38346482:38377013:1 gene:ENSG00000129988.6 transcript:ENST00000217407.3 gene_biotype:protein_coding transcript_biotyp	2	13	13	13	0	9	5	6	8	6	6	3	4	5	12	0	9	5	6	8	6	6	3	4	5	12	0	9	5	6	8	6	6	3	4	5	12	29.5	29.5	29.5	53.383	481
Q6UX06;ENSP00000219022.2	Q6UX06;ENSP00000219022.2	5;5	5;5	5;5	Olfactomedin-4	OLFM4	sp|Q6UX06|OLFM4_HUMAN Olfactomedin-4 OS=Homo sapiens OX=9606 GN=OLFM4 PE=1 SV=1;ENSP00000219022.2 pep chromosome:GRCh38:13:53028813:53052057:1 gene:ENSG00000102837.7 transcript:ENST00000219022.3 gene_biotype:protein_coding transcript_biotype:protein_coding	2	5	5	5	0	0	0	0	0	0	0	0	0	0	1	0	0	0	0	0	0	0	0	0	0	1	0	0	0	0	0	0	0	0	0	0	1	14.1	14.1	14.1	57.279	510
P31146;ENSP00000455552.1;ENSP00000219150.6;H3BRY3;ENSP00000456457.1	P31146;ENSP00000455552.1;ENSP00000219150.6;H3BRY3;ENSP00000456457.1	2;2;2;1;1	2;2;2;1;1	2;2;2;1;1	Coronin-1A;Coronin	CORO1A	sp|P31146|COR1A_HUMAN Coronin-1A OS=Homo sapiens OX=9606 GN=CORO1A PE=1 SV=4;ENSP00000455552.1 pep chromosome:GRCh38:16:30183609:30188964:1 gene:ENSG00000102879.16 transcript:ENST00000570045.5 gene_biotype:protein_coding transcript_biotype:protein_coding g	5	2	2	2	0	0	1	1	0	0	1	2	2	2	1	0	0	1	1	0	0	1	2	2	2	1	0	0	1	1	0	0	1	2	2	2	1	5.2	5.2	5.2	51.026	461
Q15833;ENSP00000409471.1;ENSP00000221283.4;ENSP00000413606.2;Q15833-2;Q15833-3;M0R1A1;ENSP00000471737.1;M0R0M7;ENSP00000471327.1	Q15833;ENSP00000409471.1;ENSP00000221283.4;ENSP00000413606.2;Q15833-2;Q15833-3;M0R1A1;ENSP00000471737.1;M0R0M7;ENSP00000471327.1	2;2;2;2;2;2;1;1;1;1	2;2;2;2;2;2;1;1;1;1	2;2;2;2;2;2;1;1;1;1	Syntaxin-binding protein 2	STXBP2	sp|Q15833|STXB2_HUMAN Syntaxin-binding protein 2 OS=Homo sapiens OX=9606 GN=STXBP2 PE=1 SV=2;ENSP00000409471.1 pep chromosome:GRCh38:19:7637127:7647873:1 gene:ENSG00000076944.16 transcript:ENST00000414284.6 gene_biotype:protein_coding transcript_biotype:pr	10	2	2	2	0	0	0	0	1	0	1	0	0	1	0	0	0	0	0	1	0	1	0	0	1	0	0	0	0	0	1	0	1	0	0	1	0	5.1	5.1	5.1	66.452	593
P06732;ENSP00000221476.2	P06732;ENSP00000221476.2	6;6	6;6	6;6	Creatine kinase M-type;Creatine kinase M-type, N-terminally processed	CKM	sp|P06732|KCRM_HUMAN Creatine kinase M-type OS=Homo sapiens OX=9606 GN=CKM PE=1 SV=2;ENSP00000221476.2 pep chromosome:GRCh38:19:45306413:45322875:-1 gene:ENSG00000104879.5 transcript:ENST00000221476.4 gene_biotype:protein_coding transcript_biotype:protein_	2	6	6	6	0	0	1	0	0	3	0	0	0	0	0	0	0	1	0	0	3	0	0	0	0	0	0	0	1	0	0	3	0	0	0	0	0	17.8	17.8	17.8	43.101	381
P20336;ENSP00000222256.3;Q96E17;P20337;M0R257;ENSP00000472335.1;S4R3Q3;ENSP00000474603.1;ENSP00000360718.3;ENSP00000282878.4	P20336;ENSP00000222256.3;Q96E17;P20337;M0R257;ENSP00000472335.1;S4R3Q3;ENSP00000474603.1;ENSP00000360718.3;ENSP00000282878.4	2;2;1;1;1;1;1;1;1;1	1;1;0;0;0;0;1;1;0;0	1;1;0;0;0;0;1;1;0;0	Ras-related protein Rab-3A;Ras-related protein Rab-3C;Ras-related protein Rab-3B	RAB3A;RAB3C;RAB3B	sp|P20336|RAB3A_HUMAN Ras-related protein Rab-3A OS=Homo sapiens OX=9606 GN=RAB3A PE=1 SV=1;ENSP00000222256.3 pep chromosome:GRCh38:19:18196784:18204042:-1 gene:ENSG00000105649.10 transcript:ENST00000222256.9 gene_biotype:protein_coding transcript_biotype:	10	2	1	1	0	2	0	0	0	0	0	0	1	0	1	0	1	0	0	0	0	0	0	0	0	0	0	1	0	0	0	0	0	0	0	0	0	10.9	7.3	7.3	24.984	220
ENSP00000403792.1;G3XAP6;ENSP00000439156.2;ENSP00000222271.2;P49747-2;P49747;CON__ENSEMBL:ENSBTAP00000006074	ENSP00000403792.1;G3XAP6;ENSP00000439156.2;ENSP00000222271.2;P49747-2;P49747;CON__ENSEMBL:ENSBTAP00000006074	4;4;4;4;4;4;3	4;4;4;4;4;4;3	3;3;3;3;3;3;2	Cartilage oligomeric matrix protein	COMP	ENSP00000403792.1 pep chromosome:GRCh38:19:18782774:18791305:-1 gene:ENSG00000105664.11 transcript:ENST00000425807.1 gene_biotype:protein_coding transcript_biotype:protein_coding gene_symbol:COMP description:cartilage oligomeric matrix protein [Source:HGNC	7	4	4	3	0	1	3	0	1	0	0	0	1	0	0	0	1	3	0	1	0	0	0	1	0	0	0	0	2	0	0	0	0	0	0	0	0	6.7	6.7	5.3	77.213	704
P27169;ENSP00000222381.3;F8WF42;ENSP00000407359.1	P27169;ENSP00000222381.3	11;11;3;3	11;11;3;3	11;11;3;3	Serum paraoxonase/arylesterase 1	PON1	sp|P27169|PON1_HUMAN Serum paraoxonase/arylesterase 1 OS=Homo sapiens OX=9606 GN=PON1 PE=1 SV=3;ENSP00000222381.3 pep chromosome:GRCh38:7:95297676:95324532:-1 gene:ENSG00000005421.9 transcript:ENST00000222381.8 gene_biotype:protein_coding transcript_biotyp	4	11	11	11	3	6	4	3	5	2	6	3	4	6	7	3	6	4	3	5	2	6	3	4	6	7	3	6	4	3	5	2	6	3	4	6	7	44.2	44.2	44.2	39.731	355
P01031;ENSP00000223642.1;CON__Q1A7A4	P01031;ENSP00000223642.1	38;38;5	38;38;5	38;38;5	Complement C5;Complement C5 beta chain;Complement C5 alpha chain;C5a anaphylatoxin;Complement C5 alpha chain	C5	sp|P01031|CO5_HUMAN Complement C5 OS=Homo sapiens OX=9606 GN=C5 PE=1 SV=4;ENSP00000223642.1 pep chromosome:GRCh38:9:120952335:121050275:-1 gene:ENSG00000106804.8 transcript:ENST00000223642.3 gene_biotype:protein_coding transcript_biotype:protein_coding gen	3	38	38	38	2	18	12	19	21	27	19	7	11	20	24	2	18	12	19	21	27	19	7	11	20	24	2	18	12	19	21	27	19	7	11	20	24	26.2	26.2	26.2	188.3	1676
P05164;ENSP00000225275.3;P05164-2;P05164-3;J3QSF7;ENSP00000464668.1	P05164;ENSP00000225275.3;P05164-2;P05164-3	3;3;3;3;1;1	3;3;3;3;1;1	3;3;3;3;1;1	Myeloperoxidase;Myeloperoxidase;89 kDa myeloperoxidase;84 kDa myeloperoxidase;Myeloperoxidase light chain;Myeloperoxidase heavy chain	MPO	sp|P05164|PERM_HUMAN Myeloperoxidase OS=Homo sapiens OX=9606 GN=MPO PE=1 SV=1;ENSP00000225275.3 pep chromosome:GRCh38:17:58269855:58280935:-1 gene:ENSG00000005381.8 transcript:ENST00000225275.4 gene_biotype:protein_coding transcript_biotype:protein_coding	6	3	3	3	0	2	0	0	0	0	0	0	2	0	0	0	2	0	0	0	0	0	0	2	0	0	0	2	0	0	0	0	0	0	2	0	0	3.9	3.9	3.9	83.868	745
P07737;ENSP00000225655.5;K7EJ44;ENSP00000465019.1;CON__P02584;I3L3D5;ENSP00000460363.1	P07737;ENSP00000225655.5;K7EJ44;ENSP00000465019.1	6;6;4;4;2;2;2	6;6;4;4;2;2;2	6;6;4;4;2;2;2	Profilin-1	PFN1	sp|P07737|PROF1_HUMAN Profilin-1 OS=Homo sapiens OX=9606 GN=PFN1 PE=1 SV=2;ENSP00000225655.5 pep chromosome:GRCh38:17:4945652:4948530:-1 gene:ENSG00000108518.8 transcript:ENST00000225655.6 gene_biotype:protein_coding transcript_biotype:protein_coding gene_	7	6	6	6	0	5	0	0	0	0	0	1	1	1	0	0	5	0	0	0	0	0	1	1	1	0	0	5	0	0	0	0	0	1	1	1	0	45	45	45	15.054	140
P12882;ENSP00000226207.5	P12882;ENSP00000226207.5	29;29	29;29	7;7	Myosin-1	MYH1	sp|P12882|MYH1_HUMAN Myosin-1 OS=Homo sapiens OX=9606 GN=MYH1 PE=1 SV=3;ENSP00000226207.5 pep chromosome:GRCh38:17:10492307:10518542:-1 gene:ENSG00000109061.10 transcript:ENST00000226207.6 gene_biotype:protein_coding transcript_biotype:protein_coding gene_	2	29	29	7	0	0	0	0	2	6	0	0	0	0	0	0	0	0	0	2	6	0	0	0	0	0	0	0	0	0	0	2	0	0	0	0	0	18.5	18.5	5.6	223.14	1939
P04004;ENSP00000226218.4;H0YJW9;ENSP00000452347.3;CON__Q3ZBS7	P04004;ENSP00000226218.4	12;12;2;2;2	12;12;2;2;2	12;12;2;2;2	Vitronectin;Vitronectin V65 subunit;Vitronectin V10 subunit;Somatomedin-B	VTN	sp|P04004|VTNC_HUMAN Vitronectin OS=Homo sapiens OX=9606 GN=VTN PE=1 SV=1;ENSP00000226218.4 pep chromosome:GRCh38:17:28367284:28370307:-1 gene:ENSG00000109072.14 transcript:ENST00000226218.9 gene_biotype:protein_coding transcript_biotype:protein_coding gen	5	12	12	12	7	8	5	8	6	9	7	8	7	9	9	7	8	5	8	6	9	7	8	7	9	9	7	8	5	8	6	9	7	8	7	9	9	25.1	25.1	25.1	54.305	478
P43652;ENSP00000226355.3;CON__REFSEQ:XP_585019	P43652;ENSP00000226355.3	7;7;1	7;7;1	7;7;1	Afamin	AFM	sp|P43652|AFAM_HUMAN Afamin OS=Homo sapiens OX=9606 GN=AFM PE=1 SV=1;ENSP00000226355.3 pep chromosome:GRCh38:4:73481745:73504001:1 gene:ENSG00000079557.5 transcript:ENST00000226355.5 gene_biotype:protein_coding transcript_biotype:protein_coding gene_symbol	3	7	7	7	0	3	1	2	0	0	5	0	0	6	6	0	3	1	2	0	0	5	0	0	6	6	0	3	1	2	0	0	5	0	0	6	6	18	18	18	69.068	599
P10720;ENSP00000296029.3;ENSP00000226524.3;P02776	P10720;ENSP00000296029.3;ENSP00000226524.3;P02776	2;2;2;2	2;2;2;2	2;2;2;2	Platelet factor 4 variant;Platelet factor 4 variant(4-74);Platelet factor 4 variant(5-74);Platelet factor 4 variant(6-74);Platelet factor 4;Platelet factor 4, short form	PF4V1;PF4	sp|P10720|PF4V_HUMAN Platelet factor 4 variant OS=Homo sapiens OX=9606 GN=PF4V1 PE=1 SV=1;ENSP00000296029.3 pep chromosome:GRCh38:4:73980811:73982027:-1 gene:ENSG00000163737.4 transcript:ENST00000296029.4 gene_biotype:protein_coding transcript_biotype:prot	4	2	2	2	1	1	2	1	0	1	1	1	2	1	1	1	1	2	1	0	1	1	1	2	1	1	1	1	2	1	0	1	1	1	2	1	1	16.3	16.3	16.3	11.553	104
P27701;ENSP00000339686.3;ENSP00000227155.4;P27701-2;ENSP00000433788.1;E9PJC7	P27701;ENSP00000339686.3;ENSP00000227155.4;P27701-2;ENSP00000433788.1;E9PJC7	2;2;2;2;1;1	2;2;2;2;1;1	2;2;2;2;1;1	CD82 antigen;Tetraspanin	CD82	sp|P27701|CD82_HUMAN CD82 antigen OS=Homo sapiens OX=9606 GN=CD82 PE=1 SV=1;ENSP00000339686.3 pep chromosome:GRCh38:11:44565601:44619126:1 gene:ENSG00000085117.12 transcript:ENST00000342935.7 gene_biotype:protein_coding transcript_biotype:protein_coding ge	6	2	2	2	0	1	0	0	0	0	1	1	0	1	1	0	1	0	0	0	0	1	1	0	1	1	0	1	0	0	0	0	1	1	0	1	1	9.7	9.7	9.7	29.625	267
P08493;ENSP00000445907.1;ENSP00000228938.5;P08493-2	P08493;ENSP00000445907.1;ENSP00000228938.5;P08493-2	2;2;2;2	2;2;2;2	2;2;2;2	Matrix Gla protein	MGP	sp|P08493|MGP_HUMAN Matrix Gla protein OS=Homo sapiens OX=9606 GN=MGP PE=1 SV=2;ENSP00000445907.1 pep chromosome:GRCh38:12:14880864:14885854:-1 gene:ENSG00000111341.10 transcript:ENST00000539261.6 gene_biotype:protein_coding transcript_biotype:protein_codi	4	2	2	2	1	2	0	1	1	2	1	1	1	2	1	1	2	0	1	1	2	1	1	1	2	1	1	2	0	1	1	2	1	1	1	2	1	23.3	23.3	23.3	12.353	103
P52566;F5H3P3;ENSP00000445263.1;ENSP00000444860.1;ENSP00000440560.1;ENSP00000228945.4;F5H2R5;ENSP00000445450.1;F5H6Q0;ENSP00000437454.1;H0YGX7;ENSP00000445185.1	P52566;F5H3P3;ENSP00000445263.1;ENSP00000444860.1;ENSP00000440560.1;ENSP00000228945.4;F5H2R5;ENSP00000445450.1;F5H6Q0;ENSP00000437454.1;H0YGX7;ENSP00000445185.1	4;4;4;4;4;4;3;3;3;3;3;3	4;4;4;4;4;4;3;3;3;3;3;3	4;4;4;4;4;4;3;3;3;3;3;3	Rho GDP-dissociation inhibitor 2	ARHGDIB	sp|P52566|GDIR2_HUMAN Rho GDP-dissociation inhibitor 2 OS=Homo sapiens OX=9606 GN=ARHGDIB PE=1 SV=3;tr|F5H3P3|F5H3P3_HUMAN Rho GDP-dissociation inhibitor 2 (Fragment) OS=Homo sapiens OX=9606 GN=ARHGDIB PE=1 SV=8;ENSP00000445263.1 pep chromosome:GRCh38:12:1	12	4	4	4	0	1	0	0	0	0	0	1	3	1	0	0	1	0	0	0	0	0	1	3	1	0	0	1	0	0	0	0	0	1	3	1	0	25.4	25.4	25.4	22.988	201
P04406;ENSP00000380070.1;ENSP00000380068.1;ENSP00000229239.5;ENSP00000380065.1;E7EUT5;ENSP00000478864.1;ENSP00000380067.1;P04406-2;O14556;ENSP00000222286.3	P04406;ENSP00000380070.1;ENSP00000380068.1;ENSP00000229239.5;ENSP00000380065.1;E7EUT5;ENSP00000478864.1;ENSP00000380067.1;P04406-2	13;13;13;13;11;11;11;11;11;1;1	13;13;13;13;11;11;11;11;11;1;1	13;13;13;13;11;11;11;11;11;1;1	Glyceraldehyde-3-phosphate dehydrogenase	GAPDH	sp|P04406|G3P_HUMAN Glyceraldehyde-3-phosphate dehydrogenase OS=Homo sapiens OX=9606 GN=GAPDH PE=1 SV=3;ENSP00000380070.1 pep chromosome:GRCh38:12:6534534:6538359:1 gene:ENSG00000111640.15 transcript:ENST00000396861.5 gene_biotype:protein_coding transcript	11	13	13	13	1	7	8	5	4	8	1	2	3	6	3	1	7	8	5	4	8	1	2	3	6	3	1	7	8	5	4	8	1	2	3	6	3	40.3	40.3	40.3	36.053	335
P60174;ENSP00000475620.1;ENSP00000443599.1;ENSP00000379933.4;ENSP00000484435.1;ENSP00000229270.4;P60174-4;P60174-3;U3KPZ0;ENSP00000475364.1;U3KQF3;ENSP00000475829.1	P60174;ENSP00000475620.1;ENSP00000443599.1;ENSP00000379933.4;ENSP00000484435.1;ENSP00000229270.4;P60174-4;P60174-3;U3KPZ0;ENSP00000475364.1	3;3;3;3;3;3;3;3;2;2;1;1	3;3;3;3;3;3;3;3;2;2;1;1	3;3;3;3;3;3;3;3;2;2;1;1	Triosephosphate isomerase	TPI1	sp|P60174|TPIS_HUMAN Triosephosphate isomerase OS=Homo sapiens OX=9606 GN=TPI1 PE=1 SV=4;ENSP00000475620.1 pep chromosome:GRCh38:12:6868100:6870383:1 gene:ENSG00000111669.15 transcript:ENST00000488464.6 gene_biotype:protein_coding transcript_biotype:protei	12	3	3	3	0	3	0	0	1	1	0	1	2	2	1	0	3	0	0	1	1	0	1	2	2	1	0	3	0	0	1	1	0	1	2	2	1	16.1	16.1	16.1	26.669	249
P09104;F5H0C8;ENSP00000438062.1;ENSP00000441490.1;ENSP00000438873.1;ENSP00000437402.1;ENSP00000229277.1;P09104-2	P09104;F5H0C8;ENSP00000438062.1;ENSP00000441490.1;ENSP00000438873.1;ENSP00000437402.1;ENSP00000229277.1;P09104-2	2;2;2;2;2;2;2;2	1;1;1;1;1;1;1;1	1;1;1;1;1;1;1;1	Gamma-enolase;Enolase	ENO2	sp|P09104|ENOG_HUMAN Gamma-enolase OS=Homo sapiens OX=9606 GN=ENO2 PE=1 SV=3;tr|F5H0C8|F5H0C8_HUMAN 2-phospho-D-glycerate hydro-lyase OS=Homo sapiens OX=9606 GN=ENO2 PE=1 SV=1;ENSP00000438062.1 pep chromosome:GRCh38:12:6914610:6923698:1 gene:ENSG0000011167	8	2	1	1	0	2	0	0	0	0	0	0	0	0	0	0	1	0	0	0	0	0	0	0	0	0	0	1	0	0	0	0	0	0	0	0	0	6.5	2.3	2.3	47.268	434
P80108;ENSP00000230036.1	P80108;ENSP00000230036.1	2;2	2;2	2;2	Phosphatidylinositol-glycan-specific phospholipase D	GPLD1	sp|P80108|PHLD_HUMAN Phosphatidylinositol-glycan-specific phospholipase D OS=Homo sapiens OX=9606 GN=GPLD1 PE=1 SV=3;ENSP00000230036.1 pep chromosome:GRCh38:6:24425832:24489578:-1 gene:ENSG00000112293.15 transcript:ENST00000230036.2 gene_biotype:protein_co	2	2	2	2	0	0	1	1	0	1	0	0	0	1	1	0	0	1	1	0	1	0	0	0	1	1	0	0	1	1	0	1	0	0	0	1	1	3.1	3.1	3.1	92.335	840
Q92187;ENSP00000231461.4;ENSP00000428914.1;Q92187-2	Q92187;ENSP00000231461.4;ENSP00000428914.1;Q92187-2	2;2;1;1	2;2;1;1	2;2;1;1	CMP-N-acetylneuraminate-poly-alpha-2,8-sialyltransferase	ST8SIA4	sp|Q92187|SIA8D_HUMAN CMP-N-acetylneuraminate-poly-alpha-2,8-sialyltransferase OS=Homo sapiens OX=9606 GN=ST8SIA4 PE=1 SV=1;ENSP00000231461.4 pep chromosome:GRCh38:5:100806933:100903282:-1 gene:ENSG00000113532.13 transcript:ENST00000231461.10 gene_biotype:	4	2	2	2	0	0	0	1	0	0	0	0	0	1	0	0	0	0	1	0	0	0	0	0	1	0	0	0	0	1	0	0	0	0	0	1	0	7	7	7	41.294	359
P04196;ENSP00000232003.4	P04196;ENSP00000232003.4	19;19	19;19	19;19	Histidine-rich glycoprotein	HRG	sp|P04196|HRG_HUMAN Histidine-rich glycoprotein OS=Homo sapiens OX=9606 GN=HRG PE=1 SV=1;ENSP00000232003.4 pep chromosome:GRCh38:3:186666014:186678234:1 gene:ENSG00000113905.5 transcript:ENST00000232003.5 gene_biotype:protein_coding transcript_biotype:prot	2	19	19	19	1	13	12	12	12	12	12	4	6	14	15	1	13	12	12	12	12	12	4	6	14	15	1	13	12	12	12	12	12	4	6	14	15	33.3	33.3	33.3	59.578	525
P63313;ENSP00000233143.4	P63313;ENSP00000233143.4	2;2	1;1	1;1	Thymosin beta-10	TMSB10	sp|P63313|TYB10_HUMAN Thymosin beta-10 OS=Homo sapiens OX=9606 GN=TMSB10 PE=1 SV=2;ENSP00000233143.4 pep chromosome:GRCh38:2:84905656:84906671:1 gene:ENSG00000034510.6 transcript:ENST00000233143.6 gene_biotype:protein_coding transcript_biotype:protein_codi	2	2	1	1	0	2	1	2	0	0	0	2	2	2	0	0	1	0	1	0	0	0	1	1	1	0	0	1	0	1	0	0	0	1	1	1	0	47.7	31.8	31.8	5.0256	44
P04114;ENSP00000233242.1;ENSP00000382200.4;A8MUN2;ENSP00000501253.1;ENSP00000501110.1;A0A669KB70;CON__ENSEMBL:ENSBTAP00000032840	P04114;ENSP00000233242.1	227;227;44;44;5;5;5;3	227;227;44;44;5;5;5;3	227;227;44;44;5;5;5;3	Apolipoprotein B-100;Apolipoprotein B-48	APOB	sp|P04114|APOB_HUMAN Apolipoprotein B-100 OS=Homo sapiens OX=9606 GN=APOB PE=1 SV=2;ENSP00000233242.1 pep chromosome:GRCh38:2:21001429:21044073:-1 gene:ENSG00000084674.15 transcript:ENST00000233242.5 gene_biotype:protein_coding transcript_biotype:protein_c	8	227	227	227	40	152	93	142	107	21	149	73	77	142	114	40	152	93	142	107	21	149	73	77	142	114	40	152	93	142	107	21	149	73	77	142	114	54.2	54.2	54.2	515.6	4563
2202;182203;182204;184648;188199;188200;188201;189859;189860;189861;189862;189863;189864;189865;189866;189867;189868;190284;190285;190286;190287;190288;190289;190290;190291;190292;190293;190601;190602;190603;190604;190605;190606;190607;190608;190609;190610;190611;190612;190613;190614;190615;190616;190617;190618;190619;190620;190621;190622;190623;190624;190625;190639;190640;190641;190642;190643;19…	337;338;339;340;16826;16827;16828;16829;16830;16831;16832;16833;16834;16835;16836;16837;16838;16839;16840;16841;16842;16843;16844;16845;16846;16847;16848;16849;16850;16851;16852;16853;16854;16855;16856;16857;16858;16859;16860;16861;16862;16863;16864;16865;16866;16867;20069;20070;20071;20072;20073;20074;20075;20076;20077;20078;20079;20080;20081;20082;20083;20084;20085;20086;20087;20088;20089;20090…
208;356209;356210;356211;356217;356218;356219;356220;356221;356222;356223;356224;356225;356226;356227;356228;356287;356288;356289;356290;356291;356292;356293;356294;356295;356296;356297;356298;356299;356300;356301;356302;356303;356304;356305;356306;356307;356308;356309;356310;356311;356312;356313;356314;356315;356316;356317;356318;356319;356320;356321;356322;356323;356324;356325;356326;361738;361…	338;16850;16866;20090;22486;25281;28534;47503;47514;47945;53068;55344;55364;60518;60791;61299;61452;61517;66650;72583;72996;74987;74998;81516;81520;81521;81547;81660;83875;93516;115588;116770;122131;122789;128079;128473;128855;133771;135067;142901;143881;143938;146736;150875;150892;153856;157216;158103;158429;160941;160959;161308;164215;168329;168627;170869;170920;175279;177782;178904;182855;1972…	101;102;103;104;105;106;107	278;1189;1742;1743;2042;3280;3421	-1;-1;-1;-1;-1;-1;-1;-1
P08567;ENSP00000234313.7	P08567;ENSP00000234313.7	3;3	3;3	3;3	Pleckstrin	PLEK	sp|P08567|PLEK_HUMAN Pleckstrin OS=Homo sapiens OX=9606 GN=PLEK PE=1 SV=3;ENSP00000234313.7 pep chromosome:GRCh38:2:68365282:68397453:1 gene:ENSG00000115956.10 transcript:ENST00000234313.8 gene_biotype:protein_coding transcript_biotype:protein_coding gene_	2	3	3	3	0	0	0	0	0	0	0	0	0	0	0	0	0	0	0	0	0	0	0	0	0	0	0	0	0	0	0	0	0	0	0	0	0	15.4	15.4	15.4	40.124	350
P06733;ENSP00000234590.4;K7EM90;ENSP00000466406.1;ENSP00000495530.1;A0A2R8Y6G6;ENSP00000496562.1;A0A2R8Y879;ENSP00000494470.1;A0A2R8YEM5;ENSP00000495581.1;A0A2R8Y6I8;K7ERS8;ENSP00000495805.1;ENSP00000468392.2	P06733;ENSP00000234590.4;K7EM90;ENSP00000466406.1;ENSP00000495530.1;A0A2R8Y6G6;ENSP00000496562.1;A0A2R8Y879;ENSP00000494470.1;A0A2R8YEM5	10;10;7;7;7;7;5;5;5;5;3;3;2;2;2	10;10;7;7;7;7;5;5;5;5;3;3;2;2;2	4;4;4;4;1;1;4;4;4;4;3;3;1;1;1	Alpha-enolase;Enolase	ENO1	sp|P06733|ENOA_HUMAN Alpha-enolase OS=Homo sapiens OX=9606 GN=ENO1 PE=1 SV=2;ENSP00000234590.4 pep chromosome:GRCh38:1:8861000:8878686:-1 gene:ENSG00000074800.16 transcript:ENST00000234590.10 gene_biotype:protein_coding transcript_biotype:protein_coding ge	15	10	10	4	1	7	0	3	1	0	0	0	5	2	2	1	7	0	3	1	0	0	0	5	2	2	0	1	0	2	0	0	0	0	2	1	1	24.2	24.2	4.8	47.168	434
P14151;ENSP00000236147.5;ENSP00000498227.1;P14151-2	P14151;ENSP00000236147.5;ENSP00000498227.1;P14151-2	3;3;3;3	3;3;3;3	3;3;3;3	L-selectin	SELL	sp|P14151|LYAM1_HUMAN L-selectin OS=Homo sapiens OX=9606 GN=SELL PE=1 SV=2;ENSP00000236147.5 pep chromosome:GRCh38:1:169690667:169711620:-1 gene:ENSG00000188404.10 transcript:ENST00000236147.6 gene_biotype:protein_coding transcript_biotype:protein_coding g	4	3	3	3	0	0	2	0	0	0	0	0	0	2	2	0	0	2	0	0	0	0	0	0	2	2	0	0	2	0	0	0	0	0	0	2	2	9.1	9.1	9.1	42.187	372
Q9BWP8;Q9BWP8-9;ENSP00000384882.1;ENSP00000385653.1;ENSP00000339168.4;ENSP00000385130.3;ENSP00000236693.7;ENSP00000385827.1;Q9BWP8-8;ENSP00000371494.2;Q9BWP8-3;Q9BWP8-2;Q9BWP8-4;Q9BWP8-5;Q9BWP8-6;Q9BWP8-7;ENSP00000411770.2;Q9BWP8-10	Q9BWP8;Q9BWP8-9;ENSP00000384882.1;ENSP00000385653.1;ENSP00000339168.4;ENSP00000385130.3;ENSP00000236693.7;ENSP00000385827.1;Q9BWP8-8;ENSP00000371494.2;Q9BWP8-3;Q9BWP8-2;Q9BWP8-4;Q9BWP8-5;Q9BWP8-6;Q9BWP8-7;ENSP00000411770.2;Q9BWP8-10	4;4;4;4;4;4;4;4;4;4;4;4;4;4;4;4;4;4	4;4;4;4;4;4;4;4;4;4;4;4;4;4;4;4;4;4	4;4;4;4;4;4;4;4;4;4;4;4;4;4;4;4;4;4	Collectin-11	COLEC11	sp|Q9BWP8|COL11_HUMAN Collectin-11 OS=Homo sapiens OX=9606 GN=COLEC11 PE=1 SV=1;sp|Q9BWP8-9|COL11_HUMAN Isoform 9 of Collectin-11 OS=Homo sapiens OX=9606 GN=COLEC11;ENSP00000384882.1 pep chromosome:GRCh38:2:3606052:3644446:1 gene:ENSG00000118004.18 transcr	18	4	4	4	0	2	4	2	2	0	1	0	0	2	2	0	2	4	2	2	0	1	0	0	2	2	0	2	4	2	2	0	1	0	0	2	2	18.1	18.1	18.1	28.665	271
P02647;ENSP00000364472.1;ENSP00000364469.1;ENSP00000352471.2;ENSP00000236850.3;F8W696;ENSP00000364478.2	P02647;ENSP00000364472.1;ENSP00000364469.1;ENSP00000352471.2;ENSP00000236850.3;F8W696;ENSP00000364478.2	50;50;50;50;50;42;42	50;50;50;50;50;42;42	49;49;49;49;49;41;41	Apolipoprotein A-I;Proapolipoprotein A-I;Truncated apolipoprotein A-I	APOA1	sp|P02647|APOA1_HUMAN Apolipoprotein A-I OS=Homo sapiens OX=9606 GN=APOA1 PE=1 SV=1;ENSP00000364472.1 pep chromosome:GRCh38:11:116835751:116837614:-1 gene:ENSG00000118137.10 transcript:ENST00000375323.5 gene_biotype:protein_coding transcript_biotype:protei	7	50	50	49	22	39	43	38	37	28	41	23	31	39	39	22	39	43	38	37	28	41	23	31	39	39	22	38	42	37	36	28	40	22	30	38	38	85	85	85	30.777	267
56501;356502;356503;356504;356505;356506;356507;356508;356509;356510;356511;356512;356513;356514;356515;356516;356517;356518;356519;356520;356521;356522;356523;356524;356525;356526;356527;356528;356529;356530;356531;356532;356533;356534;356535;356536;356537;356538;356539;356540;356541;356542;356543;356544;356545;356546;356547;356548;356549;356550;356551;356552;356553;356554;356555;356556;356557;3…
41165;641166;641167;641168;641169;641170;641171;641172;641173;641174;641175;641176;641177;641178;641179;641180;641181;641182;641183;641184;641185;641186;641187;641188;641189;641190;641191;641192;641193;641194;641195;641196;641197;641198;641199;641200;641201;641202;641203;641204;641205;641206;641207;641208;641209;641210;641211;641212;641213;641214;641215;641216;641217;641218;641219;641220;641221;6…	22222;32148;40560;40660;40697;40730;60283;81923;82022;82050;82098;96797;115423;143134;143193;143400;150514;150729;304801;306770;307435;311747;318367;330214;330422;351792;351977;356800;357094;435494;441782;441825;449927;449984;449999;455284;455781;456117;458731;568219;568270;612439;629323;629696;640541;641122;641357;642517;642687;664756	108;109	110;172	-1;-1;-1;-1;-1;-1;-1
P27348;ENSP00000371267.4;ENSP00000238081.3;ENSP00000398990.1;E9PG15	P27348;ENSP00000371267.4;ENSP00000238081.3;ENSP00000398990.1;E9PG15	5;5;5;3;3	1;1;1;1;1	1;1;1;1;1	14-3-3 protein theta	YWHAQ	sp|P27348|1433T_HUMAN 14-3-3 protein theta OS=Homo sapiens OX=9606 GN=YWHAQ PE=1 SV=1;ENSP00000371267.4 pep chromosome:GRCh38:2:9583972:9630616:-1 gene:ENSG00000134308.14 transcript:ENST00000381844.8 gene_biotype:protein_coding transcript_biotype:protein_c	5	5	1	1	1	5	2	3	1	2	2	3	4	3	2	0	1	0	0	0	0	0	0	1	0	0	0	1	0	0	0	0	0	0	1	0	0	19.6	5.7	5.7	27.764	245
P04040;ENSP00000241052.4	P04040;ENSP00000241052.4	14;14	14;14	14;14	Catalase	CAT	sp|P04040|CATA_HUMAN Catalase OS=Homo sapiens OX=9606 GN=CAT PE=1 SV=3;ENSP00000241052.4 pep chromosome:GRCh38:11:34438934:34472060:1 gene:ENSG00000121691.7 transcript:ENST00000241052.5 gene_biotype:protein_coding transcript_biotype:protein_coding gene_sym	2	14	14	14	2	2	5	1	1	7	0	1	1	5	0	2	2	5	1	1	7	0	1	1	5	0	2	2	5	1	1	7	0	1	1	5	0	33	33	33	59.755	527
ENSP00000242465.3;P10124	ENSP00000242465.3;P10124	1;1	1;1	1;1	Serglycin	SRGN	ENSP00000242465.3 pep chromosome:GRCh38:10:69088103:69104805:1 gene:ENSG00000122862.5 transcript:ENST00000242465.4 gene_biotype:protein_coding transcript_biotype:protein_coding gene_symbol:SRGN description:serglycin [Source:HGNC Symbol;Acc:HGNC:9361];sp|P1	2	1	1	1	0	0	0	0	0	0	0	0	0	0	0	0	0	0	0	0	0	0	0	0	0	0	0	0	0	0	0	0	0	0	0	0	0	8.2	8.2	8.2	17.652	158
P20851;ENSP00000356043.3;ENSP00000375790.1;ENSP00000356045.3;ENSP00000243611.5;P20851-2	P20851;ENSP00000356043.3;ENSP00000375790.1;ENSP00000356045.3;ENSP00000243611.5;P20851-2	2;2;2;2;2;2	2;2;2;2;2;2	2;2;2;2;2;2	C4b-binding protein beta chain	C4BPB	sp|P20851|C4BPB_HUMAN C4b-binding protein beta chain OS=Homo sapiens OX=9606 GN=C4BPB PE=1 SV=1;ENSP00000356043.3 pep chromosome:GRCh38:1:207089239:207099993:1 gene:ENSG00000123843.13 transcript:ENST00000367076.7 gene_biotype:protein_coding transcript_biot	6	2	2	2	1	2	2	2	2	2	2	2	2	1	2	1	2	2	2	2	2	2	2	2	1	2	1	2	2	2	2	2	2	2	2	1	2	7.5	7.5	7.5	28.357	252
P62805;ENSP00000489567.1;ENSP00000489319.1;ENSP00000484789.1;ENSP00000482412.1;ENSP00000481507.1;ENSP00000481486.1;ENSP00000481343.1;ENSP00000480960.2;ENSP00000479794.2;ENSP00000479461.2;ENSP00000244537.6;ENSP00000478786.1;ENSP00000478519.1;ENSP00000462667.1;ENSP00000462355.1;ENSP00000443017.1;ENSP00000367034.3;ENSP00000366974.2;ENSP00000366956.1;ENSP00000350767.3;ENSP00000347168.2;ENSP0000047910…	P62805;ENSP00000489567.1;ENSP00000489319.1;ENSP00000484789.1;ENSP00000482412.1;ENSP00000481507.1;ENSP00000481486.1;ENSP00000481343.1;ENSP00000480960.2;ENSP00000479794.2;ENSP00000479461.2;ENSP00000244537.6;ENSP00000478786.1;ENSP00000478519.1;ENSP00000462667.1;ENSP00000462355.1;ENSP00000443017.1;ENSP00000367034.3;ENSP00000366974.2;ENSP00000366956.1;ENSP00000350767.3;ENSP00000347168.2;ENSP0000047910…	7;7;7;7;7;7;7;7;7;7;7;7;7;7;7;7;7;7;7;7;7;7;7	7;7;7;7;7;7;7;7;7;7;7;7;7;7;7;7;7;7;7;7;7;7;7	7;7;7;7;7;7;7;7;7;7;7;7;7;7;7;7;7;7;7;7;7;7;7	Histone H4	HIST1H4A	sp|P62805|H4_HUMAN Histone H4 OS=Homo sapiens OX=9606 GN=H4C1 PE=1 SV=2;ENSP00000489567.1 pep chromosome:GRCh38:6:26277609:26285638:-1 gene:ENSG00000158406.5 transcript:ENST00000634956.1 gene_biotype:protein_coding transcript_biotype:nonsense_mediated_deca	23	7	7	7	1	3	1	3	3	2	3	2	3	1	3	1	3	1	3	3	2	3	2	3	1	3	1	3	1	3	3	2	3	2	3	1	3	58.3	58.3	58.3	11.367	103
Q9UKX2;ENSP00000245503.5;ENSP00000380367.2	Q9UKX2;ENSP00000245503.5;ENSP00000380367.2	25;25;25	5;5;5	4;4;4	Myosin-2	MYH2	sp|Q9UKX2|MYH2_HUMAN Myosin-2 OS=Homo sapiens OX=9606 GN=MYH2 PE=1 SV=1;ENSP00000245503.5 pep chromosome:GRCh38:17:10521148:10549658:-1 gene:ENSG00000125414.19 transcript:ENST00000245503.10 gene_biotype:protein_coding transcript_biotype:protein_coding gene	3	25	5	4	0	0	0	0	1	4	0	0	0	1	1	0	0	0	0	0	1	0	0	0	1	1	0	0	0	0	0	1	0	0	0	1	1	15.6	3.3	2.8	223.04	1941
P01024;ENSP00000245907.4;M0QYC8;ENSP00000469744.1;M0QXZ3;ENSP00000469482.1;M0R0Q9;ENSP00000471384.1;M0R1Q1;ENSP00000472044.1;O95568;ENSP00000307975.4;ENSP00000307077.2	P01024;ENSP00000245907.4	122;122;12;12;7;7;6;6;2;2;1;1;1	122;122;12;12;7;7;6;6;2;2;1;1;1	111;111;11;11;7;7;6;6;2;2;1;1;1	Complement C3;Complement C3 beta chain;C3-beta-c;Complement C3 alpha chain;C3a anaphylatoxin;Acylation stimulating protein;Complement C3b alpha chain;Complement C3c alpha chain fragment 1;Complement C3dg fragment;Complement C3g fragment;Complement C3d fragment;Complement C3f fragment;Complement C3c alpha chain fragment 2	C3	sp|P01024|CO3_HUMAN Complement C3 OS=Homo sapiens OX=9606 GN=C3 PE=1 SV=2;ENSP00000245907.4 pep chromosome:GRCh38:19:6677704:6720650:-1 gene:ENSG00000125730.17 transcript:ENST00000245907.11 gene_biotype:protein_coding transcript_biotype:protein_coding gene	13	122	122	111	50	83	78	84	92	110	93	53	59	89	97	50	83	78	84	92	110	93	53	59	89	97	44	74	72	75	82	100	85	45	51	80	89	69	69	65.8	187.15	1663
186511;186512;186513;186514;186515;186516;186592;186593;186594;186595;186596;186597;186598;186599;186600;186601;186602;186603;186604;186605;186606;186607;186608;186609;186610;186611;186612;186613;186614;186615;186616;186617;186618;186619;186620;186621;186622;186623;186624;186625;186626;186627;186628;186629;190564;190565;190566;190567;190568;190749;190750;190751;190752;190753;190754;190755;190756;…	17562;17563;17564;17565;17566;17567;17568;17569;17570;17571;17572;17573;17574;17575;17576;17577;17578;17579;17580;17581;17582;17583;17584;17585;17586;17587;17588;17589;17590;17591;17592;17593;17594;17595;17596;17597;17598;17599;17600;17601;17602;17603;17604;17605;17606;17607;17608;17609;17610;17611;17612;17613;17614;17615;17616;17617;17618;17619;17620;17621;17622;17623;17624;17625;17626;17627;176…
71179;271180;271181;271182;271183;271184;271185;271186;271187;271188;271189;271190;271191;271192;271193;271194;271195;271196;271197;271198;271199;271200;271201;271202;271203;271204;271205;271206;271207;271208;271209;271210;271211;271212;271213;271214;271215;271216;271217;271218;271219;271220;271221;271222;271223;271224;271225;271226;271227;271228;271229;271230;271231;271232;271233;271234;271235;2…
41482;441483;441484;441485;441486;441487;441488;441489;441490;441491;441492;441493;441494;441495;441496;441497;441498;441499;441500;441501;441502;441503;441504;441505;441506;441507;441508;441509;441510;441511;441512;441513;441514;441515;441516;441517;441518;441519;441520;441521;441522;441523;441524;441525;441526;441527;441528;441529;441530;441531;441532;441533;441534;441535;441536;441537;441538;4…
43310;543311;543312;543313;543314;543315;543316;543317;543318;543319;543320;543321;543322;543323;543324;543325;543326;543327;543328;543329;543330;543331;543332;543333;543334;543335;543336;543337;543338;543339;543340;543341;543342;543343;543344;543345;543346;543347;543348;543349;543350;543351;543352;543353;543354;543355;543356;543357;543358;543359;543360;543361;543362;543363;543364;543365;545187;5…	17892;18042;20686;24668;24679;52336;56589;64693;64831;69103;70896;74879;85013;98429;114689;115643;115718;126613;135049;135707;135783;156943;158199;177861;177960;178180;197675;206472;224421;224472;227207;237317;252186;262488;266616;271484;271800;273181;273232;275000;275275;275395;279391;288638;288643;288673;290953;296351;300454;301819;312949;312992;328827;328835;344527;344626;350512;350573;355306;…	111;112;113;114;115;116;117;118;119;120;121;122	42;164;368;373;441;990;1129;1181;1274;1407;1408;1563	-1;-1;-1;-1;-1;-1;-1;-1;-1;-1;-1;-1;-1
P50552;ENSP00000245932.5;K7EM16;ENSP00000466319.1;K7EIG8;ENSP00000464742.1;K7ENR7;ENSP00000467061.1;K7ENL7;ENSP00000467005.1	P50552;ENSP00000245932.5;K7EM16;ENSP00000466319.1	6;6;4;4;1;1;1;1;1;1	6;6;4;4;1;1;1;1;1;1	6;6;4;4;1;1;1;1;1;1	Vasodilator-stimulated phosphoprotein	VASP	sp|P50552|VASP_HUMAN Vasodilator-stimulated phosphoprotein OS=Homo sapiens OX=9606 GN=VASP PE=1 SV=3;ENSP00000245932.5 pep chromosome:GRCh38:19:45507479:45526983:1 gene:ENSG00000125753.14 transcript:ENST00000245932.11 gene_biotype:protein_coding transcript	10	6	6	6	1	4	0	3	3	1	1	3	4	2	1	1	4	0	3	3	1	1	3	4	2	1	1	4	0	3	3	1	1	3	4	2	1	16.3	16.3	16.3	39.829	380
P13646;P13646-3;K7ERE3;ENSP00000468221.1;ENSP00000336604.3;ENSP00000246635.3;CON__ENSEMBL:ENSP00000377550;P13646-2	P13646;P13646-3;K7ERE3;ENSP00000468221.1;ENSP00000336604.3;ENSP00000246635.3;CON__ENSEMBL:ENSP00000377550;P13646-2	15;15;15;15;15;15;14;12	8;8;8;8;8;8;7;7	0;0;0;0;0;0;0;0	Keratin, type I cytoskeletal 13	KRT13	sp|P13646|K1C13_HUMAN Keratin, type I cytoskeletal 13 OS=Homo sapiens OX=9606 GN=KRT13 PE=1 SV=4;sp|P13646-3|K1C13_HUMAN Isoform 3 of Keratin, type I cytoskeletal 13 OS=Homo sapiens OX=9606 GN=KRT13;tr|K7ERE3|K7ERE3_HUMAN Keratin, type I cytoskeletal 13 OS	8	15	8	0	3	6	2	6	6	6	3	6	6	3	1	0	0	1	0	0	0	0	0	0	0	0	0	0	0	0	0	0	0	0	0	0	0	25.3	15.9	0	49.588	458
P35527;ENSP00000246662.4;CON__P35527;K7EQQ3;ENSP00000467932.1	P35527;ENSP00000246662.4;CON__P35527;K7EQQ3;ENSP00000467932.1	59;59;56;35;35	59;59;56;35;35	58;58;55;35;35	Keratin, type I cytoskeletal 9	KRT9	sp|P35527|K1C9_HUMAN Keratin, type I cytoskeletal 9 OS=Homo sapiens OX=9606 GN=KRT9 PE=1 SV=3;ENSP00000246662.4 pep chromosome:GRCh38:17:41565836:41572059:-1 gene:ENSG00000171403.10 transcript:ENST00000246662.9 gene_biotype:protein_coding transcript_biotyp	5	59	59	58	17	29	14	30	30	56	19	35	24	17	13	17	29	14	30	30	56	19	35	24	17	13	16	28	13	29	29	55	18	34	23	16	12	72.2	72.2	72.2	62.064	623
237;408238;408239;408240;408241;408242;408243;408244;408245;408246;408247;408248;408249;408250;408251;408252;408253;408254;408255;408256;408257;408258;408259;408260;408261;408262;408263;408264;408265;408266;408267;408268;408269;408270;408271;408272;408273;408274;408275;408276;408277;408278;408279;408280;408281;408282;408283;408284;408285;408286;408287;408288;408289;408290;408291;408292;408293;408…	323;80047;80116;93826;120758;120764;127894;159447;174665;174712;174843;188543;189492;189644;189708;190226;213086;229072;229822;264159;268910;273504;273573;282473;288408;294671;308459;308738;308808;312224;399046;400014;408365;408613;418605;435043;435114;435309;443159;444837;450364;450459;450469;476635;476849;476877;504569;504688;509207;509605;519330;540126;541852;572751;572954;573883;639478;639706…	123;124;125;126;127;128;129;130;131	157;234;245;269;276;286;296;326;445	-1;-1;-1;-1;-1
P04792;ENSP00000248553.6;ENSP00000502714.1;ENSP00000502461.1;A0A6Q8PHJ6;ENSP00000501831.1;A0A6Q8PFK8;ENSP00000502249.1;A0A6Q8PGK1	P04792;ENSP00000248553.6;ENSP00000502714.1;ENSP00000502461.1;A0A6Q8PHJ6;ENSP00000501831.1;A0A6Q8PFK8;ENSP00000502249.1;A0A6Q8PGK1	2;2;1;1;1;1;1;1;1	2;2;1;1;1;1;1;1;1	2;2;1;1;1;1;1;1;1	Heat shock protein beta-1	HSPB1	sp|P04792|HSPB1_HUMAN Heat shock protein beta-1 OS=Homo sapiens OX=9606 GN=HSPB1 PE=1 SV=2;ENSP00000248553.6 pep chromosome:GRCh38:7:76302673:76304292:1 gene:ENSG00000106211.10 transcript:ENST00000248553.7 gene_biotype:protein_coding transcript_biotype:pro	9	2	2	2	0	0	0	0	0	1	0	0	0	0	0	0	0	0	0	0	1	0	0	0	0	0	0	0	0	0	0	1	0	0	0	0	0	19.5	19.5	19.5	22.782	205
Q04917;ENSP00000248975.5;F8WEB6;ENSP00000408468.1;ENSP00000380629.1;A2IDB1;ENSP00000406747.1;A2IDB2	Q04917;ENSP00000248975.5	6;6;2;2;2;2;2;2	3;3;1;1;1;1;1;1	3;3;1;1;1;1;1;1	14-3-3 protein eta	YWHAH	sp|Q04917|1433F_HUMAN 14-3-3 protein eta OS=Homo sapiens OX=9606 GN=YWHAH PE=1 SV=4;ENSP00000248975.5 pep chromosome:GRCh38:22:31944535:31957603:1 gene:ENSG00000128245.15 transcript:ENST00000248975.6 gene_biotype:protein_coding transcript_biotype:protein_c	8	6	3	3	1	5	3	3	1	2	2	3	4	3	2	0	2	1	0	0	0	0	0	1	0	0	0	2	1	0	0	0	0	0	1	0	0	24.4	14.2	14.2	28.218	246
P61224;ENSP00000439966.1;ENSP00000446318.1;P61224-3;ENSP00000377085.5;ENSP00000250559.9;ENSP00000441275.1;ENSP00000348786.1;ENSP00000358723.3;P62834;P61224-2;ENSP00000440014.1;ENSP00000444830.1;E7ESV4;ENSP00000401095.2;ENSP00000399986.2;ENSP00000440466.1;P61224-4;F5GX62;F5H7Y6;ENSP00000443851.1;A6NIZ1;B7ZB78;ENSP00000444467.1;ENSP00000445090.1;ENSP00000368270.3;F5H823;F5GZG1;ENSP00000443775.1;F5H…	P61224;ENSP00000439966.1;ENSP00000446318.1;P61224-3;ENSP00000377085.5;ENSP00000250559.9;ENSP00000441275.1;ENSP00000348786.1;ENSP00000358723.3;P62834;P61224-2;ENSP00000440014.1;ENSP00000444830.1;E7ESV4;ENSP00000401095.2;ENSP00000399986.2;ENSP00000440466.1;P61224-4;F5GX62;F5H7Y6;ENSP00000443851.1;A6NIZ1;B7ZB78;ENSP00000444467.1;ENSP00000445090.1;ENSP00000368270.3;F5H823;F5GZG1;ENSP00000443775.1;F5H…	8;8;8;8;8;8;8;7;7;7;7;7;6;6;6;6;6;6;6;6;6;6;5;5;5;5;5;5;5;4;4;4;4;3;3;3;3;3;3;3;3;3;3;3;3;3;3;3;3;3;3;1;1	8;8;8;8;8;8;8;7;7;7;7;7;6;6;6;6;6;6;6;6;6;6;5;5;5;5;5;5;5;4;4;4;4;3;3;3;3;3;3;3;3;3;3;3;3;3;3;3;3;3;3;1;1	8;8;8;8;8;8;8;7;7;7;7;7;6;6;6;6;6;6;6;6;6;6;5;5;5;5;5;5;5;4;4;4;4;3;3;3;3;3;3;3;3;3;3;3;3;3;3;3;3;3;3;1;1	Ras-related protein Rap-1b;Ras-related protein Rap-1A;Ras-related protein Rap-1b-like protein	RAP1B;RAP1A	sp|P61224|RAP1B_HUMAN Ras-related protein Rap-1b OS=Homo sapiens OX=9606 GN=RAP1B PE=1 SV=1;ENSP00000439966.1 pep chromosome:GRCh38:12:68610908:68659401:1 gene:ENSG00000127314.18 transcript:ENST00000537460.5 gene_biotype:protein_coding transcript_biotype:p	53	8	8	8	2	6	4	3	3	0	4	4	4	5	3	2	6	4	3	3	0	4	4	4	5	3	2	6	4	3	3	0	4	4	4	5	3	34.2	34.2	34.2	20.825	184
P49257;ENSP00000251047.4	P49257;ENSP00000251047.4	2;2	2;2	2;2	Protein ERGIC-53	LMAN1	sp|P49257|LMAN1_HUMAN Protein ERGIC-53 OS=Homo sapiens OX=9606 GN=LMAN1 PE=1 SV=2;ENSP00000251047.4 pep chromosome:GRCh38:18:59327823:59359265:-1 gene:ENSG00000074695.6 transcript:ENST00000251047.6 gene_biotype:protein_coding transcript_biotype:protein_cod	2	2	2	2	0	0	0	0	0	0	0	0	0	0	0	0	0	0	0	0	0	0	0	0	0	0	0	0	0	0	0	0	0	0	0	0	0	3.9	3.9	3.9	57.548	510
P69905;ENSP00000322421.5;ENSP00000251595.6;ENSP00000495899.1;A0A2R8Y7C0;P02008;ENSP00000252951.2	P69905;ENSP00000322421.5;ENSP00000251595.6;ENSP00000495899.1;A0A2R8Y7C0	15;15;15;13;13;1;1	15;15;15;13;13;1;1	5;5;5;3;3;0;0	Hemoglobin subunit alpha	HBA1	sp|P69905|HBA_HUMAN Hemoglobin subunit alpha OS=Homo sapiens OX=9606 GN=HBA1 PE=1 SV=2;ENSP00000322421.5 pep chromosome:GRCh38:16:176680:177522:1 gene:ENSG00000206172.8 transcript:ENST00000320868.9 gene_biotype:protein_coding transcript_biotype:protein_cod	7	15	15	5	6	9	14	7	7	5	9	6	7	9	8	6	9	14	7	7	5	9	6	7	9	8	2	2	4	2	2	2	3	2	2	2	2	69.7	69.7	39.4	15.257	142
963;632964;632965;632966;632967;632968;632969;632970;632971;632972;632973;632974;632975;632976;632977;632978;632979;632980;632981;632982;632983;632984;632985;632986;632987;632988;632989;632990;632991;632992;632993;632994;632995;632996;632997;632998;632999;633000;633001;633002;633003;633004;633005;633006;633007;633008;633009;633010;633011;633012;633013;633014;633015;633016;633017;633018;633019;633…	18159;300035;300436;353956;387463;387710;591371;592611;594410;594519;610471;621651;621937;633520;633649	49;132	33;77	-1;-1;-1;-1;-1;-1;-1
P04264;ENSP00000252244.3	P04264;ENSP00000252244.3	78;78	78;78	5;5	Keratin, type II cytoskeletal 1	KRT1	sp|P04264|K2C1_HUMAN Keratin, type II cytoskeletal 1 OS=Homo sapiens OX=9606 GN=KRT1 PE=1 SV=6;ENSP00000252244.3 pep chromosome:GRCh38:12:52674736:52680407:-1 gene:ENSG00000167768.4 transcript:ENST00000252244.3 gene_biotype:protein_coding transcript_biotyp	2	78	78	5	23	45	21	42	41	69	31	40	31	27	17	23	45	21	42	41	69	31	40	31	27	17	1	1	1	1	1	5	1	1	1	1	1	74.7	74.7	8.4	66.038	644
8984;418985;418986;418987;418988;418989;418990;418991;418992;418993;418994;418995;418996;418997;418998;418999;419000;419001;419002;419003;419004;419005;419006;419007;419008;419009;419010;419011;419012;419013;454324;454325;454326;454327;454328;454329;454330;454331;454332;454333;454334;454335;454336;454337;454338;454339;454340;454341;454342;454343;454344;454345;454346;454347;454348;454349;454350;45…
3625;673626;673627;673628;673629;673630;673631;673632;673633;673634;673635;673636;673637;673638;673639;673640;673641;673642;673643;673644;673645;673646;673647;673648;673649;673650;673651;673652;673653;673654;673655;673656;673657;673658;673659;673660;673661;673662;673663;673664;673665;673666;673667;673668;673669;673670;673671;673672;673673;673674;673675;673676;673677;673678;673679;673680;673681;67…	20206;20426;54217;54589;112258;112310;114853;142946;164583;165124;177629;181665;188044;189407;189433;189443;212337;212397;212407;213142;213500;213531;261552;261831;284070;296628;296642;307476;311349;311529;342669;344666;344829;352124;352192;409683;410002;410106;410194;412114;412381;418981;419004;454377;454631;454679;494133;494138;495552;505057;505082;506808;506815;508972;512561;513797;515294;5155…	46;62;63;64;65;66	259;262;296;326;339;469	-1;-1
P04259;ENSP00000252252.3	P04259;ENSP00000252252.3	56;56	2;2	2;2	Keratin, type II cytoskeletal 6B	KRT6B	sp|P04259|K2C6B_HUMAN Keratin, type II cytoskeletal 6B OS=Homo sapiens OX=9606 GN=KRT6B PE=1 SV=5;ENSP00000252252.3 pep chromosome:GRCh38:12:52446651:52452146:-1 gene:ENSG00000185479.6 transcript:ENST00000252252.4 gene_biotype:protein_coding transcript_bio	2	56	2	2	9	19	3	11	20	47	5	13	12	7	3	0	0	0	0	1	2	0	0	0	0	0	0	0	0	0	1	2	0	0	0	0	0	59.8	5.5	5.5	60.066	564
P02649;ENSP00000252486.3;H0Y7L5;ENSP00000413653.2;ENSP00000413135.1;E9PEV4;ENSP00000410423.1;E7ERP7;CON__Q03247	P02649;ENSP00000252486.3;H0Y7L5;ENSP00000413653.2;ENSP00000413135.1;E9PEV4;ENSP00000410423.1;E7ERP7	35;35;23;23;20;20;20;20;4	35;35;23;23;20;20;20;20;4	35;35;23;23;20;20;20;20;4	Apolipoprotein E	APOE	sp|P02649|APOE_HUMAN Apolipoprotein E OS=Homo sapiens OX=9606 GN=APOE PE=1 SV=1;ENSP00000252486.3 pep chromosome:GRCh38:19:44905796:44909393:1 gene:ENSG00000130203.10 transcript:ENST00000252486.9 gene_biotype:protein_coding transcript_biotype:protein_codin	9	35	35	35	12	25	21	18	23	24	24	19	20	25	26	12	25	21	18	23	24	24	19	20	25	26	12	25	21	18	23	24	24	19	20	25	26	77.6	77.6	77.6	36.154	317
3686;543687;543688;543689;543690;543691;543692;543693;543694;543695;543696;543697;543698;543699;543700;543701;543702;543703;543704;543705;543706;543707;543708;543709;543710;543711;543712;543713;543714;543715;543716;543717;543718;543719;543720;543721;543722;543723;543724;543725;543726;543727;543728;543729;543730;543731;543732;543733;543734;543735;543736;543737;543738;543739;543740;543741;543742;54…	17425;40452;44478;44548;52608;68900;69168;69172;94783;95100;133851;143736;143861;182479;182571;309328;310418;312010;317201;329631;342604;342608;350733;355948;384329;464896;477207;488893;507223;543801;579449;612540;639361;663450;665096	133;134;135;136	82;86;143;290	-1;-1;-1;-1;-1;-1;-1;-1;-1
Q10589;ENSP00000252593.6;Q10589-2	Q10589;ENSP00000252593.6;Q10589-2	1;1;1	1;1;1	1;1;1	Bone marrow stromal antigen 2	BST2	sp|Q10589|BST2_HUMAN Bone marrow stromal antigen 2 OS=Homo sapiens OX=9606 GN=BST2 PE=1 SV=1;ENSP00000252593.6 pep chromosome:GRCh38:19:17402939:17405630:-1 gene:ENSG00000130303.13 transcript:ENST00000252593.7 gene_biotype:protein_coding transcript_biotype	3	1	1	1	0	0	0	0	0	0	0	0	0	0	0	0	0	0	0	0	0	0	0	0	0	0	0	0	0	0	0	0	0	0	0	0	0	8.3	8.3	8.3	19.769	180
Q8NI99;K7EKF6;ENSP00000465597.1;ENSP00000467930.1;ENSP00000253109.3	Q8NI99;K7EKF6;ENSP00000465597.1;ENSP00000467930.1;ENSP00000253109.3	6;6;6;6;6	6;6;6;6;6	6;6;6;6;6	Angiopoietin-related protein 6	ANGPTL6	sp|Q8NI99|ANGL6_HUMAN Angiopoietin-related protein 6 OS=Homo sapiens OX=9606 GN=ANGPTL6 PE=1 SV=1;tr|K7EKF6|K7EKF6_HUMAN Angiopoietin-related protein 6 OS=Homo sapiens OX=9606 GN=ANGPTL6 PE=1 SV=1;ENSP00000465597.1 pep chromosome:GRCh38:19:10092338:1009659	5	6	6	6	0	2	5	2	3	2	1	2	2	3	3	0	2	5	2	3	2	1	2	2	3	3	0	2	5	2	3	2	1	2	2	3	3	20.6	20.6	20.6	51.694	470
Q8TDL5;ENSP00000253354.1	Q8TDL5;ENSP00000253354.1	2;2	2;2	2;2	BPI fold-containing family B member 1	BPIFB1	sp|Q8TDL5|BPIB1_HUMAN BPI fold-containing family B member 1 OS=Homo sapiens OX=9606 GN=BPIFB1 PE=1 SV=1;ENSP00000253354.1 pep chromosome:GRCh38:20:33283214:33309871:1 gene:ENSG00000125999.11 transcript:ENST00000253354.2 gene_biotype:protein_coding transcri	2	2	2	2	0	2	0	0	1	1	1	0	0	0	1	0	2	0	0	1	1	1	0	0	0	1	0	2	0	0	1	1	1	0	0	0	1	4.8	4.8	4.8	52.441	484
P00748;ENSP00000253496.3	P00748;ENSP00000253496.3	2;2	2;2	2;2	Coagulation factor XII;Coagulation factor XIIa heavy chain;Beta-factor XIIa part 1;Coagulation factor XIIa light chain	F12	sp|P00748|FA12_HUMAN Coagulation factor XII OS=Homo sapiens OX=9606 GN=F12 PE=1 SV=3;ENSP00000253496.3 pep chromosome:GRCh38:5:177402141:177409564:-1 gene:ENSG00000131187.10 transcript:ENST00000253496.4 gene_biotype:protein_coding transcript_biotype:protei	2	2	2	2	0	2	1	0	0	2	2	1	0	2	2	0	2	1	0	0	2	2	1	0	2	2	0	2	1	0	0	2	2	1	0	2	2	4.2	4.2	4.2	67.791	615
P36955;ENSP00000254722.4;I3L4N7;ENSP00000461405.1;ENSP00000461660.1;I3L4Z0;CON__Q95121;ENSP00000459869.1;I3L2R7;ENSP00000460905.1;I3L425;I3L1U4;ENSP00000460842.1;I3L3Z3;I3L107;ENSP00000458484.1;ENSP00000461214.1;I3L4F9;ENSP00000459107.1	P36955;ENSP00000254722.4	8;8;3;3;3;3;2;2;2;1;1;1;1;1;1;1;1;1;1	8;8;3;3;3;3;2;2;2;1;1;1;1;1;1;1;1;1;1	8;8;3;3;3;3;2;2;2;1;1;1;1;1;1;1;1;1;1	Pigment epithelium-derived factor	SERPINF1	sp|P36955|PEDF_HUMAN Pigment epithelium-derived factor OS=Homo sapiens OX=9606 GN=SERPINF1 PE=1 SV=4;ENSP00000254722.4 pep chromosome:GRCh38:17:1762060:1777565:1 gene:ENSG00000132386.11 transcript:ENST00000254722.9 gene_biotype:protein_coding transcript_bi	19	8	8	8	1	0	0	0	0	2	7	0	0	8	7	1	0	0	0	0	2	7	0	0	8	7	1	0	0	0	0	2	7	0	0	8	7	22.2	22.2	22.2	46.312	418
P01591;ENSP00000426687.1;ENSP00000254801.4;ENSP00000427112.1;ENSP00000426045.1;D6RHJ6;D6RD17;ENSP00000417560.1;C9JA05	P01591;ENSP00000426687.1;ENSP00000254801.4;ENSP00000427112.1;ENSP00000426045.1;D6RHJ6;D6RD17;ENSP00000417560.1;C9JA05	6;6;6;5;5;5;5;4;4	6;6;6;5;5;5;5;4;4	6;6;6;5;5;5;5;4;4	Immunoglobulin J chain	IGJ;JCHAIN	sp|P01591|IGJ_HUMAN Immunoglobulin J chain OS=Homo sapiens OX=9606 GN=JCHAIN PE=1 SV=4;ENSP00000426687.1 pep chromosome:GRCh38:4:70656320:70666975:-1 gene:ENSG00000132465.12 transcript:ENST00000510437.5 gene_biotype:protein_coding transcript_biotype:protei	9	6	6	6	3	4	5	4	3	3	3	3	4	3	4	3	4	5	4	3	3	3	3	4	3	4	3	4	5	4	3	3	3	3	4	3	4	34.6	34.6	34.6	18.098	159
P60880;ENSP00000254976.3;ENSP00000400720.1;A0A0A0MSS0;P60880-2;ENSP00000307341.2	P60880;ENSP00000254976.3;ENSP00000400720.1;A0A0A0MSS0;P60880-2;ENSP00000307341.2	9;9;8;8;6;6	9;9;8;8;6;6	9;9;8;8;6;6	Synaptosomal-associated protein 25	SNAP25	sp|P60880|SNP25_HUMAN Synaptosomal-associated protein 25 OS=Homo sapiens OX=9606 GN=SNAP25 PE=1 SV=1;ENSP00000254976.3 pep chromosome:GRCh38:20:10218830:10307418:1 gene:ENSG00000132639.13 transcript:ENST00000254976.7 gene_biotype:protein_coding transcript_	6	9	9	9	0	9	0	0	0	0	0	0	0	0	0	0	9	0	0	0	0	0	0	0	0	0	0	9	0	0	0	0	0	0	0	0	0	39.8	39.8	39.8	23.315	206
P02741;ENSP00000357093.1;Q5VVP7;ENSP00000357092.1;ENSP00000357091.1;ENSP00000255030.5;P02741-2;ENSP00000402788.1;C9JRE9	P02741;ENSP00000357093.1;Q5VVP7;ENSP00000357092.1;ENSP00000357091.1;ENSP00000255030.5;P02741-2	3;3;3;3;3;3;3;1;1	3;3;3;3;3;3;3;1;1	3;3;3;3;3;3;3;1;1	C-reactive protein;C-reactive protein(1-205)	CRP	sp|P02741|CRP_HUMAN C-reactive protein OS=Homo sapiens OX=9606 GN=CRP PE=1 SV=1;ENSP00000357093.1 pep chromosome:GRCh38:1:159712410:159714589:-1 gene:ENSG00000132693.12 transcript:ENST00000368112.5 gene_biotype:protein_coding transcript_biotype:protein_cod	9	3	3	3	0	1	1	0	0	2	0	0	1	1	1	0	1	1	0	0	2	0	0	1	1	1	0	1	1	0	0	2	0	0	1	1	1	14.3	14.3	14.3	25.038	224
P02743;ENSP00000255040.2	P02743;ENSP00000255040.2	12;12	12;12	12;12	Serum amyloid P-component;Serum amyloid P-component(1-203)	APCS	sp|P02743|SAMP_HUMAN Serum amyloid P-component OS=Homo sapiens OX=9606 GN=APCS PE=1 SV=2;ENSP00000255040.2 pep chromosome:GRCh38:1:159587826:159588865:1 gene:ENSG00000132703.4 transcript:ENST00000255040.3 gene_biotype:protein_coding transcript_biotype:prot	2	12	12	12	1	7	9	8	7	10	6	7	5	6	7	1	7	9	8	7	10	6	7	5	6	7	1	7	9	8	7	10	6	7	5	6	7	34.1	34.1	34.1	25.387	223
Q9Y623;ENSP00000255381.2;A7E2Y1-3	Q9Y623;ENSP00000255381.2	16;16;1	1;1;0	1;1;0	Myosin-4	MYH4	sp|Q9Y623|MYH4_HUMAN Myosin-4 OS=Homo sapiens OX=9606 GN=MYH4 PE=2 SV=2;ENSP00000255381.2 pep chromosome:GRCh38:17:10443290:10469559:-1 gene:ENSG00000264424.1 transcript:ENST00000255381.2 gene_biotype:protein_coding transcript_biotype:protein_coding gene_s	3	16	1	1	1	1	1	1	3	3	1	1	1	1	1	1	1	1	1	1	1	1	1	1	1	1	1	1	1	1	1	1	1	1	1	1	1	9.3	0.6	0.6	223.07	1939
P61204;P84077;ENSP00000395370.2;ENSP00000442980.1;ENSP00000440005.1;ENSP00000438510.1;ENSP00000272102.5;ENSP00000256682.4;P61204-2;H0YGG7;ENSP00000443189.1;F5H423;ENSP00000438507.1	P61204;P84077;ENSP00000395370.2;ENSP00000442980.1;ENSP00000440005.1;ENSP00000438510.1;ENSP00000272102.5;ENSP00000256682.4;P61204-2;H0YGG7;ENSP00000443189.1;F5H423;ENSP00000438507.1	2;2;2;2;2;2;2;2;2;1;1;1;1	2;2;2;2;2;2;2;2;2;1;1;1;1	2;2;2;2;2;2;2;2;2;1;1;1;1	ADP-ribosylation factor 3;ADP-ribosylation factor 1	ARF3;ARF1	sp|P61204|ARF3_HUMAN ADP-ribosylation factor 3 OS=Homo sapiens OX=9606 GN=ARF3 PE=1 SV=2;sp|P84077|ARF1_HUMAN ADP-ribosylation factor 1 OS=Homo sapiens OX=9606 GN=ARF1 PE=1 SV=2;ENSP00000395370.2 pep chromosome:GRCh38:12:48938554:48957477:-1 gene:ENSG00000	13	2	2	2	0	1	0	0	0	0	0	0	0	0	0	0	1	0	0	0	0	0	0	0	0	0	0	1	0	0	0	0	0	0	0	0	0	12.7	12.7	12.7	20.601	181
P0DJI9;ENSP00000437162.1;ENSP00000436126.1;ENSP00000256733.5	P0DJI9;ENSP00000437162.1;ENSP00000436126.1;ENSP00000256733.5	7;7;7;7	4;4;4;4	4;4;4;4	Serum amyloid A-2 protein	SAA2	sp|P0DJI9|SAA2_HUMAN Serum amyloid A-2 protein OS=Homo sapiens OX=9606 GN=SAA2 PE=1 SV=1;ENSP00000437162.1 pep chromosome:GRCh38:11:18245238:18248639:-1 gene:ENSG00000134339.9 transcript:ENST00000529528.5 gene_biotype:protein_coding transcript_biotype:prot	4	7	4	4	0	4	0	0	3	6	4	1	1	2	4	0	1	0	0	0	3	1	0	0	0	1	0	1	0	0	0	3	1	0	0	0	1	59.8	36.9	36.9	13.527	122
Q04609;ENSP00000344131.7;ENSP00000256999.2;Q04609-6;Q04609-7;Q9HBA9;ENSP00000431577.1;E9PKM3;ENSP00000434928.1;E9PMK6;ENSP00000431463.1;ENSP00000349129.3;Q04609-10;Q04609-9;Q04609-8	Q04609;ENSP00000344131.7;ENSP00000256999.2;Q04609-6;Q04609-7;Q9HBA9;ENSP00000431577.1;E9PKM3;ENSP00000434928.1;E9PMK6;ENSP00000431463.1;ENSP00000349129.3;Q04609-10;Q04609-9;Q04609-8	2;2;2;2;2;1;1;1;1;1;1;1;1;1;1	2;2;2;2;2;1;1;1;1;1;1;1;1;1;1	2;2;2;2;2;1;1;1;1;1;1;1;1;1;1	Glutamate carboxypeptidase 2;Putative N-acetylated-alpha-linked acidic dipeptidase	FOLH1;FOLH1B	sp|Q04609|FOLH1_HUMAN Glutamate carboxypeptidase 2 OS=Homo sapiens OX=9606 GN=FOLH1 PE=1 SV=1;ENSP00000344131.7 pep chromosome:GRCh38:11:49146636:49208636:-1 gene:ENSG00000086205.18 transcript:ENST00000340334.11 gene_biotype:protein_coding transcript_bioty	15	2	2	2	0	0	1	0	0	0	0	0	0	0	0	0	0	1	0	0	0	0	0	0	0	0	0	0	1	0	0	0	0	0	0	0	0	3.7	3.7	3.7	84.33	750
Q02413;ENSP00000257192.4;Q02413-2;P32926;Q86SJ6;ENSP00000257189.4;ENSP00000311859.4;ENSP00000352785.4;Q86SJ6-2	Q02413;ENSP00000257192.4	26;26;8;1;1;1;1;1;1	26;26;8;1;1;1;1;1;1	26;26;8;1;1;1;1;1;1	Desmoglein-1	DSG1	sp|Q02413|DSG1_HUMAN Desmoglein-1 OS=Homo sapiens OX=9606 GN=DSG1 PE=1 SV=2;ENSP00000257192.4 pep chromosome:GRCh38:18:31318160:31359246:1 gene:ENSG00000134760.6 transcript:ENST00000257192.5 gene_biotype:protein_coding transcript_biotype:protein_coding gen	9	26	26	26	0	4	0	2	3	20	1	7	0	1	0	0	4	0	2	3	20	1	7	0	1	0	0	4	0	2	3	20	1	7	0	1	0	33.1	33.1	33.1	113.75	1049
Q08554-2;ENSP00000257197.3;Q08554;ENSP00000257198.6;J3QRL9;ENSP00000464283.1	Q08554-2;ENSP00000257197.3;Q08554;ENSP00000257198.6	10;10;9;9;1;1	10;10;9;9;1;1	9;9;9;9;0;0	Desmocollin-1	DSC1	sp|Q08554-2|DSC1_HUMAN Isoform 1B of Desmocollin-1 OS=Homo sapiens OX=9606 GN=DSC1;ENSP00000257197.3 pep chromosome:GRCh38:18:31129236:31162856:-1 gene:ENSG00000134765.10 transcript:ENST00000257197.7 gene_biotype:protein_coding transcript_biotype:protein_c	6	10	10	9	2	1	0	1	2	9	0	2	2	0	0	2	1	0	1	2	9	0	2	2	0	0	2	1	0	1	2	8	0	2	2	0	0	12.9	12.9	12	93.834	840
P04083;ENSP00000366109.1;ENSP00000257497.6;Q5T3N1;ENSP00000412489.1;Q5T3N0;ENSP00000414013.1	P04083;ENSP00000366109.1;ENSP00000257497.6;Q5T3N1;ENSP00000412489.1	4;4;4;3;3;1;1	4;4;4;3;3;1;1	4;4;4;3;3;1;1	Annexin A1;Annexin	ANXA1	sp|P04083|ANXA1_HUMAN Annexin A1 OS=Homo sapiens OX=9606 GN=ANXA1 PE=1 SV=2;ENSP00000366109.1 pep chromosome:GRCh38:9:73157654:73170393:1 gene:ENSG00000135046.14 transcript:ENST00000376911.1 gene_biotype:protein_coding transcript_biotype:protein_coding gen	7	4	4	4	0	3	1	0	0	0	0	0	0	0	0	0	3	1	0	0	0	0	0	0	0	0	0	3	1	0	0	0	0	0	0	0	0	17.6	17.6	17.6	38.714	346
P21589;ENSP00000257770.3;ENSP00000358665.3;P21589-2;Q96B60;ENSP00000358660.3;H0Y7R7;ENSP00000414674.1;H0Y3X5;ENSP00000387630.1	P21589;ENSP00000257770.3;ENSP00000358665.3;P21589-2;Q96B60;ENSP00000358660.3	16;16;15;15;9;9;3;3;1;1	16;16;15;15;9;9;3;3;1;1	16;16;15;15;9;9;3;3;1;1	5-nucleotidase	NT5E	sp|P21589|5NTD_HUMAN 5-nucleotidase OS=Homo sapiens OX=9606 GN=NT5E PE=1 SV=1;ENSP00000257770.3 pep chromosome:GRCh38:6:85450083:85495784:1 gene:ENSG00000135318.12 transcript:ENST00000257770.8 gene_biotype:protein_coding transcript_biotype:protein_coding	10	16	16	16	0	1	5	2	1	1	1	2	1	5	9	0	1	5	2	1	1	1	2	1	5	9	0	1	5	2	1	1	1	2	1	5	9	39.5	39.5	39.5	63.367	574
P63000;P63000-2;ENSP00000258737.7;ENSP00000348461.4;P60763;J3KSC4;ENSP00000462421.1;J3QLK0;ENSP00000463590.1;ENSP00000304283.4	P63000;P63000-2;ENSP00000258737.7;ENSP00000348461.4	4;4;4;4;1;1;1;1;1;1	4;4;4;4;1;1;1;1;1;1	2;2;2;2;0;0;0;0;0;0	Ras-related C3 botulinum toxin substrate 1	RAC1	sp|P63000|RAC1_HUMAN Ras-related C3 botulinum toxin substrate 1 OS=Homo sapiens OX=9606 GN=RAC1 PE=1 SV=1;sp|P63000-2|RAC1_HUMAN Isoform B of Ras-related C3 botulinum toxin substrate 1 OS=Homo sapiens OX=9606 GN=RAC1;ENSP00000258737.7 pep chromosome:GRCh38	10	4	4	2	0	4	2	1	1	0	1	0	0	1	2	0	4	2	1	1	0	1	0	0	1	2	0	2	0	0	0	0	0	0	0	0	0	18.2	18.2	7.8	21.45	192
Q9C0H2;ENSP00000385015.1;ENSP00000385316.1;ENSP00000258796.7;Q9C0H2-3;Q9C0H2-2;Q9C0H2-4;H7C3T6;ENSP00000413757.1	Q9C0H2;ENSP00000385015.1;ENSP00000385316.1;ENSP00000258796.7;Q9C0H2-3;Q9C0H2-2;Q9C0H2-4;H7C3T6;ENSP00000413757.1	2;2;2;2;2;2;2;1;1	2;2;2;2;2;2;2;1;1	2;2;2;2;2;2;2;1;1	Protein tweety homolog 3;Protein tweety homolog	TTYH3	sp|Q9C0H2|TTYH3_HUMAN Protein tweety homolog 3 OS=Homo sapiens OX=9606 GN=TTYH3 PE=1 SV=3;ENSP00000385015.1 pep chromosome:GRCh38:7:2647703:2664800:1 gene:ENSG00000136295.15 transcript:ENST00000403167.5 gene_biotype:protein_coding transcript_biotype:protei	9	2	2	2	0	0	0	0	0	0	0	1	0	1	1	0	0	0	0	0	0	0	1	0	1	1	0	0	0	0	0	0	0	1	0	1	1	4.4	4.4	4.4	57.544	523
ENSP00000258969.4;ENSP00000423812.1;O15335	ENSP00000258969.4;ENSP00000423812.1;O15335	3;3;3	3;3;3	3;3;3	Chondroadherin	CHAD	ENSP00000258969.4 pep chromosome:GRCh38:17:50464499:50468906:-1 gene:ENSG00000136457.10 transcript:ENST00000258969.4 gene_biotype:protein_coding transcript_biotype:protein_coding gene_symbol:CHAD description:chondroadherin [Source:HGNC Symbol;Acc:HGNC:1909	3	3	3	3	0	0	0	0	3	0	0	0	0	0	0	0	0	0	0	3	0	0	0	0	0	0	0	0	0	0	3	0	0	0	0	0	0	10.6	10.6	10.6	40.475	359
ENSP00000259396.8;P02763	ENSP00000259396.8;P02763	9;8	6;6	6;6	Alpha-1-acid glycoprotein 1	ORM1	ENSP00000259396.8 pep chromosome:GRCh38:9:114323056:114326475:1 gene:ENSG00000229314.5 transcript:ENST00000259396.8 gene_biotype:protein_coding transcript_biotype:protein_coding gene_symbol:ORM1 description:orosomucoid 1 [Source:HGNC Symbol;Acc:HGNC:8498];	2	9	6	6	2	8	3	9	3	4	6	6	4	9	7	2	5	2	6	2	3	5	5	3	6	6	2	5	2	6	2	3	5	5	3	6	6	36.3	25.9	25.9	23.539	201
Q15517;ENSP00000259726.6;Q2L6G8;G8JLG2;ENSP00000399604.2;ENSP00000392863.2;ENSP00000388386.2;ENSP00000373023.4;ENSP00000365465.2	Q15517;ENSP00000259726.6;Q2L6G8;G8JLG2;ENSP00000399604.2;ENSP00000392863.2;ENSP00000388386.2;ENSP00000373023.4;ENSP00000365465.2	3;3;3;3;3;3;3;3;3	3;3;3;3;3;3;3;3;3	3;3;3;3;3;3;3;3;3	Corneodesmosin	CDSN	sp|Q15517|CDSN_HUMAN Corneodesmosin OS=Homo sapiens OX=9606 GN=CDSN PE=1 SV=3;ENSP00000259726.6 pep chromosome:GRCh38:CHR_HSCHR6_MHC_COX_CTG1:31107584:31112941:-1 gene:ENSG00000137197.6 transcript:ENST00000259726.6 gene_biotype:protein_coding transcript_bi	9	3	3	3	0	0	0	0	0	2	0	0	0	0	0	0	0	0	0	0	2	0	0	0	0	0	0	0	0	0	0	2	0	0	0	0	0	8.9	8.9	8.9	51.522	529
O00560;ENSP00000411771.2;ENSP00000260130.4;O00560-2;ENSP00000430730.1;B4DHN5;ENSP00000397820.2;E9PBU7;ENSP00000409288.2;ENSP00000395351.2;G5EA09;ENSP00000487245.1;ENSP00000428184.1;O00560-3	O00560;ENSP00000411771.2;ENSP00000260130.4;O00560-2;ENSP00000430730.1;B4DHN5;ENSP00000397820.2;E9PBU7;ENSP00000409288.2;ENSP00000395351.2;G5EA09;ENSP00000487245.1;ENSP00000428184.1;O00560-3	6;6;6;5;5;5;5;5;5;4;4;4;4;4	6;6;6;5;5;5;5;5;5;4;4;4;4;4	6;6;6;5;5;5;5;5;5;4;4;4;4;4	Syntenin-1	SDCBP	sp|O00560|SDCB1_HUMAN Syntenin-1 OS=Homo sapiens OX=9606 GN=SDCBP PE=1 SV=1;ENSP00000411771.2 pep chromosome:GRCh38:8:58553217:58582830:1 gene:ENSG00000137575.12 transcript:ENST00000413219.6 gene_biotype:protein_coding transcript_biotype:protein_coding gen	14	6	6	6	0	5	5	1	2	0	4	1	1	5	5	0	5	5	1	2	0	4	1	1	5	5	0	5	5	1	2	0	4	1	1	5	5	31.2	31.2	31.2	32.444	298
P07996;ENSP00000260356.5;P07996-2;CON__Q28194;ENSP00000380720.2;A8MZG1;P35442;ENSP00000503028.1;ENSP00000504416.1;ENSP00000504488.1;ENSP00000504820.1;ENSP00000503020.1;ENSP00000482784.1;ENSP00000355751.3;ENSP00000497834.1;A0A3B3ITK0	P07996;ENSP00000260356.5;P07996-2;CON__Q28194	19;19;15;14;2;2;1;1;1;1;1;1;1;1;1;1	19;19;15;14;2;2;1;1;1;1;1;1;1;1;1;1	19;19;15;14;2;2;1;1;1;1;1;1;1;1;1;1	Thrombospondin-1	THBS1	sp|P07996|TSP1_HUMAN Thrombospondin-1 OS=Homo sapiens OX=9606 GN=THBS1 PE=1 SV=2;ENSP00000260356.5 pep chromosome:GRCh38:15:39581079:39599466:1 gene:ENSG00000137801.11 transcript:ENST00000260356.6 gene_biotype:protein_coding transcript_biotype:protein_codi	16	19	19	19	10	14	12	11	11	13	12	9	9	12	10	10	14	12	11	11	13	12	9	9	12	10	10	14	12	11	11	13	12	9	9	12	10	18.2	18.2	18.2	129.38	1170
O14672;ENSP00000260408.3;O14672-2	O14672;ENSP00000260408.3;O14672-2	2;2;2	2;2;2	2;2;2	Disintegrin and metalloproteinase domain-containing protein 10	ADAM10	sp|O14672|ADA10_HUMAN Disintegrin and metalloproteinase domain-containing protein 10 OS=Homo sapiens OX=9606 GN=ADAM10 PE=1 SV=1;ENSP00000260408.3 pep chromosome:GRCh38:15:58588809:58749707:-1 gene:ENSG00000137845.15 transcript:ENST00000260408.8 gene_bioty	3	2	2	2	0	0	0	0	0	0	0	0	0	0	0	0	0	0	0	0	0	0	0	0	0	0	0	0	0	0	0	0	0	0	0	0	0	1.6	1.6	1.6	84.141	748
Q12860;ENSP00000261160.3;ENSP00000447006.1;ENSP00000325660.3;Q12860-2;ENSP00000448653.1;ENSP00000448004.1;Q12860-3	Q12860;ENSP00000261160.3;ENSP00000447006.1;ENSP00000325660.3;Q12860-2	5;5;5;5;5;2;2;2	5;5;5;5;5;2;2;2	5;5;5;5;5;2;2;2	Contactin-1	CNTN1	sp|Q12860|CNTN1_HUMAN Contactin-1 OS=Homo sapiens OX=9606 GN=CNTN1 PE=1 SV=1;ENSP00000261160.3 pep chromosome:GRCh38:12:40908359:41070265:1 gene:ENSG00000018236.15 transcript:ENST00000348761.2 gene_biotype:protein_coding transcript_biotype:protein_coding g	8	5	5	5	0	5	0	1	0	0	1	0	0	0	0	0	5	0	1	0	0	1	0	0	0	0	0	5	0	1	0	0	1	0	0	0	0	5.1	5.1	5.1	113.32	1018
P21579;J3KQA0;ENSP00000391056.2;ENSP00000447575.1;ENSP00000376932.3;ENSP00000261205.4	P21579;J3KQA0;ENSP00000391056.2;ENSP00000447575.1;ENSP00000376932.3;ENSP00000261205.4	4;4;4;4;4;4	4;4;4;4;4;4	4;4;4;4;4;4	Synaptotagmin-1	SYT1	sp|P21579|SYT1_HUMAN Synaptotagmin-1 OS=Homo sapiens OX=9606 GN=SYT1 PE=1 SV=1;tr|J3KQA0|J3KQA0_HUMAN Synaptotagmin I, isoform CRA_b OS=Homo sapiens OX=9606 GN=SYT1 PE=1 SV=1;ENSP00000391056.2 pep chromosome:GRCh38:12:78864812:79452008:1 gene:ENSG000000677	6	4	4	4	0	4	0	0	0	0	0	0	0	0	0	0	4	0	0	0	0	0	0	0	0	0	0	4	0	0	0	0	0	0	0	0	0	10.9	10.9	10.9	47.573	422
P61626;ENSP00000261267.2;F8VV32;ENSP00000449969.1;ENSP00000449898.1;A0A0B4J259	P61626;ENSP00000261267.2;F8VV32;ENSP00000449969.1;ENSP00000449898.1;A0A0B4J259	3;3;2;2;2;2	3;3;2;2;2;2	3;3;2;2;2;2	Lysozyme C;Lysozyme	LYZ	sp|P61626|LYSC_HUMAN Lysozyme C OS=Homo sapiens OX=9606 GN=LYZ PE=1 SV=1;ENSP00000261267.2 pep chromosome:GRCh38:12:69348381:69354234:1 gene:ENSG00000090382.7 transcript:ENST00000261267.7 gene_biotype:protein_coding transcript_biotype:protein_coding gene_s	6	3	3	3	0	2	0	0	0	2	0	2	2	1	0	0	2	0	0	0	2	0	2	2	1	0	0	2	0	0	0	2	0	2	2	1	0	19.6	19.6	19.6	16.537	148
P20742;ENSP00000261336.2;P20742-2;F5GXY0;ENSP00000440811.1	P20742;ENSP00000261336.2;P20742-2	35;35;30;2;2	24;24;19;2;2	24;24;19;2;2	Pregnancy zone protein	PZP	sp|P20742|PZP_HUMAN Pregnancy zone protein OS=Homo sapiens OX=9606 GN=PZP PE=1 SV=4;ENSP00000261336.2 pep chromosome:GRCh38:12:9148840:9208395:-1 gene:ENSG00000126838.10 transcript:ENST00000261336.7 gene_biotype:protein_coding transcript_biotype:protein_co	5	35	24	24	7	15	27	17	19	9	12	8	22	19	28	0	6	18	7	9	1	2	1	14	9	18	0	6	18	7	9	1	2	1	14	9	18	24.4	18.7	18.7	163.86	1482
;403745;403746;403747;403748;403749;403750;403751;403752;403753;403754;403755;403756;403757;403758;403759;403760;403761;403762;403763;403764;403765;403766;403767;403768;403769;403770;403771;403772;403773;403774;403775;403776;403777;403778;403779;403780;403781;403782;403783;403784;403785;403786;403787;403788;403789;403790;403791;403792;403793;403794;403795;403796;403797;403798;403799;403800;403801…	23182;44071;56828;61746;62824;63438;64372;172049;177505;205266;211387;235659;259808;273630;274128;350375;398361;402496;404379;406998;407005;417529;417763;448673;469883;512311;519346;533861;573762;661446;662854;675279;677182;677259;684434	45;145	804;1391	-1;-1;-1;-1;-1
Q8TD57;ENSP00000261383.3	Q8TD57;ENSP00000261383.3	1;1	1;1	1;1	Dynein heavy chain 3, axonemal	DNAH3	sp|Q8TD57|DYH3_HUMAN Dynein heavy chain 3, axonemal OS=Homo sapiens OX=9606 GN=DNAH3 PE=2 SV=1;ENSP00000261383.3 pep chromosome:GRCh38:16:20933111:21159441:-1 gene:ENSG00000158486.13 transcript:ENST00000261383.3 gene_biotype:protein_coding transcript_bioty	2	1	1	1	0	0	0	0	0	0	0	0	0	0	0	0	0	0	0	0	0	0	0	0	0	0	0	0	0	0	0	0	0	0	0	0	0	0.3	0.3	0.3	470.77	4116
P04275;ENSP00000261405.5	P04275;ENSP00000261405.5	74;74	74;74	74;74	von Willebrand factor;von Willebrand antigen 2	VWF	sp|P04275|VWF_HUMAN von Willebrand factor OS=Homo sapiens OX=9606 GN=VWF PE=1 SV=4;ENSP00000261405.5 pep chromosome:GRCh38:12:5948877:6124670:-1 gene:ENSG00000110799.14 transcript:ENST00000261405.10 gene_biotype:protein_coding transcript_biotype:protein_co	2	74	74	74	39	59	54	57	48	57	57	45	47	40	58	39	59	54	57	48	57	57	45	47	40	58	39	59	54	57	48	57	57	45	47	40	58	23.4	23.4	23.4	309.26	2813
;189393;189394;189395;189396;189397;189398;189399;189400;189401;189402;189403;189404;230737;230738;230739;230740;230741;230742;230743;230744;230745;230746;230747;230748;230749;230750;230751;230752;230753;230754;230755;230756;230757;230758;230759;230760;230761;230762;230763;230764;230765;230766;230767;230768;230769;230770;230771;230772;230773;230774;230775;230776;230777;230778;230779;230780;230781…
;420969;420970;420971;420972;420973;420974;420975;420976;420977;420978;420979;420980;420981;420982;420983;420984;420985;420986;420987;420988;420989;420990;420991;420992;420993;420994;420995;420996;420997;420998;420999;421000;421001;421002;421003;421004;421005;421006;421007;421008;421009;421010;421011;421012;421013;421014;421015;421016;421017;421018;421019;421020;421021;421022;421023;421024;421025…
;669291;669292;669293;669294;669295;669296;669297;669298;669299;669300;669301;669302;669303;669304;669305;669306;669307;669308;669309;669310;669311;669312;669313;669314;669315;669316;669317;669318;669319;669320;669321;669322;669323;669324;669325;669326;669327;669328;669329;669330;669331;669332;669333;669334;669335;669336;669337;669338;669339;669340;669341;669342;669343;669344;669345;669346;669347…	22804;23993;24080;28851;45875;66829;78774;116183;121293;122022;124355;142671;142818;157609;166696;180975;182817;182844;188991;189385;231242;231315;243288;260422;261005;264537;269208;269720;269772;272252;276339;289488;298315;301392;301538;327859;330034;346386;351469;354274;354360;362067;362118;375501;384316;420930;490360;491623;516538;527745;527748;574727;576628;599677;599919;628448;629994;634592;…	147;148;149;150;151;152;153;154;155	1303;1385;1521;1606;1761;1785;1860;2038;2659	-1;-1
Q01650;ENSP00000261622.4	Q01650;ENSP00000261622.4	1;1	1;1	1;1	Large neutral amino acids transporter small subunit 1	SLC7A5	sp|Q01650|LAT1_HUMAN Large neutral amino acids transporter small subunit 1 OS=Homo sapiens OX=9606 GN=SLC7A5 PE=1 SV=2;ENSP00000261622.4 pep chromosome:GRCh38:16:87830023:87869507:-1 gene:ENSG00000103257.9 transcript:ENST00000261622.5 gene_biotype:protein_	2	1	1	1	0	0	0	0	0	0	0	0	0	0	0	0	0	0	0	0	0	0	0	0	0	0	0	0	0	0	0	0	0	0	0	0	0	2.8	2.8	2.8	55.01	507
P06576;ENSP00000262030.3;H0YH81;ENSP00000446489.1;F8W079;ENSP00000446677.1;F8W0P7;ENSP00000447571.2	P06576;ENSP00000262030.3;H0YH81;ENSP00000446489.1	9;9;8;8;4;4;3;3	9;9;8;8;4;4;3;3	9;9;8;8;4;4;3;3	ATP synthase subunit beta, mitochondrial;ATP synthase subunit beta	ATP5B	sp|P06576|ATPB_HUMAN ATP synthase subunit beta, mitochondrial OS=Homo sapiens OX=9606 GN=ATP5F1B PE=1 SV=3;ENSP00000262030.3 pep chromosome:GRCh38:12:56638175:56645984:-1 gene:ENSG00000110955.9 transcript:ENST00000262030.8 gene_biotype:protein_coding trans	8	9	9	9	0	9	0	0	0	0	0	0	1	0	0	0	9	0	0	0	0	0	0	1	0	0	0	9	0	0	0	0	0	0	1	0	0	24	24	24	56.559	529
P08514;ENSP00000262407.5;P08514-2;P08514-3;ENSP00000498119.1;A0A3B3IU79;K7EP83;ENSP00000467269.1	P08514;ENSP00000262407.5;P08514-2;P08514-3;ENSP00000498119.1;A0A3B3IU79	26;26;25;24;21;21;2;2	26;26;25;24;21;21;2;2	26;26;25;24;21;21;2;2	Integrin alpha-IIb;Integrin alpha-IIb heavy chain;Integrin alpha-IIb light chain, form 1;Integrin alpha-IIb light chain, form 2	ITGA2B	sp|P08514|ITA2B_HUMAN Integrin alpha-IIb OS=Homo sapiens OX=9606 GN=ITGA2B PE=1 SV=3;ENSP00000262407.5 pep chromosome:GRCh38:17:44372181:44389649:-1 gene:ENSG00000005961.19 transcript:ENST00000262407.6 gene_biotype:protein_coding transcript_biotype:protein	8	26	26	26	4	19	10	11	8	6	10	14	15	15	15	4	19	10	11	8	6	10	14	15	15	15	4	19	10	11	8	6	10	14	15	15	15	31.3	31.3	31.3	113.38	1039
P02730;ENSP00000262418.6;P02730-2;ENSP00000382190.3;A0A0A0MS98	P02730;ENSP00000262418.6;P02730-2;ENSP00000382190.3;A0A0A0MS98	17;17;15;13;13	17;17;15;13;13	17;17;15;13;13	Band 3 anion transport protein	SLC4A1	sp|P02730|B3AT_HUMAN Band 3 anion transport protein OS=Homo sapiens OX=9606 GN=SLC4A1 PE=1 SV=3;ENSP00000262418.6 pep chromosome:GRCh38:17:44248390:44268135:-1 gene:ENSG00000004939.15 transcript:ENST00000262418.12 gene_biotype:protein_coding transcript_bio	5	17	17	17	0	14	9	8	2	1	8	4	6	8	5	0	14	9	8	2	1	8	4	6	8	5	0	14	9	8	2	1	8	4	6	8	5	24.4	24.4	24.4	101.79	911
Q14019;ENSP00000262428.4;H3BT58;ENSP00000457033.1	Q14019;ENSP00000262428.4;H3BT58;ENSP00000457033.1	2;2;1;1	2;2;1;1	2;2;1;1	Coactosin-like protein	COTL1	sp|Q14019|COTL1_HUMAN Coactosin-like protein OS=Homo sapiens OX=9606 GN=COTL1 PE=1 SV=3;ENSP00000262428.4 pep chromosome:GRCh38:16:84565596:84618078:-1 gene:ENSG00000103187.8 transcript:ENST00000262428.5 gene_biotype:protein_coding transcript_biotype:prote	4	2	2	2	0	0	0	0	0	0	0	0	0	0	0	0	0	0	0	0	0	0	0	0	0	0	0	0	0	0	0	0	0	0	0	0	0	12	12	12	15.945	142
P09471-2;ENSP00000491223.1;ENSP00000262493.6;P09471;ENSP00000262494.7;H3BTM2;ENSP00000457238.2;ENSP00000492694.1;ENSP00000492677.1;A0A1W2PRJ7;A0A1W2PS82;ENSP00000491391.1;A0A1W2PP87;ENSP00000491137.1;A0A1W2PP38;A0A6Q8PGR1;A0A1W2PQK2;ENSP00000492271.1;ENSP00000502403.1;A0A1W2PRE1;ENSP00000477740.2;ENSP00000491999.1;A0A087WTB6;ENSP00000504675.1;ENSP00000360126.3;ENSP00000265621.5;A0A3B3IUA8;ENSP000…	P09471-2;ENSP00000491223.1;ENSP00000262493.6;P09471;ENSP00000262494.7;H3BTM2;ENSP00000457238.2	12;12;12;12;12;7;7;5;5;5;5;4;4;3;3;2;2;2;2;2;2;2;2;1;1;1;1;1;1;1;1;1;1;1;1;1;1;1;1;1;1;1;1;1;1;1;1;1;1;1;1;1;1;1;1	12;12;12;12;12;7;7;5;5;5;5;4;4;3;3;2;2;2;2;2;2;2;2;1;1;1;1;1;1;1;1;1;1;1;1;1;1;1;1;1;1;1;1;1;1;1;1;1;1;1;1;1;1;1;1	10;10;10;10;10;6;6;4;4;4;4;4;4;2;2;1;1;1;1;1;1;1;1;0;0;0;0;0;0;0;0;0;0;0;0;0;0;0;0;0;0;0;0;0;0;0;0;0;0;0;0;0;0;0;0	Guanine nucleotide-binding protein G(o) subunit alpha	GNAO1	sp|P09471-2|GNAO_HUMAN Isoform Alpha-2 of Guanine nucleotide-binding protein G(o) subunit alpha OS=Homo sapiens OX=9606 GN=GNAO1;ENSP00000491223.1 pep chromosome:GRCh38:16:56191734:56357015:1 gene:ENSG00000087258.16 transcript:ENST00000638705.1 gene_biotyp	55	12	12	10	0	12	0	1	1	0	0	2	1	0	0	0	12	0	1	1	0	0	2	1	0	0	0	10	0	0	0	0	0	1	0	0	0	39.3	39.3	32.8	40.086	354
Q8WVV4-1;Q8WVV4;ENSP00000262753.4;ENSP00000362238.3;Q8WVV4-3	Q8WVV4-1;Q8WVV4;ENSP00000262753.4;ENSP00000362238.3	7;7;7;7;2	7;7;7;7;2	7;7;7;7;2	Protein POF1B	POF1B	sp|Q8WVV4-1|POF1B_HUMAN Isoform 1 of Protein POF1B OS=Homo sapiens OX=9606 GN=POF1B;sp|Q8WVV4|POF1B_HUMAN Protein POF1B OS=Homo sapiens OX=9606 GN=POF1B PE=1 SV=3;ENSP00000262753.4 pep chromosome:GRCh38:X:85277396:85379665:-1 gene:ENSG00000124429.18 transc	5	7	7	7	0	0	0	0	0	2	1	0	0	0	0	0	0	0	0	0	2	1	0	0	0	0	0	0	0	0	0	2	1	0	0	0	0	15.1	15.1	15.1	68.695	595
Q08380;ENSP00000262776.2;K7EP36;ENSP00000467211.1;ENSP00000468774.2;K7EKQ5;ENSP00000465729.1;K7ESM3;ENSP00000465380.1;K7EJY8;K7EQT9;ENSP00000465120.1;ENSP00000467976.1;ENSP00000468480.1;K7ERZ6;K7EN99;ENSP00000466850.1;K7EJD3	Q08380;ENSP00000262776.2	31;31;8;8;5;5;5;5;3;3;2;2;2;2;2;2;2;2	31;31;8;8;5;5;5;5;3;3;2;2;2;2;2;2;2;2	29;29;6;6;3;3;3;3;3;3;0;0;0;0;0;0;0;0	Galectin-3-binding protein	LGALS3BP	sp|Q08380|LG3BP_HUMAN Galectin-3-binding protein OS=Homo sapiens OX=9606 GN=LGALS3BP PE=1 SV=1;ENSP00000262776.2 pep chromosome:GRCh38:17:78971255:78979923:-1 gene:ENSG00000108679.13 transcript:ENST00000262776.8 gene_biotype:protein_coding transcript_bioty	18	31	31	29	11	17	20	18	17	13	19	12	15	21	21	11	17	20	18	17	13	19	12	15	21	21	10	16	18	17	16	12	18	11	14	20	20	39.3	39.3	36.4	65.33	585
;574160;574161;574162;574163;574164;574165;574166;574167;574168;574169;574170;574171;574172;574173;574174;574175;574176;574177;574178;574179;574180;574181;574182;574183;574184;574185;574186;574187;574188;574189;574190;574191;574192;574193;574194;574195;574196;574197;574198;574199;574200;574201;574202;574203;574204;574205;574206;574207;574208;574209;574210;574211;574212;574213;574214;574215;574216…	248;56224;56475;63539;63811;134086;200983;259933;281688;281781;281782;298522;299702;307013;307310;308304;488208;504360;504490;510315;529904;541281;541690;569377;574489;589651;678041;686339;686470;695874;696165			-1;-1;-1;-1;-1;-1;-1;-1;-1;-1;-1;-1;-1;-1;-1;-1;-1;-1
O75882;ENSP00000416587.2;ENSP00000262919.5;O75882-3;O75882-2	O75882;ENSP00000416587.2;ENSP00000262919.5;O75882-3;O75882-2	2;2;2;2;2	2;2;2;2;2	2;2;2;2;2	Attractin	ATRN	sp|O75882|ATRN_HUMAN Attractin OS=Homo sapiens OX=9606 GN=ATRN PE=1 SV=2;ENSP00000416587.2 pep chromosome:GRCh38:20:3471108:3615947:1 gene:ENSG00000088812.18 transcript:ENST00000446916.2 gene_biotype:protein_coding transcript_biotype:protein_coding gene_sy	5	2	2	2	1	0	0	2	0	0	1	0	1	1	1	1	0	0	2	0	0	1	0	1	1	1	1	0	0	2	0	0	1	0	1	1	1	1.6	1.6	1.6	158.54	1429
ENSP00000263100.2;P04217;P04217-2;M0R009;ENSP00000470909.1;CON__Q2KJF1	ENSP00000263100.2;P04217;P04217-2;M0R009;ENSP00000470909.1	10;10;7;5;5;1	10;10;7;5;5;1	10;10;7;5;5;1	Alpha-1B-glycoprotein	A1BG	ENSP00000263100.2 pep chromosome:GRCh38:19:58345183:58353492:-1 gene:ENSG00000121410.12 transcript:ENST00000263100.8 gene_biotype:protein_coding transcript_biotype:protein_coding gene_symbol:A1BG description:alpha-1-B glycoprotein [Source:HGNC Symbol;Acc:H	6	10	10	10	1	4	2	3	1	2	5	2	0	6	8	1	4	2	3	1	2	5	2	0	6	8	1	4	2	3	1	2	5	2	0	6	8	34.9	34.9	34.9	54.253	495
P30043;ENSP00000263368.3;ENSP00000496337.1;A0A2R8Y7Y9;M0QZL1;ENSP00000470619.1;M0R192;ENSP00000471720.1;ENSP00000494515.1;A0A2R8YEP4	P30043;ENSP00000263368.3;ENSP00000496337.1;A0A2R8Y7Y9;M0QZL1;ENSP00000470619.1;M0R192;ENSP00000471720.1;ENSP00000494515.1;A0A2R8YEP4	3;3;2;2;2;2;2;2;2;2	3;3;2;2;2;2;2;2;2;2	3;3;2;2;2;2;2;2;2;2	Flavin reductase (NADPH)	BLVRB	sp|P30043|BLVRB_HUMAN Flavin reductase (NADPH) OS=Homo sapiens OX=9606 GN=BLVRB PE=1 SV=3;ENSP00000263368.3 pep chromosome:GRCh38:19:40447768:40465745:-1 gene:ENSG00000090013.11 transcript:ENST00000263368.9 gene_biotype:protein_coding transcript_biotype:pr	10	3	3	3	0	1	0	1	1	0	1	0	0	0	0	0	1	0	1	1	0	1	0	0	0	0	0	1	0	1	1	0	1	0	0	0	0	17	17	17	22.119	206
P16070;P16070-13;ENSP00000404447.2;ENSP00000392331.2;ENSP00000389830.2;ENSP00000398632.2;H0Y2P0;P16070-12;ENSP00000309732.6;ENSP00000279452.6;P16070-18;P16070-14;P16070-11;P16070-10;P16070-16;ENSP00000432704.2;P16070-8;P16070-17;H0YD13;P16070-6;P16070-4;P16070-3;P16070-7;P16070-5;ENSP00000263398.6;ENSP00000434920.1;H0YE40;H0YDW7;ENSP00000398099.2;P16070-15;ENSP00000434465.2;H0Y5E4;H0YCV9;ENSP0000…	P16070;P16070-13;ENSP00000404447.2;ENSP00000392331.2;ENSP00000389830.2;ENSP00000398632.2;H0Y2P0;P16070-12;ENSP00000309732.6;ENSP00000279452.6;P16070-18;P16070-14;P16070-11;P16070-10;P16070-16;ENSP00000432704.2;P16070-8;P16070-17;H0YD13;P16070-6;P16070-4;P16070-3;P16070-7;P16070-5;ENSP00000263398.6;ENSP00000434920.1;H0YE40	4;4;4;4;4;4;4;4;4;4;4;4;4;4;4;4;4;4;4;4;4;4;4;4;4;3;3;1;1;1;1;1;1;1;1;1;1;1;1	4;4;4;4;4;4;4;4;4;4;4;4;4;4;4;4;4;4;4;4;4;4;4;4;4;3;3;1;1;1;1;1;1;1;1;1;1;1;1	4;4;4;4;4;4;4;4;4;4;4;4;4;4;4;4;4;4;4;4;4;4;4;4;4;3;3;1;1;1;1;1;1;1;1;1;1;1;1	CD44 antigen	CD44	sp|P16070|CD44_HUMAN CD44 antigen OS=Homo sapiens OX=9606 GN=CD44 PE=1 SV=3;sp|P16070-13|CD44_HUMAN Isoform 13 of CD44 antigen OS=Homo sapiens OX=9606 GN=CD44;ENSP00000404447.2 pep chromosome:GRCh38:11:35139293:35229666:1 gene:ENSG00000026508.20 transcript	39	4	4	4	0	3	1	2	0	0	0	0	0	0	0	0	3	1	2	0	0	0	0	0	0	0	0	3	1	2	0	0	0	0	0	0	0	6.2	6.2	6.2	81.537	742
P02748;ENSP00000263408.4	P02748;ENSP00000263408.4	14;14	14;14	11;11	Complement component C9;Complement component C9a;Complement component C9b	C9	sp|P02748|CO9_HUMAN Complement component C9 OS=Homo sapiens OX=9606 GN=C9 PE=1 SV=2;ENSP00000263408.4 pep chromosome:GRCh38:5:39284140:39364495:-1 gene:ENSG00000113600.11 transcript:ENST00000263408.5 gene_biotype:protein_coding transcript_biotype:protein_c	2	14	14	11	4	10	6	9	8	13	9	6	9	8	7	4	10	6	9	8	13	9	6	9	8	7	3	8	4	7	6	10	7	5	7	6	6	24.3	24.3	22	63.173	559
P13671;ENSP00000263413.3;ENSP00000338861.5	P13671;ENSP00000263413.3;ENSP00000338861.5	10;10;10	10;10;10	10;10;10	Complement component C6	C6	sp|P13671|CO6_HUMAN Complement component C6 OS=Homo sapiens OX=9606 GN=C6 PE=1 SV=3;ENSP00000263413.3 pep chromosome:GRCh38:5:41142234:41261438:-1 gene:ENSG00000039537.14 transcript:ENST00000263413.7 gene_biotype:protein_coding transcript_biotype:protein_c	3	10	10	10	0	2	1	3	2	4	7	2	1	8	5	0	2	1	3	2	4	7	2	1	8	5	0	2	1	3	2	4	7	2	1	8	5	12.8	12.8	12.8	104.79	934
P16109;F6VVT6;ENSP00000356769.2;Q5R342;ENSP00000399368.2;Q5R345;Q5R341;ENSP00000356762.1;ENSP00000356760.1;Q5R349;ENSP00000391694.2;ENSP00000263686.5	P16109;F6VVT6;ENSP00000356769.2;Q5R342;ENSP00000399368.2;Q5R345;Q5R341;ENSP00000356762.1;ENSP00000356760.1;Q5R349;ENSP00000391694.2;ENSP00000263686.5	2;2;2;2;2;2;2;2;2;2;2;2	2;2;2;2;2;2;2;2;2;2;2;2	2;2;2;2;2;2;2;2;2;2;2;2	P-selectin	SELP	sp|P16109|LYAM3_HUMAN P-selectin OS=Homo sapiens OX=9606 GN=SELP PE=1 SV=3;tr|F6VVT6|F6VVT6_HUMAN p-selectin (Fragment) OS=Homo sapiens OX=9606 GN=SELP PE=1 SV=1;ENSP00000356769.2 pep chromosome:GRCh38:1:169603026:169630086:-1 gene:ENSG00000174175.17 trans	12	2	2	2	0	0	0	0	0	0	0	0	1	0	0	0	0	0	0	0	0	0	0	1	0	0	0	0	0	0	0	0	0	0	1	0	0	3.1	3.1	3.1	90.833	830
Q13835;ENSP00000356293.4;ENSP00000295597.3;ENSP00000263946.3;Q13835-2	Q13835;ENSP00000356293.4;ENSP00000295597.3;ENSP00000263946.3;Q13835-2	15;15;15;15;15	15;15;15;15;15	15;15;15;15;15	Plakophilin-1	PKP1	sp|Q13835|PKP1_HUMAN Plakophilin-1 OS=Homo sapiens OX=9606 GN=PKP1 PE=1 SV=2;ENSP00000356293.4 pep chromosome:GRCh38:1:201283506:201332989:1 gene:ENSG00000081277.13 transcript:ENST00000367324.8 gene_biotype:protein_coding transcript_biotype:protein_coding	5	15	15	15	0	0	0	0	0	8	0	3	0	0	0	0	0	0	0	0	8	0	3	0	0	0	0	0	0	0	0	8	0	3	0	0	0	24	24	24	82.86	747
P23229;P23229-5;ENSP00000386896.1;ENSP00000394169.1;ENSP00000264107.7;P23229-2;ENSP00000406694.1;P23229-3;P23229-9;P23229-6;P23229-4;P23229-7;ENSP00000386614.1;H7BZ97;ENSP00000388435.1;C9JXX7;ENSP00000413470.1	P23229;P23229-5;ENSP00000386896.1;ENSP00000394169.1;ENSP00000264107.7;P23229-2;ENSP00000406694.1;P23229-3;P23229-9;P23229-6;P23229-4;P23229-7;ENSP00000386614.1	12;12;12;12;12;12;12;12;12;12;12;10;10;2;2;1;1	12;12;12;12;12;12;12;12;12;12;12;10;10;2;2;1;1	12;12;12;12;12;12;12;12;12;12;12;10;10;2;2;1;1	Integrin alpha-6;Integrin alpha-6 heavy chain;Integrin alpha-6 light chain;Processed integrin alpha-6	ITGA6	sp|P23229|ITA6_HUMAN Integrin alpha-6 OS=Homo sapiens OX=9606 GN=ITGA6 PE=1 SV=5;sp|P23229-5|ITA6_HUMAN Isoform Alpha-6X2B of Integrin alpha-6 OS=Homo sapiens OX=9606 GN=ITGA6;ENSP00000386896.1 pep chromosome:GRCh38:2:172427586:172506459:1 gene:ENSG0000009	17	12	12	12	0	4	0	1	0	1	0	0	5	4	1	0	4	0	1	0	1	0	0	5	4	1	0	4	0	1	0	1	0	0	5	4	1	11.5	11.5	11.5	126.6	1130
P62258;ENSP00000264335.8;ENSP00000487356.1;P62258-2;ENSP00000461762.1;ENSP00000481059.2;ENSP00000466324.1;ENSP00000487432.1;K7EM20;ENSP00000487508.1;ENSP00000460712.1;I3L3T1;B4DJF2;ENSP00000461766.1;ENSP00000486352.1;ENSP00000458386.1;ENSP00000486697.1;I3L0W5	P62258;ENSP00000264335.8;ENSP00000487356.1;P62258-2;ENSP00000461762.1;ENSP00000481059.2;ENSP00000466324.1;ENSP00000487432.1;K7EM20	7;7;7;5;5;5;4;4;4;3;3;3;3;3;3;2;2;2	4;4;4;3;3;3;3;3;3;1;1;1;1;1;1;1;1;1	4;4;4;3;3;3;3;3;3;1;1;1;1;1;1;1;1;1	14-3-3 protein epsilon	YWHAE	sp|P62258|1433E_HUMAN 14-3-3 protein epsilon OS=Homo sapiens OX=9606 GN=YWHAE PE=1 SV=1;ENSP00000264335.8 pep chromosome:GRCh38:17:1344275:1400222:-1 gene:ENSG00000108953.17 transcript:ENST00000264335.13 gene_biotype:protein_coding transcript_biotype:prote	18	7	4	4	1	7	2	4	1	2	2	4	4	5	2	0	4	0	1	0	0	0	1	1	2	0	0	4	0	1	0	0	0	1	1	2	0	31	21.2	21.2	29.174	255
P06276;F8WF14;ENSP00000419505.1;ENSP00000264381.3;F8WEX7;ENSP00000419804.1;H7C4Y0;ENSP00000418504.1;H0Y885;ENSP00000418325.1	P06276;F8WF14;ENSP00000419505.1;ENSP00000264381.3;F8WEX7;ENSP00000419804.1	7;7;7;7;5;5;2;2;2;2	7;7;7;7;5;5;2;2;2;2	7;7;7;7;5;5;2;2;2;2	Cholinesterase;Carboxylic ester hydrolase	BCHE	sp|P06276|CHLE_HUMAN Cholinesterase OS=Homo sapiens OX=9606 GN=BCHE PE=1 SV=1;tr|F8WF14|F8WF14_HUMAN Carboxylic ester hydrolase OS=Homo sapiens OX=9606 GN=BCHE PE=1 SV=1;ENSP00000419505.1 pep chromosome:GRCh38:3:165772905:165837462:-1 gene:ENSG00000114200.	10	7	7	7	1	3	2	4	1	1	6	2	3	4	5	1	3	2	4	1	1	6	2	3	4	5	1	3	2	4	1	1	6	2	3	4	5	14.6	14.6	14.6	68.417	602
P03952;ENSP00000264690.6;H0YAC1;ENSP00000426629.1;ENSP00000424469.2;E9PBC5;ENSP00000415563.2;C9JCT1;ENSP00000412366.1;C9J075	P03952;ENSP00000264690.6;H0YAC1;ENSP00000426629.1;ENSP00000424469.2;E9PBC5	11;11;11;11;7;7;2;2;2;2	11;11;11;11;7;7;2;2;2;2	11;11;11;11;7;7;2;2;2;2	Plasma kallikrein;Plasma kallikrein heavy chain;Plasma kallikrein light chain	KLKB1	sp|P03952|KLKB1_HUMAN Plasma kallikrein OS=Homo sapiens OX=9606 GN=KLKB1 PE=1 SV=1;ENSP00000264690.6 pep chromosome:GRCh38:4:186227507:186258471:1 gene:ENSG00000164344.16 transcript:ENST00000264690.11 gene_biotype:protein_coding transcript_biotype:protein_	10	11	11	11	1	4	0	2	4	1	10	3	2	9	7	1	4	0	2	4	1	10	3	2	9	7	1	4	0	2	4	1	10	3	2	9	7	16.5	16.5	16.5	71.369	638
P03951;ENSP00000264692.5;ENSP00000384957.2;P03951-2;X6R3B1;ENSP00000264691.4;ENSP00000424479.1;D6RB32;H0Y596;ENSP00000397401.1	P03951;ENSP00000264692.5;ENSP00000384957.2;P03951-2	12;12;12;12;3;3;2;2;2;2	12;12;12;12;3;3;2;2;2;2	12;12;12;12;3;3;2;2;2;2	Coagulation factor XI;Coagulation factor XIa heavy chain;Coagulation factor XIa light chain	F11	sp|P03951|FA11_HUMAN Coagulation factor XI OS=Homo sapiens OX=9606 GN=F11 PE=1 SV=1;ENSP00000264692.5 pep chromosome:GRCh38:4:186266263:186288780:1 gene:ENSG00000088926.14 transcript:ENST00000264692.8 gene_biotype:protein_coding transcript_biotype:protein_	10	12	12	12	1	4	8	5	4	3	8	5	1	10	11	1	4	8	5	4	3	8	5	1	10	11	1	4	8	5	4	3	8	5	1	10	11	18.4	18.4	18.4	70.108	625
P61026;ENSP00000264710.4	P61026;ENSP00000264710.4	3;3	2;2	2;2	Ras-related protein Rab-10	RAB10	sp|P61026|RAB10_HUMAN Ras-related protein Rab-10 OS=Homo sapiens OX=9606 GN=RAB10 PE=1 SV=1;ENSP00000264710.4 pep chromosome:GRCh38:2:26034084:26137454:1 gene:ENSG00000084733.11 transcript:ENST00000264710.5 gene_biotype:protein_coding transcript_biotype:pr	2	3	2	2	0	3	0	1	1	0	0	1	1	1	0	0	2	0	1	1	0	0	1	1	0	0	0	2	0	1	1	0	0	1	1	0	0	17	11.5	11.5	22.541	200
Q13201;ENSP00000378431.1;ENSP00000264790.2;ENSP00000426461.1;E7EPG1;Q13201-2	Q13201;ENSP00000378431.1;ENSP00000264790.2;ENSP00000426461.1;E7EPG1	36;36;36;34;34;7	36;36;36;34;34;7	36;36;36;34;34;7	Multimerin-1;Platelet glycoprotein Ia*;155 kDa platelet multimerin	MMRN1	sp|Q13201|MMRN1_HUMAN Multimerin-1 OS=Homo sapiens OX=9606 GN=MMRN1 PE=1 SV=3;ENSP00000378431.1 pep chromosome:GRCh38:4:89879532:89954629:1 gene:ENSG00000138722.10 transcript:ENST00000394980.5 gene_biotype:protein_coding transcript_biotype:protein_coding g	6	36	36	36	6	31	18	19	20	19	26	20	24	23	26	6	31	18	19	20	19	26	20	24	23	26	6	31	18	19	20	19	26	20	24	23	26	32.2	32.2	32.2	138.11	1228
P00488;ENSP00000264870.3;Q9NQP5;ENSP00000413334.1;ENSP00000416295.2;A6PVK5;H0Y796;ENSP00000411114.1	P00488;ENSP00000264870.3	14;14;3;3;3;3;2;2	14;14;3;3;3;3;2;2	14;14;3;3;3;3;2;2	Coagulation factor XIII A chain	F13A1	sp|P00488|F13A_HUMAN Coagulation factor XIII A chain OS=Homo sapiens OX=9606 GN=F13A1 PE=1 SV=4;ENSP00000264870.3 pep chromosome:GRCh38:6:6144084:6320662:-1 gene:ENSG00000124491.16 transcript:ENST00000264870.8 gene_biotype:protein_coding transcript_biotype	8	14	14	14	0	5	3	4	10	4	5	5	5	8	9	0	5	3	4	10	4	5	5	5	8	9	0	5	3	4	10	4	5	5	5	8	9	23.5	23.5	23.5	83.266	732
P24821;P24821-4;ENSP00000265131.4;ENSP00000339553.4;J3QSU6;E9PC84;ENSP00000411406.2;ENSP00000442242.1;F5H7V9;ENSP00000438152.2;P24821-3;P24821-2;ENSP00000443478.1;P24821-5;P24821-6;ENSP00000445380.1;H0YGZ3	P24821;P24821-4;ENSP00000265131.4;ENSP00000339553.4;J3QSU6;E9PC84;ENSP00000411406.2;ENSP00000442242.1;F5H7V9;ENSP00000438152.2;P24821-3;P24821-2;ENSP00000443478.1;P24821-5;P24821-6	18;18;18;17;17;17;17;15;15;15;15;15;14;14;14;4;4	18;18;18;17;17;17;17;15;15;15;15;15;14;14;14;4;4	18;18;18;17;17;17;17;15;15;15;15;15;14;14;14;4;4	Tenascin	TNC	sp|P24821|TENA_HUMAN Tenascin OS=Homo sapiens OX=9606 GN=TNC PE=1 SV=3;sp|P24821-4|TENA_HUMAN Isoform 4 of Tenascin OS=Homo sapiens OX=9606 GN=TNC;ENSP00000265131.4 pep chromosome:GRCh38:9:115019575:115118157:-1 gene:ENSG00000041982.16 transcript:ENST00000	17	18	18	18	0	6	2	1	2	13	2	0	2	0	11	0	6	2	1	2	13	2	0	2	0	11	0	6	2	1	2	13	2	0	2	0	11	10.3	10.3	10.3	240.85	2201
P02760;S4R471;ENSP00000475149.1;ENSP00000265132.3;S4R3Y4;ENSP00000474859.1	P02760;S4R471;ENSP00000475149.1;ENSP00000265132.3;S4R3Y4;ENSP00000474859.1	4;4;4;4;3;3	4;4;4;4;3;3	4;4;4;4;3;3	Protein AMBP;Alpha-1-microglobulin;Inter-alpha-trypsin inhibitor light chain;Trypstatin	AMBP	sp|P02760|AMBP_HUMAN Protein AMBP OS=Homo sapiens OX=9606 GN=AMBP PE=1 SV=1;tr|S4R471|S4R471_HUMAN Alpha-1-microglobulin (Fragment) OS=Homo sapiens OX=9606 GN=AMBP PE=1 SV=1;ENSP00000475149.1 pep chromosome:GRCh38:9:114060992:114074969:-1 gene:ENSG00000106	6	4	4	4	1	3	0	1	2	1	2	1	1	2	3	1	3	0	1	2	1	2	1	1	2	3	1	3	0	1	2	1	2	1	1	2	3	13.6	13.6	13.6	38.999	352
Q07075;ENSP00000265162.5	Q07075;ENSP00000265162.5	4;4	4;4	4;4	Glutamyl aminopeptidase	ENPEP	sp|Q07075|AMPE_HUMAN Glutamyl aminopeptidase OS=Homo sapiens OX=9606 GN=ENPEP PE=1 SV=3;ENSP00000265162.5 pep chromosome:GRCh38:4:110476155:110565285:1 gene:ENSG00000138792.10 transcript:ENST00000265162.10 gene_biotype:protein_coding transcript_biotype:pro	2	4	4	4	0	0	0	0	0	0	0	0	0	1	3	0	0	0	0	0	0	0	0	0	1	3	0	0	0	0	0	0	0	0	0	1	3	4.4	4.4	4.4	109.24	957
P02790;ENSP00000265983.3;Q9BS19;ENSP00000479146.1	P02790;ENSP00000265983.3;Q9BS19;ENSP00000479146.1	14;14;8;8	14;14;8;8	14;14;8;8	Hemopexin	HPX	sp|P02790|HEMO_HUMAN Hemopexin OS=Homo sapiens OX=9606 GN=HPX PE=1 SV=2;ENSP00000265983.3 pep chromosome:GRCh38:11:6431049:6440987:-1 gene:ENSG00000110169.11 transcript:ENST00000265983.8 gene_biotype:protein_coding transcript_biotype:protein_coding gene_sy	4	14	14	14	3	8	7	9	6	6	10	7	4	10	12	3	8	7	9	6	6	10	7	4	10	12	3	8	7	9	6	6	10	7	4	10	12	28.4	28.4	28.4	51.676	462
Q14624;ENSP00000266041.4	Q14624;ENSP00000266041.4	36;36	36;36	1;1	Inter-alpha-trypsin inhibitor heavy chain H4;70 kDa inter-alpha-trypsin inhibitor heavy chain H4;35 kDa inter-alpha-trypsin inhibitor heavy chain H4	ITIH4	sp|Q14624|ITIH4_HUMAN Inter-alpha-trypsin inhibitor heavy chain H4 OS=Homo sapiens OX=9606 GN=ITIH4 PE=1 SV=4;ENSP00000266041.4 pep chromosome:GRCh38:3:52812962:52830672:-1 gene:ENSG00000055955.17 transcript:ENST00000266041.9 gene_biotype:protein_coding tr	2	36	36	1	10	24	17	22	17	19	28	10	14	30	30	10	24	17	22	17	19	28	10	14	30	30	1	1	1	1	1	1	1	1	1	0	1	47.8	47.8	1.2	103.36	930
P58166;ENSP00000266646.2	P58166;ENSP00000266646.2	3;3	3;3	3;3	Inhibin beta E chain	INHBE	sp|P58166|INHBE_HUMAN Inhibin beta E chain OS=Homo sapiens OX=9606 GN=INHBE PE=1 SV=1;ENSP00000266646.2 pep chromosome:GRCh38:12:57455307:57458025:1 gene:ENSG00000139269.3 transcript:ENST00000266646.3 gene_biotype:protein_coding transcript_biotype:protein_	2	3	3	3	0	0	0	0	0	0	0	0	0	0	1	0	0	0	0	0	0	0	0	0	0	1	0	0	0	0	0	0	0	0	0	0	1	9.7	9.7	9.7	38.561	350
Q08431;ENSP00000444332.1;ENSP00000456281.1;ENSP00000268150.8;Q08431-4;Q08431-2;H0YKS8;ENSP00000452926.1;ENSP00000268151.7;Q08431-3;ENSP00000478952.1;A0A087WUV5	Q08431;ENSP00000444332.1;ENSP00000456281.1;ENSP00000268150.8;Q08431-4;Q08431-2;H0YKS8;ENSP00000452926.1;ENSP00000268151.7;Q08431-3	4;4;4;4;4;3;2;2;2;2;1;1	4;4;4;4;4;3;2;2;2;2;1;1	4;4;4;4;4;3;2;2;2;2;1;1	Lactadherin;Lactadherin short form;Medin	MFGE8	sp|Q08431|MFGM_HUMAN Lactadherin OS=Homo sapiens OX=9606 GN=MFGE8 PE=1 SV=3;ENSP00000444332.1 pep chromosome:GRCh38:15:88899315:88913379:-1 gene:ENSG00000140545.15 transcript:ENST00000542878.5 gene_biotype:protein_coding transcript_biotype:protein_coding g	12	4	4	4	0	1	0	0	0	0	0	0	0	1	0	0	1	0	0	0	0	0	0	0	1	0	0	1	0	0	0	0	0	0	0	1	0	20.2	20.2	20.2	43.104	387
P55290;ENSP00000394557.3;ENSP00000479395.1;ENSP00000268613.10;P55290-5;P55290-4	P55290;ENSP00000394557.3;ENSP00000479395.1;ENSP00000268613.10;P55290-5;P55290-4	1;1;1;1;1;1	1;1;1;1;1;1	1;1;1;1;1;1	Cadherin-13	CDH13	sp|P55290|CAD13_HUMAN Cadherin-13 OS=Homo sapiens OX=9606 GN=CDH13 PE=1 SV=1;ENSP00000394557.3 pep chromosome:GRCh38:16:82626970:83795077:1 gene:ENSG00000140945.17 transcript:ENST00000428848.7 gene_biotype:protein_coding transcript_biotype:protein_coding g	6	1	1	1	0	1	0	0	0	0	0	0	0	0	0	0	1	0	0	0	0	0	0	0	0	0	0	1	0	0	0	0	0	0	0	0	0	1.7	1.7	1.7	78.286	713
Q96P63;ENSP00000269491.1;ENSP00000372218.1;Q96P63-2	Q96P63;ENSP00000269491.1;ENSP00000372218.1;Q96P63-2	5;5;5;5	5;5;5;5	5;5;5;5	Serpin B12	SERPINB12	sp|Q96P63|SPB12_HUMAN Serpin B12 OS=Homo sapiens OX=9606 GN=SERPINB12 PE=1 SV=1;ENSP00000269491.1 pep chromosome:GRCh38:18:63556160:63567011:1 gene:ENSG00000166634.6 transcript:ENST00000269491.5 gene_biotype:protein_coding transcript_biotype:protein_coding	4	5	5	5	0	0	0	0	0	1	0	0	0	0	0	0	0	0	0	0	1	0	0	0	0	0	0	0	0	0	0	1	0	0	0	0	0	15.3	15.3	15.3	46.276	405
P00441;ENSP00000270142.7;H7BYH4;ENSP00000374645.4	P00441;ENSP00000270142.7;H7BYH4;ENSP00000374645.4	2;2;1;1	2;2;1;1	2;2;1;1	Superoxide dismutase [Cu-Zn]	SOD1	sp|P00441|SODC_HUMAN Superoxide dismutase [Cu-Zn] OS=Homo sapiens OX=9606 GN=SOD1 PE=1 SV=2;ENSP00000270142.7 pep chromosome:GRCh38:21:31659693:31668931:1 gene:ENSG00000142168.15 transcript:ENST00000270142.11 gene_biotype:protein_coding transcript_biotype:	4	2	2	2	0	1	0	1	0	0	0	1	2	1	0	0	1	0	1	0	0	0	1	2	1	0	0	1	0	1	0	0	0	1	2	1	0	18.2	18.2	18.2	15.936	154
Q9H299;Q5T123;ENSP00000363358.3;ENSP00000270792.5	Q9H299;Q5T123;ENSP00000363358.3;ENSP00000270792.5	2;2;2;2	2;2;2;2	2;2;2;2	SH3 domain-binding glutamic acid-rich-like protein 3	SH3BGRL3	sp|Q9H299|SH3L3_HUMAN SH3 domain-binding glutamic acid-rich-like protein 3 OS=Homo sapiens OX=9606 GN=SH3BGRL3 PE=1 SV=1;tr|Q5T123|Q5T123_HUMAN SH3 domain-binding glutamic acid-rich-like protein 3 OS=Homo sapiens OX=9606 GN=SH3BGRL3 PE=1 SV=1;ENSP000003633	4	2	2	2	0	2	1	2	1	0	1	1	2	1	1	0	2	1	2	1	0	1	1	2	1	1	0	2	1	2	1	0	1	1	2	1	1	31.2	31.2	31.2	10.438	93
O75636;ENSP00000270879.4	O75636;ENSP00000270879.4	15;15	15;15	2;2	Ficolin-3	FCN3	sp|O75636|FCN3_HUMAN Ficolin-3 OS=Homo sapiens OX=9606 GN=FCN3 PE=1 SV=2;ENSP00000270879.4 pep chromosome:GRCh38:1:27369110:27374824:-1 gene:ENSG00000142748.13 transcript:ENST00000270879.9 gene_biotype:protein_coding transcript_biotype:protein_coding gene_	2	15	15	2	9	13	13	13	12	9	13	11	9	14	14	9	13	13	13	12	9	13	11	9	14	14	2	2	2	2	2	2	2	2	2	2	2	44.8	44.8	5	32.903	299
;560045;560046;560047;560048;560049;560050;560051;560052;560053;560054;560055;560056;560057;560058;560059;560060;560061;560062;560063;560064;560065;560066;560067;560068;560069;560070;560071;560072;560073;560074;560075;560076;560077;560078;560079;560080;560081;560082;560083;560084;560085;560086;560087;560088;560089;560090;560091;560092;560093;560094;560095;560096;560097;560098;560099;560100;560101…	25233;172230;178461;181914;224691;224758;331615;389244;439076;493814;560197;670037;670671;670764;676966	165	71	-1;-1
P28066;ENSP00000271308.4;ENSP00000440618.1;P28066-2	P28066;ENSP00000271308.4;ENSP00000440618.1;P28066-2	2;2;1;1	2;2;1;1	2;2;1;1	Proteasome subunit alpha type-5	PSMA5	sp|P28066|PSA5_HUMAN Proteasome subunit alpha type-5 OS=Homo sapiens OX=9606 GN=PSMA5 PE=1 SV=3;ENSP00000271308.4 pep chromosome:GRCh38:1:109399042:109426448:-1 gene:ENSG00000143106.13 transcript:ENST00000271308.9 gene_biotype:protein_coding transcript_bio	4	2	2	2	0	1	1	1	2	1	1	0	0	0	1	0	1	1	1	2	1	1	0	0	0	1	0	1	1	1	2	1	1	0	0	0	1	12	12	12	26.411	241
ENSP00000271324.5;ENSP00000497382.1;P19397	ENSP00000271324.5;ENSP00000497382.1;P19397	1;1;1	1;1;1	1;1;1	Leukocyte surface antigen CD53	CD53	ENSP00000271324.5 pep chromosome:GRCh38:1:110873148:110899922:1 gene:ENSG00000143119.14 transcript:ENST00000271324.6 gene_biotype:protein_coding transcript_biotype:protein_coding gene_symbol:CD53 description:CD53 molecule [Source:HGNC Symbol;Acc:HGNC:1686]	3	1	1	1	0	1	1	1	1	0	1	0	0	1	1	0	1	1	1	1	0	1	0	0	1	1	0	1	1	1	1	0	1	0	0	1	1	3.7	3.7	3.7	24.341	219
Q9HCU4;ENSP00000271332.3	Q9HCU4;ENSP00000271332.3	2;2	2;2	2;2	Cadherin EGF LAG seven-pass G-type receptor 2	CELSR2	sp|Q9HCU4|CELR2_HUMAN Cadherin EGF LAG seven-pass G-type receptor 2 OS=Homo sapiens OX=9606 GN=CELSR2 PE=1 SV=1;ENSP00000271332.3 pep chromosome:GRCh38:1:109249539:109275751:1 gene:ENSG00000143126.8 transcript:ENST00000271332.4 gene_biotype:protein_coding	2	2	2	2	1	1	1	1	1	1	1	1	1	1	1	1	1	1	1	1	1	1	1	1	1	1	1	1	1	1	1	1	1	1	1	1	1	1.4	1.4	1.4	317.45	2923
P0DP25;ENSP00000272298.7;P0DP24;P0DP23;ENSP00000291295.8;ENSP00000472141.1;ENSP00000349467.4;E7EMB3;ENSP00000387065.1;ENSP00000411440.2;ENSP00000442853.2;ENSP00000450829.1;ENSP00000471225.1;ENSP00000470502.1;ENSP00000499421.1;ENSP00000499266.1;ENSP00000499357.1;ENSP00000403491.4;ENSP00000468877.1;ENSP00000499656.1;ENSP00000375785.2;ENSP00000499706.1;ENSP00000499498.1;ENSP00000470308.1;ENSP0000048…	P0DP25;ENSP00000272298.7;P0DP24;P0DP23;ENSP00000291295.8;ENSP00000472141.1;ENSP00000349467.4;E7EMB3;ENSP00000387065.1;ENSP00000411440.2;ENSP00000442853.2;ENSP00000450829.1;ENSP00000471225.1;ENSP00000470502.1;ENSP00000499421.1;ENSP00000499266.1;ENSP00000499357.1;ENSP00000403491.4;ENSP00000468877.1;ENSP00000499656.1;ENSP00000375785.2;ENSP00000499706.1;ENSP00000499498.1;ENSP00000470308.1;ENSP0000048…	9;9;9;9;9;9;9;7;7;5;5;5;5;5;5;5;5;5;5;5;5;5;5;5;5;5;5;5;4;4;4;4;4;4;4;4;3;3;3;3;1;1;1;1;1;1	9;9;9;9;9;9;9;7;7;5;5;5;5;5;5;5;5;5;5;5;5;5;5;5;5;5;5;5;4;4;4;4;4;4;4;4;3;3;3;3;1;1;1;1;1;1	9;9;9;9;9;9;9;7;7;5;5;5;5;5;5;5;5;5;5;5;5;5;5;5;5;5;5;5;4;4;4;4;4;4;4;4;3;3;3;3;1;1;1;1;1;1		CALM2;CALM3	sp|P0DP25|CALM3_HUMAN Calmodulin-3 OS=Homo sapiens OX=9606 GN=CALM3 PE=1 SV=1;ENSP00000272298.7 pep chromosome:GRCh38:2:47160084:47176511:-1 gene:ENSG00000143933.19 transcript:ENST00000272298.12 gene_biotype:protein_coding transcript_biotype:protein_coding	46	9	9	9	0	5	0	5	0	1	3	5	5	5	4	0	5	0	5	0	1	3	5	5	5	4	0	5	0	5	0	1	3	5	5	5	4	60.4	60.4	60.4	16.837	149
P20339;P20339-2;ENSP00000273047.4;ENSP00000411941.1;ENSP00000468275.1;ENSP00000468367.1;ENSP00000353444.5;ENSP00000450168.1;ENSP00000449554.1;ENSP00000391319.2;K7ERI8;F8VVZ0;P61020;F8VVK3;ENSP00000449612.1;ENSP00000447895.1;F8VUA5;K7ERQ8;P61020-2;ENSP00000467144.1;K7ENY4	P20339;P20339-2;ENSP00000273047.4;ENSP00000411941.1;ENSP00000468275.1;ENSP00000468367.1;ENSP00000353444.5;ENSP00000450168.1;ENSP00000449554.1;ENSP00000391319.2;K7ERI8;F8VVZ0;P61020;F8VVK3;ENSP00000449612.1;ENSP00000447895.1;F8VUA5;K7ERQ8;P61020-2;ENSP00000467144.1;K7ENY4	2;2;2;2;1;1;1;1;1;1;1;1;1;1;1;1;1;1;1;1;1	2;2;2;2;1;1;1;1;1;1;1;1;1;1;1;1;1;1;1;1;1	1;1;1;1;0;0;0;0;0;0;0;0;0;0;0;0;0;0;0;0;0	Ras-related protein Rab-5A;Ras-related protein Rab-5B	RAB5A;RAB5B;RAB5C	sp|P20339|RAB5A_HUMAN Ras-related protein Rab-5A OS=Homo sapiens OX=9606 GN=RAB5A PE=1 SV=2;sp|P20339-2|RAB5A_HUMAN Isoform 2 of Ras-related protein Rab-5A OS=Homo sapiens OX=9606 GN=RAB5A;ENSP00000273047.4 pep chromosome:GRCh38:3:19947097:19985175:1 gene:	21	2	2	1	0	2	0	0	0	0	0	0	0	0	0	0	2	0	0	0	0	0	0	0	0	0	0	1	0	0	0	0	0	0	0	0	0	10.2	10.2	5.6	23.658	215
P19827;ENSP00000273283.2;P19827-2;ENSP00000443847.1;P19827-3;F8WAS2;ENSP00000417340.1;H7C0N0;ENSP00000395836.1;H7C5I0;ENSP00000419957.2	P19827;ENSP00000273283.2;P19827-2	17;17;12;8;8;5;5;4;4;1;1	17;17;12;8;8;5;5;4;4;1;1	13;13;10;6;6;3;3;2;2;1;1	Inter-alpha-trypsin inhibitor heavy chain H1	ITIH1	sp|P19827|ITIH1_HUMAN Inter-alpha-trypsin inhibitor heavy chain H1 OS=Homo sapiens OX=9606 GN=ITIH1 PE=1 SV=3;ENSP00000273283.2 pep chromosome:GRCh38:3:52777599:52792062:1 gene:ENSG00000055957.11 transcript:ENST00000273283.7 gene_biotype:protein_coding tra	11	17	17	13	6	6	6	8	5	8	15	3	5	15	11	6	6	6	8	5	8	15	3	5	15	11	5	4	3	7	4	5	11	3	4	11	7	25.4	25.4	21.4	101.39	911
P38606;ENSP00000273398.3;P38606-2;ENSP00000417545.1;C9JA17;ENSP00000419294.1;C9JVW8	P38606;ENSP00000273398.3;P38606-2;ENSP00000417545.1;C9JA17;ENSP00000419294.1;C9JVW8	3;3;3;2;2;2;2	3;3;3;2;2;2;2	3;3;3;2;2;2;2	V-type proton ATPase catalytic subunit A	ATP6V1A	sp|P38606|VATA_HUMAN V-type proton ATPase catalytic subunit A OS=Homo sapiens OX=9606 GN=ATP6V1A PE=1 SV=2;ENSP00000273398.3 pep chromosome:GRCh38:3:113747035:113812056:1 gene:ENSG00000114573.10 transcript:ENST00000273398.8 gene_biotype:protein_coding tran	7	3	3	3	0	3	0	0	0	0	0	0	0	0	0	0	3	0	0	0	0	0	0	0	0	0	0	3	0	0	0	0	0	0	0	0	0	5.8	5.8	5.8	68.303	617
P02794;ENSP00000273550.7;ENSP00000484477.1;E9PKY7;E9PRK8;ENSP00000432223.1;ENSP00000433470.1;G3V1D1;ENSP00000433321.1;G3V192;ENSP00000435111.1;E9PQR3;ENSP00000434403.1;ENSP00000431659.1;ENSP00000431575.1;E9PKM5;E9PPQ4;ENSP00000436947.1;E9PK45	P02794;ENSP00000273550.7;ENSP00000484477.1;E9PKY7;E9PRK8;ENSP00000432223.1;ENSP00000433470.1;G3V1D1;ENSP00000433321.1;G3V192;ENSP00000435111.1;E9PQR3;ENSP00000434403.1;ENSP00000431659.1;ENSP00000431575.1;E9PKM5;E9PPQ4;ENSP00000436947.1;E9PK45	4;4;4;3;3;3;3;2;2;2;2;2;2;2;2;2;2;2;2	4;4;4;3;3;3;3;2;2;2;2;2;2;2;2;2;2;2;2	4;4;4;3;3;3;3;2;2;2;2;2;2;2;2;2;2;2;2	Ferritin heavy chain;Ferritin heavy chain, N-terminally processed;Ferritin	FTH1	sp|P02794|FRIH_HUMAN Ferritin heavy chain OS=Homo sapiens OX=9606 GN=FTH1 PE=1 SV=2;ENSP00000273550.7 pep chromosome:GRCh38:11:61964285:61967634:-1 gene:ENSG00000167996.16 transcript:ENST00000273550.12 gene_biotype:protein_coding transcript_biotype:protein	19	4	4	4	0	0	1	3	3	1	1	1	1	1	1	0	0	1	3	3	1	1	1	1	1	1	0	0	1	3	3	1	1	1	1	1	1	21.9	21.9	21.9	21.225	183
Q86UX7;Q86UX7-2;ENSP00000339950.5;ENSP00000279227.5;F5H1C6;ENSP00000445778.1;F5H3I6;ENSP00000438885.1;H0YFT5;ENSP00000440209.1	Q86UX7;Q86UX7-2;ENSP00000339950.5;ENSP00000279227.5;F5H1C6;ENSP00000445778.1	18;18;18;18;9;9;2;2;2;2	18;18;18;18;9;9;2;2;2;2	18;18;18;18;9;9;2;2;2;2	Fermitin family homolog 3	FERMT3	sp|Q86UX7|URP2_HUMAN Fermitin family homolog 3 OS=Homo sapiens OX=9606 GN=FERMT3 PE=1 SV=1;sp|Q86UX7-2|URP2_HUMAN Isoform 2 of Fermitin family homolog 3 OS=Homo sapiens OX=9606 GN=FERMT3;ENSP00000339950.5 pep chromosome:GRCh38:11:64206721:64223891:1 gene:E	10	18	18	18	1	13	2	6	3	1	3	3	5	6	2	1	13	2	6	3	1	3	3	5	6	2	1	13	2	6	3	1	3	3	5	6	2	38.4	38.4	38.4	75.952	667
Q15762;J3QL19;ENSP00000463335.1;J3QRQ4;ENSP00000464334.1;J3QQW1;ENSP00000463927.1;ENSP00000461947.1;ENSP00000280200.4	Q15762;J3QL19;ENSP00000463335.1;J3QRQ4;ENSP00000464334.1;J3QQW1;ENSP00000463927.1;ENSP00000461947.1;ENSP00000280200.4	1;1;1;1;1;1;1;1;1	1;1;1;1;1;1;1;1;1	1;1;1;1;1;1;1;1;1	CD226 antigen	CD226	sp|Q15762|CD226_HUMAN CD226 antigen OS=Homo sapiens OX=9606 GN=CD226 PE=1 SV=2;tr|J3QL19|J3QL19_HUMAN CD226 antigen (Fragment) OS=Homo sapiens OX=9606 GN=CD226 PE=1 SV=1;ENSP00000463335.1 pep chromosome:GRCh38:18:69946734:69957176:-1 gene:ENSG00000150637.9	9	1	1	1	0	1	0	0	0	0	0	0	0	0	0	0	1	0	0	0	0	0	0	0	0	0	0	1	0	0	0	0	0	0	0	0	0	6	6	6	38.614	336
Q9NP78;F5H5I5;Q6P2Q0;ENSP00000280560.8;ENSP00000376234.3;ENSP00000440288.1;ENSP00000280559.7;ENSP00000441734.1;ENSP00000456375.1;ENSP00000456813.1;ENSP00000443382.1;ENSP00000439871.1;ENSP00000394898.2;Q9NP78-5;Q9NP78-7;Q9NP78-2;Q9NP78-6;F5H0G0;Q9NP78-3	Q9NP78;F5H5I5;Q6P2Q0;ENSP00000280560.8;ENSP00000376234.3;ENSP00000440288.1;ENSP00000280559.7;ENSP00000441734.1;ENSP00000456375.1;ENSP00000456813.1;ENSP00000443382.1;ENSP00000439871.1;ENSP00000394898.2;Q9NP78-5;Q9NP78-7;Q9NP78-2;Q9NP78-6;F5H0G0;Q9NP78-3	1;1;1;1;1;1;1;1;1;1;1;1;1;1;1;1;1;1;1	1;1;1;1;1;1;1;1;1;1;1;1;1;1;1;1;1;1;1	1;1;1;1;1;1;1;1;1;1;1;1;1;1;1;1;1;1;1	ATP-binding cassette sub-family B member 9	ABCB9	sp|Q9NP78|ABCB9_HUMAN ATP-binding cassette sub-family B member 9 OS=Homo sapiens OX=9606 GN=ABCB9 PE=1 SV=1;tr|F5H5I5|F5H5I5_HUMAN ATP-binding cassette sub-family B member 9 (Fragment) OS=Homo sapiens OX=9606 GN=ABCB9 PE=4 SV=1;tr|Q6P2Q0|Q6P2Q0_HUMAN ABCB9	19	1	1	1	0	1	1	1	1	1	1	1	1	1	1	0	1	1	1	1	1	1	1	1	1	1	0	1	1	1	1	1	1	1	1	1	1	0.9	0.9	0.9	84.474	766
Q92686;ENSP00000284292.5;ENSP00000399591.1	Q92686;ENSP00000284292.5;ENSP00000399591.1	1;1;1	1;1;1	1;1;1	Neurogranin;NEUG(55-78)	NRGN	sp|Q92686|NEUG_HUMAN Neurogranin OS=Homo sapiens OX=9606 GN=NRGN PE=1 SV=1;ENSP00000284292.5 pep chromosome:GRCh38:11:124739942:124747210:1 gene:ENSG00000154146.13 transcript:ENST00000284292.11 gene_biotype:protein_coding transcript_biotype:protein_coding	3	1	1	1	0	1	1	1	1	0	0	0	0	0	0	0	1	1	1	1	0	0	0	0	0	0	0	1	1	1	1	0	0	0	0	0	0	19.2	19.2	19.2	7.6184	78
O15394;H9KV31;ENSP00000284894.8;ENSP00000383392.1;O15394-2	O15394;H9KV31;ENSP00000284894.8;ENSP00000383392.1;O15394-2	1;1;1;1;1	1;1;1;1;1	1;1;1;1;1	Neural cell adhesion molecule 2	NCAM2	sp|O15394|NCAM2_HUMAN Neural cell adhesion molecule 2 OS=Homo sapiens OX=9606 GN=NCAM2 PE=1 SV=2;tr|H9KV31|H9KV31_HUMAN Neural cell adhesion molecule 2 OS=Homo sapiens OX=9606 GN=NCAM2 PE=1 SV=2;ENSP00000284894.8 pep chromosome:GRCh38:21:21280576:21540195:	5	1	1	1	0	1	0	0	0	0	1	1	0	1	1	0	1	0	0	0	0	1	1	0	1	1	0	1	0	0	0	0	1	1	0	1	1	1.1	1.1	1.1	93.045	837
P07451;ENSP00000285381.2	P07451;ENSP00000285381.2	2;2	2;2	2;2	Carbonic anhydrase 3	CA3	sp|P07451|CAH3_HUMAN Carbonic anhydrase 3 OS=Homo sapiens OX=9606 GN=CA3 PE=1 SV=3;ENSP00000285381.2 pep chromosome:GRCh38:8:85438859:85449040:1 gene:ENSG00000164879.7 transcript:ENST00000285381.3 gene_biotype:protein_coding transcript_biotype:protein_codi	2	2	2	2	0	0	0	0	1	0	0	0	0	0	0	0	0	0	0	1	0	0	0	0	0	0	0	0	0	0	1	0	0	0	0	0	0	5	5	5	29.557	260
P27105;ENSP00000286713.2;ENSP00000339607.2;P27105-2;F8VSL7;ENSP00000445764.2	P27105;ENSP00000286713.2	14;14;6;6;3;3	14;14;6;6;3;3	14;14;6;6;3;3	Erythrocyte band 7 integral membrane protein	STOM	sp|P27105|STOM_HUMAN Stomatin OS=Homo sapiens OX=9606 GN=STOM PE=1 SV=3;ENSP00000286713.2 pep chromosome:GRCh38:9:121338987:121370250:-1 gene:ENSG00000148175.13 transcript:ENST00000286713.7 gene_biotype:protein_coding transcript_biotype:protein_coding gene	6	14	14	14	1	8	7	6	4	0	4	3	6	5	6	1	8	7	6	4	0	4	3	6	5	6	1	8	7	6	4	0	4	3	6	5	6	56.6	56.6	56.6	31.73	288
ENSP00000287611.2;P01042-2;ENSP00000396025.1;P01042-3;CON__P01045-1;CON__Q2KJ62;CON__P01044-1	ENSP00000287611.2;P01042-2;ENSP00000396025.1;P01042-3	12;12;11;11;1;1;1	2;2;2;2;0;0;0	2;2;2;2;0;0;0	Kininogen-1;Kininogen-1 heavy chain;T-kinin;Bradykinin;Lysyl-bradykinin;Kininogen-1 light chain;Low molecular weight growth-promoting factor	KNG1	ENSP00000287611.2 pep chromosome:GRCh38:3:186717359:186744410:1 gene:ENSG00000113889.14 transcript:ENST00000287611.8 gene_biotype:protein_coding transcript_biotype:protein_coding gene_symbol:KNG1 description:kininogen 1 [Source:HGNC Symbol;Acc:HGNC:6383];s	7	12	2	2	5	7	6	8	6	7	10	6	5	9	8	0	1	2	1	1	2	1	0	0	1	1	0	1	2	1	1	2	1	0	0	1	1	26.5	5.9	5.9	47.883	427
P09493-10;ENSP00000288398.6;P09493-4;P09493-3;ENSP00000351022.3;H0YKX5;ENSP00000452977.1;P09493-2;F5H7S3;ENSP00000322577.7;H7BYY1;ENSP00000384315.4;ENSP00000453724.1;B7Z596;H0YL42;ENSP00000453050.1	P09493-10;ENSP00000288398.6;P09493-4;P09493-3;ENSP00000351022.3;H0YKX5;ENSP00000452977.1;P09493-2;F5H7S3;ENSP00000322577.7;H7BYY1;ENSP00000384315.4;ENSP00000453724.1;B7Z596	25;25;25;23;23;16;16;14;14;14;14;14;14;14;5;5	25;25;25;23;23;16;16;14;14;14;14;14;14;14;5;5	0;0;0;0;0;0;0;0;0;0;0;0;0;0;0;0	Tropomyosin alpha-1 chain	TPM1	sp|P09493-10|TPM1_HUMAN Isoform 10 of Tropomyosin alpha-1 chain OS=Homo sapiens OX=9606 GN=TPM1;ENSP00000288398.6 pep chromosome:GRCh38:15:63042632:63066093:1 gene:ENSG00000140416.23 transcript:ENST00000288398.10 gene_biotype:protein_coding transcript_biot	16	25	25	0	1	6	2	3	4	8	0	1	3	0	4	1	6	2	3	4	8	0	1	3	0	4	0	0	0	0	0	0	0	0	0	0	0	54.9	54.9	0	32.865	284
ENSP00000367008.4;ENSP00000475942.1;ENSP00000289316.2;ENSP00000489317.1;ENSP00000321744.4;ENSP00000348924.3;ENSP00000349430.2;ENSP00000445831.1;ENSP00000483903.1;Q99880;ENSP00000481622.1;ENSP00000483237.2;ENSP00000477907.2;ENSP00000380177.3;ENSP00000446031.1;ENSP00000380180.1;ENSP00000358164.1;ENSP00000366618.2;Q5QNW6-2;U3KQK0;ENSP00000366962.3;P57053;Q99879;ENSP00000479169.1;Q5QNW6;ENSP000004456…	ENSP00000367008.4;ENSP00000475942.1;ENSP00000289316.2;ENSP00000489317.1;ENSP00000321744.4;ENSP00000348924.3;ENSP00000349430.2;ENSP00000445831.1;ENSP00000483903.1;Q99880;ENSP00000481622.1;ENSP00000483237.2;ENSP00000477907.2;ENSP00000380177.3;ENSP00000446031.1;ENSP00000380180.1;ENSP00000358164.1;ENSP00000366618.2;Q5QNW6-2;U3KQK0;ENSP00000366962.3;P57053;Q99879;ENSP00000479169.1;Q5QNW6;ENSP000004456…	6;6;6;6;6;6;6;6;6;6;6;6;6;6;6;6;6;6;6;6;6;6;6;6;6;6;6;6;6;6;6;6;5;5;5;5;5;5;5;5;5;4;4;4;4;4;2;2	6;6;6;6;6;6;6;6;6;6;6;6;6;6;6;6;6;6;6;6;6;6;6;6;6;6;6;6;6;6;6;6;5;5;5;5;5;5;5;5;5;4;4;4;4;4;2;2	6;6;6;6;6;6;6;6;6;6;6;6;6;6;6;6;6;6;6;6;6;6;6;6;6;6;6;6;6;6;6;6;5;5;5;5;5;5;5;5;5;4;4;4;4;4;2;2	Histone H2B type 1-L;Histone H2B type 2-F;Histone H2B;Histone H2B type F-S;Histone H2B type 1-M;Histone H2B type 1-K;Histone H2B type 1-N;Histone H2B type 1-C/E/F/G/I;Histone H2B type 1-D;Histone H2B type 1-H;Histone H2B type 1-B;Histone H2B type 1-J;Histone H2B type 1-O;Histone H2B type 2-E;Histone H2B type 1-A;Histone H2B type 3-B	HIST1H2BL;HIST2H2BF;HIST1H2BN;H2BFS;HIST1H2BM;HIST1H2BK;HIST1H2BC;HIST1H2BD;HIST1H2BH;HIST1H2BB;HIST1H2BJ;HIST1H2BO;HIST2H2BE;HIST1H2BA;HIST3H2BB	ENSP00000367008.4 pep chromosome:GRCh38:6:26158146:26158641:1 gene:ENSG00000158373.8 transcript:ENST00000377777.5 gene_biotype:protein_coding transcript_biotype:protein_coding gene_symbol:H2BC5 description:H2B clustered histone 5 [Source:HGNC Symbol;Acc:HG	48	6	6	6	1	1	1	2	4	3	3	1	1	2	3	1	1	1	2	4	3	3	1	1	2	3	1	1	1	2	4	3	3	1	1	2	3	47.6	47.6	47.6	13.936	126
P30273;ENSP00000289902.1;ENSP00000356971.3;A6NCQ8	P30273;ENSP00000289902.1	4;4;1;1	4;4;1;1	4;4;1;1	High affinity immunoglobulin epsilon receptor subunit gamma	FCER1G	sp|P30273|FCERG_HUMAN High affinity immunoglobulin epsilon receptor subunit gamma OS=Homo sapiens OX=9606 GN=FCER1G PE=1 SV=1;ENSP00000289902.1 pep chromosome:GRCh38:1:161215295:161219245:1 gene:ENSG00000158869.11 transcript:ENST00000289902.2 gene_biotype:	4	4	4	4	0	1	1	1	0	1	0	0	2	0	0	0	1	1	1	0	1	0	0	2	0	0	0	1	1	1	0	1	0	0	2	0	0	39.5	39.5	39.5	9.6674	86
P68133;P68032;ENSP00000355645.3;ENSP00000290378.4;P63267;ENSP00000224784.6;ENSP00000295137.3;ENSP00000386857.1;P62736;A6NL76;ENSP00000355644.3;P63267-2;ENSP00000386929.3;F6UVQ4;F6QUT6;C9JFL5;ENSP00000396730.1;ENSP00000398239.1;ENSP00000410020.1;B8ZZJ2;ENSP00000387182.1;ENSP00000410706.2;F8WB63;ENSP00000392894.1;F8WCH0;A0A6Q8PGD7;ENSP00000502193.1	P68133;P68032;ENSP00000355645.3;ENSP00000290378.4;P63267;ENSP00000224784.6;ENSP00000295137.3;ENSP00000386857.1;P62736;A6NL76;ENSP00000355644.3;P63267-2;ENSP00000386929.3;F6UVQ4;F6QUT6;C9JFL5;ENSP00000396730.1;ENSP00000398239.1;ENSP00000410020.1;B8ZZJ2;ENSP00000387182.1;ENSP00000410706.2;F8WB63	19;19;19;19;18;18;18;18;18;15;15;12;12;11;11;11;11;11;11;10;10;10;10;4;4;1;1	3;3;3;3;3;3;3;3;3;2;2;2;2;2;2;2;2;2;2;1;1;1;1;0;0;0;0	3;3;3;3;3;3;3;3;3;2;2;2;2;2;2;2;2;2;2;1;1;1;1;0;0;0;0	Actin, alpha skeletal muscle;Actin, alpha cardiac muscle 1;Actin, gamma-enteric smooth muscle;Actin, aortic smooth muscle	ACTA1;ACTC1;ACTG2;ACTA2	sp|P68133|ACTS_HUMAN Actin, alpha skeletal muscle OS=Homo sapiens OX=9606 GN=ACTA1 PE=1 SV=1;sp|P68032|ACTC_HUMAN Actin, alpha cardiac muscle 1 OS=Homo sapiens OX=9606 GN=ACTC1 PE=1 SV=1;ENSP00000355645.3 pep chromosome:GRCh38:1:229431245:229434094:-1 gene	27	19	3	3	11	12	11	10	12	12	11	13	13	12	12	1	1	1	1	2	2	1	1	1	1	1	1	1	1	1	2	2	1	1	1	1	1	41.4	11.7	11.7	42.051	377
P28070;ENSP00000290541.6	P28070;ENSP00000290541.6	2;2	2;2	2;2	Proteasome subunit beta type-4	PSMB4	sp|P28070|PSB4_HUMAN Proteasome subunit beta type-4 OS=Homo sapiens OX=9606 GN=PSMB4 PE=1 SV=4;ENSP00000290541.6 pep chromosome:GRCh38:1:151399573:151401937:1 gene:ENSG00000159377.11 transcript:ENST00000290541.7 gene_biotype:protein_coding transcript_bioty	2	2	2	2	1	2	0	1	2	1	1	2	1	1	2	1	2	0	1	2	1	1	2	1	1	2	1	2	0	1	2	1	1	2	1	1	2	7.2	7.2	7.2	29.204	264
ENSP00000291744.6;Q15485;ENSP00000291741.5;Q15485-2	ENSP00000291744.6;Q15485;ENSP00000291741.5;Q15485-2	15;15;13;13	15;15;13;13	15;15;13;13	Ficolin-2	FCN2	ENSP00000291744.6 pep chromosome:GRCh38:9:134880810:134887523:1 gene:ENSG00000160339.16 transcript:ENST00000291744.11 gene_biotype:protein_coding transcript_biotype:protein_coding gene_symbol:FCN2 description:ficolin 2 [Source:HGNC Symbol;Acc:HGNC:3624];sp	4	15	15	15	1	13	8	11	11	6	8	8	9	6	10	1	13	8	11	11	6	8	8	9	6	10	1	13	8	11	11	6	8	8	9	6	10	32.9	32.9	32.9	34.001	313
P25311;ENSP00000292401.4;ENSP00000396093.1;C9JEV0;H7BZJ8;ENSP00000389942.1	P25311;ENSP00000292401.4;ENSP00000396093.1;C9JEV0	9;9;7;7;1;1	9;9;7;7;1;1	9;9;7;7;1;1	Zinc-alpha-2-glycoprotein	AZGP1	sp|P25311|ZA2G_HUMAN Zinc-alpha-2-glycoprotein OS=Homo sapiens OX=9606 GN=AZGP1 PE=1 SV=2;ENSP00000292401.4 pep chromosome:GRCh38:7:99966730:99976031:-1 gene:ENSG00000160862.13 transcript:ENST00000292401.9 gene_biotype:protein_coding transcript_biotype:pro	6	9	9	9	1	4	0	5	1	3	6	4	2	5	8	1	4	0	5	1	3	6	4	2	5	8	1	4	0	5	1	3	6	4	2	5	8	43	43	43	34.258	298
Q96PD5;ENSP00000345968.4;ENSP00000292609.3;Q96PD5-2;CON__ENSEMBL:ENSBTAP00000016285	Q96PD5;ENSP00000345968.4;ENSP00000292609.3;Q96PD5-2	5;5;5;5;1	5;5;5;5;1	5;5;5;5;1	N-acetylmuramoyl-L-alanine amidase	PGLYRP2	sp|Q96PD5|PGRP2_HUMAN N-acetylmuramoyl-L-alanine amidase OS=Homo sapiens OX=9606 GN=PGLYRP2 PE=1 SV=1;ENSP00000345968.4 pep chromosome:GRCh38:19:15468645:15479501:-1 gene:ENSG00000161031.13 transcript:ENST00000340880.5 gene_biotype:protein_coding transcrip	5	5	5	5	1	1	0	3	2	1	4	2	1	4	2	1	1	0	3	2	1	4	2	1	4	2	1	1	0	3	2	1	4	2	1	4	2	14.6	14.6	14.6	62.216	576
Q8IZ83;ENSP00000410142.1;ENSP00000293350.3;Q8IZ83-3;F5H4B6;ENSP00000445088.1;M0QY06;ENSP00000469507.1;Q8IZ83-2	Q8IZ83;ENSP00000410142.1;ENSP00000293350.3;Q8IZ83-3;F5H4B6;ENSP00000445088.1	11;11;11;11;9;9;2;2;2	11;11;11;11;9;9;2;2;2	11;11;11;11;9;9;2;2;2	Aldehyde dehydrogenase family 16 member A1	ALDH16A1	sp|Q8IZ83|A16A1_HUMAN Aldehyde dehydrogenase family 16 member A1 OS=Homo sapiens OX=9606 GN=ALDH16A1 PE=1 SV=2;ENSP00000410142.1 pep chromosome:GRCh38:19:49453236:49470585:1 gene:ENSG00000161618.10 transcript:ENST00000455361.6 gene_biotype:protein_coding t	9	11	11	11	0	0	5	0	2	0	1	1	0	5	1	0	0	5	0	2	0	1	1	0	5	1	0	0	5	0	2	0	1	1	0	5	1	21.2	21.2	21.2	85.126	802
P81605;ENSP00000293371.6;ENSP00000406773.2;P81605-2	P81605;ENSP00000293371.6;ENSP00000406773.2;P81605-2	3;3;3;3	3;3;3;3	3;3;3;3	Dermcidin;Survival-promoting peptide;DCD-1	DCD	sp|P81605|DCD_HUMAN Dermcidin OS=Homo sapiens OX=9606 GN=DCD PE=1 SV=2;ENSP00000293371.6 pep chromosome:GRCh38:12:54644589:54648365:-1 gene:ENSG00000161634.12 transcript:ENST00000293371.11 gene_biotype:protein_coding transcript_biotype:protein_coding gene_	4	3	3	3	2	2	1	2	2	3	2	2	2	1	1	2	2	1	2	2	3	2	2	2	1	1	2	2	1	2	2	3	2	2	2	1	1	31.8	31.8	31.8	11.284	110
P05023;ENSP00000358508.4;ENSP00000445306.1;ENSP00000295598.5;P05023-3;P05023-4;P05023-2	P05023;ENSP00000358508.4;ENSP00000445306.1;ENSP00000295598.5;P05023-3;P05023-4;P05023-2	12;12;12;12;12;12;7	12;12;12;12;12;12;7	4;4;4;4;4;4;3	Sodium/potassium-transporting ATPase subunit alpha-1	ATP1A1	sp|P05023|AT1A1_HUMAN Sodium/potassium-transporting ATPase subunit alpha-1 OS=Homo sapiens OX=9606 GN=ATP1A1 PE=1 SV=1;ENSP00000358508.4 pep chromosome:GRCh38:1:116383370:116404772:1 gene:ENSG00000163399.16 transcript:ENST00000369496.8 gene_biotype:protein	7	12	12	4	0	11	0	0	0	0	0	0	0	0	0	0	11	0	0	0	0	0	0	0	0	0	0	4	0	0	0	0	0	0	0	0	0	14	14	4.8	112.89	1023
P17600;ENSP00000343206.4;ENSP00000295987.7;P17600-2;ENSP00000492521.1;A0A1W2PS00	P17600;ENSP00000343206.4;ENSP00000295987.7;P17600-2	3;3;3;3;1;1	3;3;3;3;1;1	3;3;3;3;1;1	Synapsin-1	SYN1	sp|P17600|SYN1_HUMAN Synapsin-1 OS=Homo sapiens OX=9606 GN=SYN1 PE=1 SV=3;ENSP00000343206.4 pep chromosome:GRCh38:X:47571901:47619857:-1 gene:ENSG00000008056.14 transcript:ENST00000340666.5 gene_biotype:protein_coding transcript_biotype:protein_coding gene	6	3	3	3	0	3	0	0	0	0	0	0	0	0	0	0	3	0	0	0	0	0	0	0	0	0	0	3	0	0	0	0	0	0	0	0	0	4.1	4.1	4.1	74.111	705
P02775;ENSP00000296028.3	P02775;ENSP00000296028.3	2;2	2;2	2;2	Platelet basic protein;Connective tissue-activating peptide III;TC-2;Connective tissue-activating peptide III(1-81);Beta-thromboglobulin;Neutrophil-activating peptide 2(74);Neutrophil-activating peptide 2(73);Neutrophil-activating peptide 2;TC-1;Neutrophil-activating peptide 2(1-66);Neutrophil-activating peptide 2(1-63)	PPBP	sp|P02775|CXCL7_HUMAN Platelet basic protein OS=Homo sapiens OX=9606 GN=PPBP PE=1 SV=3;ENSP00000296028.3 pep chromosome:GRCh38:4:73986439:73988190:-1 gene:ENSG00000163736.4 transcript:ENST00000296028.4 gene_biotype:protein_coding transcript_biotype:protein	2	2	2	2	0	2	1	2	0	0	1	1	1	1	1	0	2	1	2	0	0	1	1	1	1	1	0	2	1	2	0	0	1	1	1	1	1	19.5	19.5	19.5	13.894	128
ENSP00000296280.7;P48740-2;ENSP00000376264.2;P48740-4	ENSP00000296280.7;P48740-2;ENSP00000376264.2;P48740-4	14;14;13;13	14;14;13;13	7;7;7;7	Mannan-binding lectin serine protease 1;Mannan-binding lectin serine protease 1 heavy chain;Mannan-binding lectin serine protease 1 light chain	MASP1	ENSP00000296280.7 pep chromosome:GRCh38:3:187234082:187291737:-1 gene:ENSG00000127241.18 transcript:ENST00000296280.11 gene_biotype:protein_coding transcript_biotype:protein_coding gene_symbol:MASP1 description:mannan binding lectin serine peptidase 1 [Sou	4	14	14	7	2	10	6	4	5	4	9	6	4	8	7	2	10	6	4	5	4	9	6	4	8	7	1	4	2	1	2	1	3	3	1	3	2	29.8	29.8	15.2	81.859	728
P49913;ENSP00000498425.1;J3KNB4;ENSP00000296435.2	P49913;ENSP00000498425.1;J3KNB4;ENSP00000296435.2	2;2;2;2	2;2;2;2	2;2;2;2	Cathelicidin antimicrobial peptide;Antibacterial protein FALL-39;Antibacterial protein LL-37	CAMP	sp|P49913|CAMP_HUMAN Cathelicidin antimicrobial peptide OS=Homo sapiens OX=9606 GN=CAMP PE=1 SV=1;ENSP00000498425.1 pep chromosome:GRCh38:3:48223495:48225485:1 gene:ENSG00000164047.6 transcript:ENST00000652295.2 gene_biotype:protein_coding transcript_bioty	4	2	2	2	1	2	1	2	2	1	2	2	1	2	2	1	2	1	2	2	1	2	2	1	2	2	1	2	1	2	2	1	2	2	1	2	2	9.4	9.4	9.4	19.301	170
P08758;ENSP00000296511.5;ENSP00000424106.1;D6RBL5;ENSP00000421421.1;E9PHT9;ENSP00000424199.1;D6RBE9	P08758;ENSP00000296511.5;ENSP00000424106.1;D6RBL5;ENSP00000421421.1;E9PHT9	6;6;5;5;4;4;2;2	6;6;5;5;4;4;2;2	6;6;5;5;4;4;2;2	Annexin A5;Annexin	ANXA5	sp|P08758|ANXA5_HUMAN Annexin A5 OS=Homo sapiens OX=9606 GN=ANXA5 PE=1 SV=2;ENSP00000296511.5 pep chromosome:GRCh38:4:121667946:121696980:-1 gene:ENSG00000164111.15 transcript:ENST00000296511.10 gene_biotype:protein_coding transcript_biotype:protein_coding	8	6	6	6	0	5	0	0	0	0	0	0	0	1	0	0	5	0	0	0	0	0	0	0	1	0	0	5	0	0	0	0	0	0	0	1	0	20.6	20.6	20.6	35.936	320
P17301;ENSP00000296585.5;ENSP00000424642.1;E9PB77;ENSP00000424397.1;E7EMF1;ENSP00000422145.1;E7ESP4	P17301;ENSP00000296585.5;ENSP00000424642.1;E9PB77;ENSP00000424397.1;E7EMF1;ENSP00000422145.1;E7ESP4	2;2;1;1;1;1;1;1	2;2;1;1;1;1;1;1	2;2;1;1;1;1;1;1	Integrin alpha-2	ITGA2	sp|P17301|ITA2_HUMAN Integrin alpha-2 OS=Homo sapiens OX=9606 GN=ITGA2 PE=1 SV=1;ENSP00000296585.5 pep chromosome:GRCh38:5:52989352:53094779:1 gene:ENSG00000164171.11 transcript:ENST00000296585.10 gene_biotype:protein_coding transcript_biotype:protein_codi	8	2	2	2	0	0	0	0	0	0	0	0	0	1	0	0	0	0	0	0	0	0	0	0	1	0	0	0	0	0	0	0	0	0	0	1	0	1.7	1.7	1.7	129.29	1181
Q01469;ENSP00000297258.6;I6L8B7;ENSP00000379647.1	Q01469;ENSP00000297258.6	6;6;2;2	6;6;2;2	6;6;2;2	Fatty acid-binding protein, epidermal	FABP5	sp|Q01469|FABP5_HUMAN Fatty acid-binding protein 5 OS=Homo sapiens OX=9606 GN=FABP5 PE=1 SV=3;ENSP00000297258.6 pep chromosome:GRCh38:8:81280536:81284775:1 gene:ENSG00000164687.11 transcript:ENST00000297258.11 gene_biotype:protein_coding transcript_biotype	4	6	6	6	1	1	0	0	0	4	0	1	0	0	0	1	1	0	0	0	4	0	1	0	0	0	1	1	0	0	0	4	0	1	0	0	0	27.4	27.4	27.4	15.164	135
P29622;ENSP00000451172.1;ENSP00000450838.1;ENSP00000298841.5	P29622;ENSP00000451172.1;ENSP00000450838.1;ENSP00000298841.5	3;3;3;3	3;3;3;3	3;3;3;3	Kallistatin	SERPINA4	sp|P29622|KAIN_HUMAN Kallistatin OS=Homo sapiens OX=9606 GN=SERPINA4 PE=1 SV=3;ENSP00000451172.1 pep chromosome:GRCh38:14:94561442:94569913:1 gene:ENSG00000100665.12 transcript:ENST00000555095.5 gene_biotype:protein_coding transcript_biotype:protein_coding	4	3	3	3	0	0	1	0	1	1	2	1	0	3	2	0	0	1	0	1	1	2	1	0	3	2	0	0	1	0	1	1	2	1	0	3	2	8.2	8.2	8.2	48.541	427
P12277;H0YJG0;ENSP00000451426.1;ENSP00000299198.2	P12277;H0YJG0;ENSP00000451426.1;ENSP00000299198.2	2;2;2;2	2;2;2;2	2;2;2;2	Creatine kinase B-type	CKB	sp|P12277|KCRB_HUMAN Creatine kinase B-type OS=Homo sapiens OX=9606 GN=CKB PE=1 SV=1;tr|H0YJG0|H0YJG0_HUMAN Creatine kinase (Fragment) OS=Homo sapiens OX=9606 GN=CKB PE=1 SV=1;ENSP00000451426.1 pep chromosome:GRCh38:14:103519862:103521342:-1 gene:ENSG00000	4	2	2	2	0	2	0	0	0	0	0	0	0	0	0	0	2	0	0	0	0	0	0	0	0	0	0	2	0	0	0	0	0	0	0	0	0	6.6	6.6	6.6	42.644	381
P15144;ENSP00000502886.1;ENSP00000453413.2;ENSP00000452934.2;ENSP00000300060.6;H0YKT6;H0YLZ8;ENSP00000453405.1;H0YMC1;ENSP00000453545.1	P15144;ENSP00000502886.1;ENSP00000453413.2;ENSP00000452934.2;ENSP00000300060.6	55;55;55;55;55;3;2;2;2;2	55;55;55;55;55;3;2;2;2;2	55;55;55;55;55;3;2;2;2;2	Aminopeptidase N	ANPEP	sp|P15144|AMPN_HUMAN Aminopeptidase N OS=Homo sapiens OX=9606 GN=ANPEP PE=1 SV=4;ENSP00000502886.1 pep chromosome:GRCh38:15:89784895:89814852:-1 gene:ENSG00000166825.15 transcript:ENST00000679248.1 gene_biotype:protein_coding transcript_biotype:protein_cod	10	55	55	55	2	33	38	27	23	3	23	13	9	40	45	2	33	38	27	23	3	23	13	9	40	45	2	33	38	27	23	3	23	13	9	40	45	51.5	51.5	51.5	109.54	967
P61006;ENSP00000300935.2;Q92930;P51153;H0YMN7;ENSP00000453679.1;H0YNE9;ENSP00000453982.1;ENSP00000497071.1;ENSP00000357564.3;ENSP00000467501.1;ENSP00000312734.4;P61006-2	P61006;ENSP00000300935.2;Q92930;P51153;H0YMN7;ENSP00000453679.1;H0YNE9;ENSP00000453982.1;ENSP00000497071.1;ENSP00000357564.3;ENSP00000467501.1;ENSP00000312734.4;P61006-2	3;3;2;2;2;2;2;2;2;2;2;2;2	2;2;1;1;1;1;1;1;1;1;1;1;1	1;1;0;0;0;0;0;0;0;0;0;0;0	Ras-related protein Rab-8A;Ras-related protein Rab-8B;Ras-related protein Rab-13	RAB8A;RAB8B;RAB13	sp|P61006|RAB8A_HUMAN Ras-related protein Rab-8A OS=Homo sapiens OX=9606 GN=RAB8A PE=1 SV=1;ENSP00000300935.2 pep chromosome:GRCh38:19:16111889:16134234:1 gene:ENSG00000167461.12 transcript:ENST00000300935.8 gene_biotype:protein_coding transcript_biotype:p	13	3	2	1	0	3	1	1	0	0	0	1	1	2	2	0	2	1	1	0	0	0	1	1	1	2	0	1	1	1	0	0	0	1	0	1	1	15.9	10.6	6.8	23.668	207
Q71U36;ENSP00000446637.1;ENSP00000439020.2;ENSP00000301071.7;Q71U36-2;P0DPH7-2;ENSP00000482878.1;ENSP00000326042.6;ENSP00000382982.3;P0DPH7;P0DPH8;Q6PEY2;ENSP00000492176.1;A0A1W2PQM2;ENSP00000318197.7;F8VQQ4;ENSP00000450268.1;ENSP00000448725.1;F8VRZ4;F8VS66;ENSP00000448211.1;ENSP00000404740.1;ENSP00000449460.1;C9JDL2;F8VWV9;C9K0S6;ENSP00000449748.1;F8VX09;ENSP00000407624.1;ENSP00000477306.1;A6NHL…	Q71U36;ENSP00000446637.1;ENSP00000439020.2;ENSP00000301071.7;Q71U36-2;P0DPH7-2;ENSP00000482878.1;ENSP00000326042.6;ENSP00000382982.3;P0DPH7;P0DPH8;Q6PEY2;ENSP00000492176.1;A0A1W2PQM2;ENSP00000318197.7;F8VQQ4;ENSP00000450268.1	9;9;9;9;9;8;8;8;8;8;8;7;7;7;7;6;6;4;4;4;4;3;3;3;3;2;2;2;2;1;1;1;1;1;1	1;1;1;1;1;1;1;1;1;1;1;1;0;0;1;1;1;0;0;0;0;0;0;0;0;0;0;0;0;0;0;0;0;0;0	1;1;1;1;1;1;1;1;1;1;1;1;0;0;1;1;1;0;0;0;0;0;0;0;0;0;0;0;0;0;0;0;0;0;0	Tubulin alpha-1A chain;Tubulin alpha-3E chain	TUBA1A;TUBA3E	sp|Q71U36|TBA1A_HUMAN Tubulin alpha-1A chain OS=Homo sapiens OX=9606 GN=TUBA1A PE=1 SV=1;ENSP00000446637.1 pep chromosome:GRCh38:12:49185010:49186864:-1 gene:ENSG00000167552.14 transcript:ENST00000550767.5 gene_biotype:protein_coding transcript_biotype:pro	35	9	1	1	0	9	0	1	0	0	0	1	6	0	0	0	1	0	0	0	0	0	0	0	0	0	0	1	0	0	0	0	0	0	0	0	0	24.2	3.1	3.1	50.135	451
P68363;F5H5D3;ENSP00000336799.5;Q9BQE3;ENSP00000301072.7;ENSP00000443475.1;ENSP00000449325.1;F8VVB9;P68363-2;ENSP00000333326.3;ENSP00000412646.1;C9J2C0;ENSP00000318575.6;Q9NY65-2;Q9NY65;C9JDS9;ENSP00000396212.1;ENSP00000487719.1;Q9H853	P68363;F5H5D3;ENSP00000336799.5;Q9BQE3;ENSP00000301072.7;ENSP00000443475.1;ENSP00000449325.1;F8VVB9;P68363-2;ENSP00000333326.3;ENSP00000412646.1;C9J2C0;ENSP00000318575.6;Q9NY65-2;Q9NY65	9;9;9;9;9;9;7;7;6;5;5;5;5;5;5;3;3;1;1	9;9;9;9;9;9;7;7;6;5;5;5;5;5;5;3;3;1;1	0;0;0;0;0;0;0;0;0;0;0;0;0;0;0;0;0;0;0	Tubulin alpha-1B chain;Tubulin alpha-1C chain;Tubulin alpha-8 chain	TUBA1B;TUBA1C;TUBA8	sp|P68363|TBA1B_HUMAN Tubulin alpha-1B chain OS=Homo sapiens OX=9606 GN=TUBA1B PE=1 SV=1;tr|F5H5D3|F5H5D3_HUMAN Tubulin alpha chain OS=Homo sapiens OX=9606 GN=TUBA1C PE=1 SV=1;ENSP00000336799.5 pep chromosome:GRCh38:12:49127782:49131395:-1 gene:ENSG0000012	19	9	9	0	0	9	1	1	0	0	0	1	6	0	0	0	9	1	1	0	0	0	1	6	0	0	0	0	0	0	0	0	0	0	0	0	0	24.2	24.2	0	50.151	451
P32119;ENSP00000301522.2;ENSP00000334063.5;A6NIW5;P32119-2	P32119;ENSP00000301522.2;ENSP00000334063.5;A6NIW5	11;11;7;7;2	11;11;7;7;2	10;10;7;7;2	Peroxiredoxin-2	PRDX2	sp|P32119|PRDX2_HUMAN Peroxiredoxin-2 OS=Homo sapiens OX=9606 GN=PRDX2 PE=1 SV=5;ENSP00000301522.2 pep chromosome:GRCh38:19:12796823:12801800:-1 gene:ENSG00000167815.12 transcript:ENST00000301522.3 gene_biotype:protein_coding transcript_biotype:protein_cod	5	11	11	10	0	5	8	3	9	7	5	3	3	8	5	0	5	8	3	9	7	5	3	3	8	5	0	4	7	2	8	6	4	3	2	7	4	37.9	37.9	32.3	21.892	198
ENSP00000302400.3;ENSP00000423138.1;P02814	ENSP00000302400.3;ENSP00000423138.1;P02814	1;1;1	1;1;1	1;1;1	Submaxillary gland androgen-regulated protein 3B;Peptide P-A;Peptide D1A	SMR3B	ENSP00000302400.3 pep chromosome:GRCh38:4:70383131:70390244:1 gene:ENSG00000171201.12 transcript:ENST00000304915.8 gene_biotype:protein_coding transcript_biotype:protein_coding gene_symbol:SMR3B description:submaxillary gland androgen regulated protein 3B	3	1	1	1	0	0	0	0	0	1	0	0	0	0	0	0	0	0	0	0	1	0	0	0	0	0	0	0	0	0	0	1	0	0	0	0	0	26.6	26.6	26.6	8.1875	79
P02750;ENSP00000302621.4	P02750;ENSP00000302621.4	5;5	5;5	5;5	Leucine-rich alpha-2-glycoprotein	LRG1	sp|P02750|A2GL_HUMAN Leucine-rich alpha-2-glycoprotein OS=Homo sapiens OX=9606 GN=LRG1 PE=1 SV=2;ENSP00000302621.4 pep chromosome:GRCh38:19:4536402:4540036:-1 gene:ENSG00000171236.10 transcript:ENST00000306390.7 gene_biotype:protein_coding transcript_bioty	2	5	5	5	0	4	1	1	0	0	2	1	1	2	3	0	4	1	1	0	0	2	1	1	2	3	0	4	1	1	0	0	2	1	1	2	3	16.1	16.1	16.1	38.177	347
P31153;ENSP00000386353.1;ENSP00000303147.3;P31153-2	P31153;ENSP00000386353.1;ENSP00000303147.3;P31153-2	1;1;1;1	1;1;1;1	1;1;1;1	S-adenosylmethionine synthase isoform type-2	MAT2A	sp|P31153|METK2_HUMAN S-adenosylmethionine synthase isoform type-2 OS=Homo sapiens OX=9606 GN=MAT2A PE=1 SV=1;ENSP00000386353.1 pep chromosome:GRCh38:2:85539642:85543608:1 gene:ENSG00000168906.13 transcript:ENST00000409017.1 gene_biotype:protein_coding tra	4	1	1	1	0	0	0	0	0	0	0	0	1	0	0	0	0	0	0	0	0	0	0	1	0	0	0	0	0	0	0	0	0	0	1	0	0	3.8	3.8	3.8	43.66	395
P05556;ENSP00000418725.2;ENSP00000504205.1;ENSP00000379350.2;ENSP00000404546.3;ENSP00000502882.1;ENSP00000398029.2;ENSP00000503546.1;ENSP00000502883.1;ENSP00000303351.3;ENSP00000417508.2;ENSP00000504012.1;ENSP00000504267.1;ENSP00000503916.1;ENSP00000504444.1;ENSP00000388694.1;P05556-4;P05556-3;ENSP00000503306.1;P05556-2;ENSP00000503538.1;ENSP00000504641.1;ENSP00000420282.2;ENSP00000504791.1;ENSP0…	P05556;ENSP00000418725.2;ENSP00000504205.1;ENSP00000379350.2;ENSP00000404546.3;ENSP00000502882.1;ENSP00000398029.2;ENSP00000503546.1;ENSP00000502883.1;ENSP00000303351.3;ENSP00000417508.2;ENSP00000504012.1;ENSP00000504267.1;ENSP00000503916.1;ENSP00000504444.1;ENSP00000388694.1;P05556-4;P05556-3;ENSP00000503306.1;P05556-2;ENSP00000503538.1;ENSP00000504641.1;ENSP00000420282.2;ENSP00000504791.1;ENSP0…	10;10;10;10;10;10;10;10;10;10;10;10;10;10;10;9;9;9;9;9;9;9;9;9;9;9;9;8;8;2;2;2;2;2;2;2;1;1;1	10;10;10;10;10;10;10;10;10;10;10;10;10;10;10;9;9;9;9;9;9;9;9;9;9;9;9;8;8;2;2;2;2;2;2;2;1;1;1	10;10;10;10;10;10;10;10;10;10;10;10;10;10;10;9;9;9;9;9;9;9;9;9;9;9;9;8;8;2;2;2;2;2;2;2;1;1;1	Integrin beta-1	ITGB1	sp|P05556|ITB1_HUMAN Integrin beta-1 OS=Homo sapiens OX=9606 GN=ITGB1 PE=1 SV=2;ENSP00000418725.2 pep chromosome:GRCh38:10:32900333:32958227:-1 gene:ENSG00000150093.20 transcript:ENST00000488494.6 gene_biotype:protein_coding transcript_biotype:protein_codi	39	10	10	10	0	5	4	2	1	0	2	3	3	2	2	0	5	4	2	1	0	2	3	3	2	2	0	5	4	2	1	0	2	3	3	2	2	12.3	12.3	12.3	88.414	798
P14770;ENSP00000303942.4	P14770;ENSP00000303942.4	2;2	2;2	2;2	Platelet glycoprotein IX	GP9	sp|P14770|GPIX_HUMAN Platelet glycoprotein IX OS=Homo sapiens OX=9606 GN=GP9 PE=1 SV=3;ENSP00000303942.4 pep chromosome:GRCh38:3:129060779:129062406:1 gene:ENSG00000169704.5 transcript:ENST00000307395.5 gene_biotype:protein_coding transcript_biotype:protei	2	2	2	2	0	2	1	2	0	0	1	1	2	1	0	0	2	1	2	0	0	1	1	2	1	0	0	2	1	2	0	0	1	1	2	1	0	12.4	12.4	12.4	19.046	177
P08571;ENSP00000385519.2;ENSP00000304236.6;ENSP00000426543.1;D6RFL4	P08571;ENSP00000385519.2;ENSP00000304236.6;ENSP00000426543.1;D6RFL4	2;2;2;1;1	2;2;2;1;1	2;2;2;1;1	Monocyte differentiation antigen CD14;Monocyte differentiation antigen CD14, urinary form;Monocyte differentiation antigen CD14, membrane-bound form	CD14	sp|P08571|CD14_HUMAN Monocyte differentiation antigen CD14 OS=Homo sapiens OX=9606 GN=CD14 PE=1 SV=2;ENSP00000385519.2 pep chromosome:GRCh38:5:140631728:140633701:-1 gene:ENSG00000170458.14 transcript:ENST00000401743.6 gene_biotype:protein_coding transcrip	5	2	2	2	0	1	0	1	0	1	1	1	1	1	2	0	1	0	1	0	1	1	1	1	1	2	0	1	0	1	0	1	1	1	1	1	2	6.4	6.4	6.4	40.076	375
O95810;ENSP00000305675.4	O95810;ENSP00000305675.4	7;7	7;7	7;7	Serum deprivation-response protein	SDPR	sp|O95810|CAVN2_HUMAN Caveolae-associated protein 2 OS=Homo sapiens OX=9606 GN=CAVIN2 PE=1 SV=3;ENSP00000305675.4 pep chromosome:GRCh38:2:191834310:191847088:-1 gene:ENSG00000168497.5 transcript:ENST00000304141.5 gene_biotype:protein_coding transcript_biot	2	7	7	7	0	2	2	2	2	1	1	2	3	1	2	0	2	2	2	2	1	1	2	3	1	2	0	2	2	2	2	1	1	2	3	1	2	16.7	16.7	16.7	47.173	425
P02675;ENSP00000306099.4;ENSP00000426757.1;D6REL8	P02675;ENSP00000306099.4;ENSP00000426757.1;D6REL8	50;50;32;32	50;50;32;32	44;44;28;28	Fibrinogen beta chain;Fibrinopeptide B;Fibrinogen beta chain	FGB	sp|P02675|FIBB_HUMAN Fibrinogen beta chain OS=Homo sapiens OX=9606 GN=FGB PE=1 SV=2;ENSP00000306099.4 pep chromosome:GRCh38:4:154563011:154572807:1 gene:ENSG00000171564.12 transcript:ENST00000302068.9 gene_biotype:protein_coding transcript_biotype:protein_	4	50	50	44	32	37	39	43	43	47	41	28	33	40	41	32	37	39	43	43	47	41	28	33	40	41	27	32	34	38	38	42	36	24	28	35	35	58	58	51.9	55.928	491
255;135256;135257;135258;135259;135260;135261;135262;135263;135264;135265;135266;135267;135268;135269;135270;135271;135272;135273;135274;135275;135276;135277;135278;135279;135280;135281;135282;135283;135284;135285;135286;135287;135288;135289;135290;135291;135292;135293;135294;135295;135296;135297;135298;135299;135300;135301;135302;135303;135304;135305;135306;135307;135308;135309;135310;135311;135…	32373;32374;32375;32376;32377;32378;32379;32380;32381;32382;32383;32384;32385;32386;32387;32388;32389;32390;32391;32392;32393;32394;32395;32396;32397;32398;32399;32400;32401;32402;32403;32404;32405;32406;32407;32408;32409;32410;32411;32412;32413;32414;32415;32416;32417;32418;32419;32420;32421;32422;32423;32424;32425;32426;32427;32428;32429;32430;32431;32432;32433;32434;32435;32436;32437;32438;324…
119559;119560;119561;119562;119563;119564;119565;119566;119567;119568;119569;119570;119571;119572;119573;119574;119575;119576;119577;119578;119579;119580;119581;119582;119583;119584;119585;119586;119587;119588;119589;119590;119591;119592;119593;119594;119595;119596;119597;119598;119599;119600;119601;119602;119603;119604;119605;119606;119607;119608;119609;119610;119611;119612;119613;119614;119615;…
236585;236586;236587;236588;236589;236590;236591;236592;236593;236594;236595;236596;236597;236598;236599;236600;236601;236602;236603;236604;236605;236606;236607;236608;236609;236610;236611;236612;236613;236614;236615;236616;236617;236618;236619;236620;236621;236622;236623;236624;236625;236626;236627;236628;236629;236630;236631;236632;236633;236634;236635;236636;236637;236638;236639;236640;236641;…
304578;304579;304580;304581;304582;304583;304584;304585;304586;304587;304588;304589;304590;304591;304592;304593;304594;304595;304596;304597;304598;304599;304600;304601;304602;304603;304604;304605;304606;304607;304608;304609;304610;304611;304612;304613;304614;304615;304616;304617;304618;304619;304620;304621;304622;304623;304624;304625;304626;304627;304628;304629;304630;304631;304632;304633;304634;…
421667;421668;421669;421670;421671;421672;421673;421674;421675;421676;421677;421678;421679;421680;421681;421682;421683;421684;421685;421686;421687;421688;421689;421690;421691;421692;421693;421694;421695;421696;421697;421698;421699;421700;421701;421702;421703;421704;421705;421706;421707;421708;421709;421710;421711;421712;421713;421714;421715;421716;421717;421718;421719;421720;421721;421722;421723;…
478896;478897;478898;478899;478900;478901;478902;478903;478904;478905;478906;478907;478908;478909;478910;478911;478912;478913;478914;478915;478916;478917;478918;478919;478920;478921;478922;478923;478924;478925;478926;478927;478928;478929;478930;478931;478932;478933;478934;478935;478936;478937;478938;478939;478940;478941;478942;478943;478944;478945;478946;478947;478948;478949;478950;478951;478952;…	33572;34298;35085;87003;87279;88379;88498;118088;119284;119546;186420;187030;197062;197143;213397;213436;228355;236351;274298;284882;286079;295965;298314;304279;389528;391900;392540;399718;421212;421782;421827;435679;439614;440752;447252;455478;475988;476485;478718;479409;513030;575172;575374;575524;629162;629186;663358;685025;685562;696818	177;178;179;180;181;182;183;184	148;254;335;344;397;403;456;468	-1;-1;-1;-1
P61981;ENSP00000306330.3	P61981;ENSP00000306330.3	6;6	3;3	3;3	14-3-3 protein gamma;14-3-3 protein gamma, N-terminally processed	YWHAG	sp|P61981|1433G_HUMAN 14-3-3 protein gamma OS=Homo sapiens OX=9606 GN=YWHAG PE=1 SV=2;ENSP00000306330.3 pep chromosome:GRCh38:7:76326799:76358991:-1 gene:ENSG00000170027.7 transcript:ENST00000307630.5 gene_biotype:protein_coding transcript_biotype:protein_	2	6	3	3	1	5	2	3	1	3	2	3	4	4	2	0	2	0	0	0	1	0	0	1	1	0	0	2	0	0	0	1	0	0	1	1	0	23.5	13.4	13.4	28.302	247
Q8WW52;ENSP00000306888.2;ENSP00000360353.2;Q8WW52-2	Q8WW52;ENSP00000306888.2;ENSP00000360353.2;Q8WW52-2	6;6;5;5	6;6;5;5	6;6;5;5	Protein FAM151A	FAM151A	sp|Q8WW52|F151A_HUMAN Protein FAM151A OS=Homo sapiens OX=9606 GN=FAM151A PE=2 SV=2;ENSP00000306888.2 pep chromosome:GRCh38:1:54609181:54623525:-1 gene:ENSG00000162391.12 transcript:ENST00000302250.7 gene_biotype:protein_coding transcript_biotype:protein_co	4	6	6	6	0	0	1	0	0	0	1	0	0	2	5	0	0	1	0	0	0	1	0	0	2	5	0	0	1	0	0	0	1	0	0	2	5	13.2	13.2	13.2	64.027	585
P00734;ENSP00000308541.5;ENSP00000433907.1;E9PIT3;ENSP00000387413.1;C9JV37	P00734;ENSP00000308541.5;ENSP00000433907.1;E9PIT3	9;9;7;7;1;1	9;9;7;7;1;1	9;9;7;7;1;1	Prothrombin;Activation peptide fragment 1;Activation peptide fragment 2;Thrombin light chain;Thrombin heavy chain	F2	sp|P00734|THRB_HUMAN Prothrombin OS=Homo sapiens OX=9606 GN=F2 PE=1 SV=2;ENSP00000308541.5 pep chromosome:GRCh38:11:46719213:46739506:1 gene:ENSG00000180210.15 transcript:ENST00000311907.10 gene_biotype:protein_coding transcript_biotype:protein_coding gene	6	9	9	9	2	5	4	7	4	7	6	2	3	4	6	2	5	4	7	4	7	6	2	3	4	6	2	5	4	7	4	7	6	2	3	4	6	14.6	14.6	14.6	70.036	622
P00747;ENSP00000308938.9;Q5TEH5;ENSP00000355891.2;ENSP00000389424.1;A6PVI2;Q15195	P00747;ENSP00000308938.9	8;8;2;2;2;2;1	8;8;2;2;2;2;1	8;8;2;2;2;2;1	Plasminogen;Plasmin heavy chain A;Activation peptide;Angiostatin;Plasmin heavy chain A, short form;Plasmin light chain B	PLG	sp|P00747|PLMN_HUMAN Plasminogen OS=Homo sapiens OX=9606 GN=PLG PE=1 SV=2;ENSP00000308938.9 pep chromosome:GRCh38:6:160702244:160754097:1 gene:ENSG00000122194.19 transcript:ENST00000308192.14 gene_biotype:protein_coding transcript_biotype:protein_coding ge	7	8	8	8	3	3	4	3	5	8	7	3	2	7	7	3	3	4	3	5	8	7	3	2	7	7	3	3	4	3	5	8	7	3	2	7	7	11	11	11	90.568	810
P63104;ENSP00000309503.3;ENSP00000379281.3;ENSP00000379283.2;ENSP00000379286.3;ENSP00000379287.2;ENSP00000379288.2;ENSP00000395114.2;ENSP00000398599.1;ENSP00000430058.1;E7EX29;B0AZS6;ENSP00000430072.1;ENSP00000379278.2;P63104-2;H0YB80;ENSP00000429623.1;E7ESK7;ENSP00000429041.1;ENSP00000428775.1;B7Z2E6;ENSP00000428860.1;E7EVZ2;E5RIR4;E9PD24;ENSP00000394880.1;ENSP00000428381.1;ENSP00000416551.1;ENS…	P63104;ENSP00000309503.3;ENSP00000379281.3;ENSP00000379283.2;ENSP00000379286.3;ENSP00000379287.2;ENSP00000379288.2;ENSP00000395114.2;ENSP00000398599.1;ENSP00000430058.1;E7EX29;B0AZS6;ENSP00000430072.1;ENSP00000379278.2;P63104-2;H0YB80;ENSP00000429623.1;E7ESK7;ENSP00000429041.1;ENSP00000428775.1;B7Z2E6;ENSP00000428860.1	12;12;12;12;12;12;12;12;12;10;10;7;7;7;7;6;6;6;6;6;6;6;5;5;5;5;5;5;4;4;1;1;1	12;12;12;12;12;12;12;12;12;10;10;7;7;7;7;6;6;6;6;6;6;6;5;5;5;5;5;5;4;4;1;1;1	8;8;8;8;8;8;8;8;8;6;6;5;5;5;5;4;4;4;4;4;4;4;3;3;3;3;3;3;2;2;0;0;0	14-3-3 protein zeta/delta	YWHAZ	sp|P63104|1433Z_HUMAN 14-3-3 protein zeta/delta OS=Homo sapiens OX=9606 GN=YWHAZ PE=1 SV=1;ENSP00000309503.3 pep chromosome:GRCh38:8:100918686:100953341:-1 gene:ENSG00000164924.18 transcript:ENST00000353245.7 gene_biotype:protein_coding transcript_biotype:	33	12	12	8	4	11	5	9	1	5	6	7	7	9	4	4	11	5	9	1	5	6	7	7	9	4	3	7	3	6	0	3	4	4	4	6	2	51.8	51.8	38	27.745	245
Q16555;ENSP00000309539.5;ENSP00000431117.1;ENSP00000427985.2;A0A1C7CYX9;Q16555-2;ENSP00000427954.1;E5RFU4;ENSP00000426720.1;D6RF19	Q16555;ENSP00000309539.5;ENSP00000431117.1;ENSP00000427985.2;A0A1C7CYX9;Q16555-2	7;7;6;6;6;6;2;2;1;1	7;7;6;6;6;6;2;2;1;1	4;4;4;4;4;4;1;1;0;0	Dihydropyrimidinase-related protein 2	DPYSL2	sp|Q16555|DPYL2_HUMAN Dihydropyrimidinase-related protein 2 OS=Homo sapiens OX=9606 GN=DPYSL2 PE=1 SV=1;ENSP00000309539.5 pep chromosome:GRCh38:8:26577843:26658178:1 gene:ENSG00000092964.18 transcript:ENST00000311151.9 gene_biotype:protein_coding transcrip	10	7	7	4	0	6	0	0	1	0	0	1	1	0	1	0	6	0	0	1	0	0	1	1	0	1	0	4	0	0	0	0	0	0	0	0	1	17.7	17.7	10.7	62.293	572
P17066;ENSP00000310219.4	P17066;ENSP00000310219.4	8;8	2;2	1;1	Heat shock 70 kDa protein 6	HSPA6	sp|P17066|HSP76_HUMAN Heat shock 70 kDa protein 6 OS=Homo sapiens OX=9606 GN=HSPA6 PE=1 SV=2;ENSP00000310219.4 pep chromosome:GRCh38:1:161524540:161526894:1 gene:ENSG00000173110.8 transcript:ENST00000309758.6 gene_biotype:protein_coding transcript_biotype:	2	8	2	1	0	6	0	3	2	3	1	3	3	5	1	0	1	0	1	1	1	0	1	1	1	0	0	0	0	0	0	0	0	0	0	0	0	12.6	4.4	2.6	71.027	643
ENSP00000311113.5;P14923;ENSP00000377508.3;ENSP00000377507.1;C9JK18;C9JKY1;ENSP00000389886.1;ENSP00000394146.1;C9J826;ENSP00000411449.1;ENSP00000401034.1;C9JTX4;K7ERP3;C9JPI2;ENSP00000468347.1;ENSP00000409948.1;ENSP00000495450.1;ENSP00000495244.1;ENSP00000495360.1;ENSP00000496021.1;ENSP00000495719.1;ENSP00000495992.1;ENSP00000494914.1;ENSP00000496180.1;ENSP00000496385.1;ENSP00000495794.1;ENSP0000…	ENSP00000311113.5;P14923;ENSP00000377508.3;ENSP00000377507.1	26;26;26;26;12;12;12;12;11;11;11;11;2;2;2;2;1;1;1;1;1;1;1;1;1;1;1;1;1;1;1;1;1;1;1;1;1;1;1;1;1;1;1;1;1;1;1;1;1;1;1;1;1;1;1;1;1;1;1;1;1;1;1;1;1;1;1;1;1	26;26;26;26;12;12;12;12;11;11;11;11;2;2;2;2;1;1;1;1;1;1;1;1;1;1;1;1;1;1;1;1;1;1;1;1;1;1;1;1;1;1;1;1;1;1;1;1;1;1;1;1;1;1;1;1;1;1;1;1;1;1;1;1;1;1;1;1;1	26;26;26;26;12;12;12;12;11;11;11;11;2;2;2;2;1;1;1;1;1;1;1;1;1;1;1;1;1;1;1;1;1;1;1;1;1;1;1;1;1;1;1;1;1;1;1;1;1;1;1;1;1;1;1;1;1;1;1;1;1;1;1;1;1;1;1;1;1	Junction plakoglobin	JUP	ENSP00000311113.5 pep chromosome:GRCh38:17:41754604:41786698:-1 gene:ENSG00000173801.17 transcript:ENST00000310706.9 gene_biotype:protein_coding transcript_biotype:protein_coding gene_symbol:JUP description:junction plakoglobin [Source:HGNC Symbol;Acc:HGNC	69	26	26	26	0	2	1	6	6	21	0	3	1	0	0	0	2	1	6	6	21	0	3	1	0	0	0	2	1	6	6	21	0	3	1	0	0	34.4	34.4	34.4	81.744	745
P04899;ENSP00000312999.6;P04899-4;ENSP00000406369.1;P04899-5;ENSP00000266027.6;ENSP00000395736.1;P04899-6;P04899-3;P04899-2;ENSP00000406871.1;ENSP00000497760.1;ENSP00000497765.1;ENSP00000497260.1;ENSP00000343027.3;ENSP00000497315.1;ENSP00000498091.1;ENSP00000497773.1;ENSP00000497179.1;ENSP00000497051.1;ENSP00000496829.1;ENSP00000496800.1;ENSP00000497754.1;ENSP00000391439.2;ENSP00000358867.4;ENSP0…	P04899;ENSP00000312999.6;P04899-4;ENSP00000406369.1;P04899-5;ENSP00000266027.6;ENSP00000395736.1;P04899-6;P04899-3;P04899-2;ENSP00000406871.1	7;7;7;6;6;6;6;6;6;6;6;3;3;3;3;3;3;3;3;3;3;3;3;3;3;3;3;3;3;2;2;2;2;2;2;2;2;2;2;2;1;1	5;5;5;5;5;5;5;5;5;5;5;1;1;1;1;1;1;1;1;1;1;1;1;1;1;1;1;1;1;1;1;1;1;1;1;1;1;1;1;1;1;1	5;5;5;5;5;5;5;5;5;5;5;1;1;1;1;1;1;1;1;1;1;1;1;1;1;1;1;1;1;1;1;1;1;1;1;1;1;1;1;1;1;1	Guanine nucleotide-binding protein G(i) subunit alpha-2	GNAI2	sp|P04899|GNAI2_HUMAN Guanine nucleotide-binding protein G(i) subunit alpha-2 OS=Homo sapiens OX=9606 GN=GNAI2 PE=1 SV=3;ENSP00000312999.6 pep chromosome:GRCh38:3:50236204:50259362:1 gene:ENSG00000114353.17 transcript:ENST00000313601.11 gene_biotype:protei	42	7	5	5	0	4	0	2	1	0	1	2	2	1	1	0	2	0	1	0	0	1	1	1	1	1	0	2	0	1	0	0	1	1	1	1	1	28.2	21.7	21.7	40.45	355
P47929;ENSP00000489582.1;ENSP00000489395.1;ENSP00000367891.3;ENSP00000313571.3	P47929;ENSP00000489582.1;ENSP00000489395.1;ENSP00000367891.3;ENSP00000313571.3	1;1;1;1;1	1;1;1;1;1	1;1;1;1;1	Galectin-7	LGALS7	sp|P47929|LEG7_HUMAN Galectin-7 OS=Homo sapiens OX=9606 GN=LGALS7 PE=1 SV=2;ENSP00000489582.1 pep chromosome:GRCh38:CHR_HG26_PATCH:38789280:38791794:1 gene:ENSG00000283082.1 transcript:ENST00000634800.1 gene_biotype:protein_coding transcript_biotype:protei	5	1	1	1	0	0	0	0	0	0	0	0	0	0	0	0	0	0	0	0	0	0	0	0	0	0	0	0	0	0	0	0	0	0	0	0	0	8.1	8.1	8.1	15.075	136
P63027;J3QRU4;ENSP00000467399.1;ENSP00000314214.6;F8WCA0;ENSP00000418572.1;L7N2F9;ENSP00000464383.1;Q15836;K7ENK9;ENSP00000466995.1;K7EKX0;ENSP00000465820.1;ENSP00000054666.6	P63027;J3QRU4;ENSP00000467399.1;ENSP00000314214.6;F8WCA0;ENSP00000418572.1;L7N2F9;ENSP00000464383.1;Q15836;K7ENK9;ENSP00000466995.1;K7EKX0;ENSP00000465820.1;ENSP00000054666.6	2;2;2;2;2;2;2;2;1;1;1;1;1;1	2;2;2;2;2;2;2;2;1;1;1;1;1;1	2;2;2;2;2;2;2;2;1;1;1;1;1;1	Vesicle-associated membrane protein 2;Vesicle-associated membrane protein 3	VAMP2;VAMP3	sp|P63027|VAMP2_HUMAN Vesicle-associated membrane protein 2 OS=Homo sapiens OX=9606 GN=VAMP2 PE=1 SV=3;tr|J3QRU4|J3QRU4_HUMAN Synaptobrevin-2 OS=Homo sapiens OX=9606 GN=VAMP2 PE=3 SV=2;ENSP00000467399.1 pep chromosome:GRCh38:17:8161319:8162948:-1 gene:ENSG	14	2	2	2	0	2	0	0	0	0	0	0	0	0	0	0	2	0	0	0	0	0	0	0	0	0	0	2	0	0	0	0	0	0	0	0	0	46.6	46.6	46.6	12.663	116
Q03591;ENSP00000314299.5;ENSP00000356394.3;B1AKG0;ENSP00000497428.1;A0A3B3ISW6;V9GYE7;ENSP00000476677.1;ENSP00000356385.4;ENSP00000356391.4;A0A3B3IQ51;P36980-2;P36980	Q03591;ENSP00000314299.5;ENSP00000356394.3;B1AKG0	3;3;2;2;1;1;1;1;1;1;1;1;1	1;1;1;1;1;1;1;1;1;1;1;1;1	1;1;1;1;1;1;1;1;1;1;1;1;1	Complement factor H-related protein 1	CFHR1	sp|Q03591|FHR1_HUMAN Complement factor H-related protein 1 OS=Homo sapiens OX=9606 GN=CFHR1 PE=1 SV=2;ENSP00000314299.5 pep chromosome:GRCh38:1:196819731:196832189:1 gene:ENSG00000244414.7 transcript:ENST00000320493.10 gene_biotype:protein_coding transcrip	13	3	1	1	0	1	1	1	1	3	1	0	0	2	2	0	1	1	1	1	1	1	0	0	1	1	0	1	1	1	1	1	1	0	0	1	1	9.7	3.3	3.3	37.65	330
P10909;P10909-4;ENSP00000315130.10;ENSP00000385419.3;ENSP00000429620.1;P10909-2;P10909-5;P10909-6;ENSP00000453247.1;H0YLK8;P10909-3;ENSP00000429336.1;E7ERK6;ENSP00000430821.1;H0YC35;E7ETB4;ENSP00000431070.1;ENSP00000428526.1;ENSP00000428033.1;ENSP00000427868.1;E5RG36;E5RJZ5;ENSP00000431026.1;E5RH61;ENSP00000429881.1;E5RGB0;ENSP00000428779.1;H0YAS8	P10909;P10909-4;ENSP00000315130.10;ENSP00000385419.3;ENSP00000429620.1;P10909-2;P10909-5;P10909-6;ENSP00000453247.1;H0YLK8;P10909-3;ENSP00000429336.1;E7ERK6;ENSP00000430821.1;H0YC35	22;22;22;22;22;22;22;22;15;15;12;12;12;12;12;10;10;7;7;7;7;7;7;7;7;7;7;7	22;22;22;22;22;22;22;22;15;15;12;12;12;12;12;10;10;7;7;7;7;7;7;7;7;7;7;7	22;22;22;22;22;22;22;22;15;15;12;12;12;12;12;10;10;7;7;7;7;7;7;7;7;7;7;7	Clusterin;Clusterin beta chain;Clusterin alpha chain;Clusterin	CLU	sp|P10909|CLUS_HUMAN Clusterin OS=Homo sapiens OX=9606 GN=CLU PE=1 SV=1;sp|P10909-4|CLUS_HUMAN Isoform 4 of Clusterin OS=Homo sapiens OX=9606 GN=CLU;ENSP00000315130.10 pep chromosome:GRCh38:8:27596917:27614700:-1 gene:ENSG00000120885.22 transcript:ENST0000	28	22	22	22	11	16	17	16	20	16	16	12	15	16	19	11	16	17	16	20	16	16	12	15	16	19	11	16	17	16	20	16	16	12	15	16	19	38.5	38.5	38.5	52.494	449
Q9UQB8;I3L4C2;ENSP00000413069.3;ENSP00000315685.7;Q9UQB8-5;ENSP00000401022.2;Q9UQB8-2;Q9UQB8-6;Q9UQB8-3;ENSP00000458964.1;ENSP00000316338.6;ENSP00000461144.1;Q9UQB8-4;ENSP00000391837.2;B4DWA1;ENSP00000460350.1;I3L3C6;ENSP00000458440.1;I3L0Y9;I3L2M4;ENSP00000459787.1;I3L1C8;ENSP00000460131.1;I3L125;ENSP00000458522.1;ENSP00000460492.1;I3L3C5;I3L3J7;ENSP00000460344.1;ENSP00000458735.1;I3L327;ENSP000…	Q9UQB8;I3L4C2;ENSP00000413069.3;ENSP00000315685.7;Q9UQB8-5;ENSP00000401022.2;Q9UQB8-2;Q9UQB8-6;Q9UQB8-3;ENSP00000458964.1;ENSP00000316338.6;ENSP00000461144.1;Q9UQB8-4;ENSP00000391837.2;B4DWA1;ENSP00000460350.1;I3L3C6	10;10;10;10;10;10;10;10;10;10;10;10;10;8;8;6;6;4;4;3;3;2;2;2;2;2;2;2;2;2;2;1;1;1;1;1;1;1;1;1;1	10;10;10;10;10;10;10;10;10;10;10;10;10;8;8;6;6;4;4;3;3;2;2;2;2;2;2;2;2;2;2;1;1;1;1;1;1;1;1;1;1	10;10;10;10;10;10;10;10;10;10;10;10;10;8;8;6;6;4;4;3;3;2;2;2;2;2;2;2;2;2;2;1;1;1;1;1;1;1;1;1;1	Brain-specific angiogenesis inhibitor 1-associated protein 2	BAIAP2	sp|Q9UQB8|BAIP2_HUMAN Brain-specific angiogenesis inhibitor 1-associated protein 2 OS=Homo sapiens OX=9606 GN=BAIAP2 PE=1 SV=1;tr|I3L4C2|I3L4C2_HUMAN Brain-specific angiogenesis inhibitor 1-associated protein 2 OS=Homo sapiens OX=9606 GN=BAIAP2 PE=1 SV=1;E	41	10	10	10	0	0	0	0	0	1	0	1	0	3	8	0	0	0	0	0	1	0	1	0	3	8	0	0	0	0	0	1	0	1	0	3	8	23.4	23.4	23.4	60.867	552
Q9Y490;ENSP00000316029.9;Q9Y4G6;ENSP00000453508.1;ENSP00000490662.1;A0A1B0GVU7;H0YMT1;ENSP00000453730.1	Q9Y490;ENSP00000316029.9	79;79;6;6;4;4;3;3	79;79;6;6;4;4;3;3	79;79;6;6;4;4;3;3	Talin-1	TLN1	sp|Q9Y490|TLN1_HUMAN Talin-1 OS=Homo sapiens OX=9606 GN=TLN1 PE=1 SV=3;ENSP00000316029.9 pep chromosome:GRCh38:9:35696948:35732195:-1 gene:ENSG00000137076.21 transcript:ENST00000314888.10 gene_biotype:protein_coding transcript_biotype:protein_coding gene_s	8	79	79	79	3	51	15	16	7	1	8	16	36	14	12	3	51	15	16	7	1	8	16	36	14	12	3	51	15	16	7	1	8	16	36	14	12	41.8	41.8	41.8	269.76	2541
O14791;ENSP00000411507.1;ENSP00000380448.4;ENSP00000380449.4;O14791-2;ENSP00000317674.4;ENSP00000388477.1;O14791-3;B1AH96;ENSP00000391302.1;ENSP00000404525.1;B1AH94;ENSP00000392514.1;ENSP00000391206.1;B1AH95;F8WCH3;ENSP00000392857.1	O14791;ENSP00000411507.1;ENSP00000380448.4;ENSP00000380449.4;O14791-2;ENSP00000317674.4;ENSP00000388477.1;O14791-3	30;30;30;30;30;30;28;28;14;14;2;2;1;1;1;1;1	30;30;30;30;30;30;28;28;14;14;2;2;1;1;1;1;1	30;30;30;30;30;30;28;28;14;14;2;2;1;1;1;1;1	Apolipoprotein L1	APOL1	sp|O14791|APOL1_HUMAN Apolipoprotein L1 OS=Homo sapiens OX=9606 GN=APOL1 PE=1 SV=5;ENSP00000411507.1 pep chromosome:GRCh38:22:36253071:36267530:1 gene:ENSG00000100342.21 transcript:ENST00000422706.5 gene_biotype:protein_coding transcript_biotype:protein_co	17	30	30	30	7	19	23	18	18	10	18	13	14	16	20	7	19	23	18	18	10	18	13	14	16	20	7	19	23	18	18	10	18	13	14	16	20	66.3	66.3	66.3	43.974	398
P80723;ENSP00000482066.1;ENSP00000319281.3;P80723-2	P80723;ENSP00000482066.1;ENSP00000319281.3;P80723-2	12;12;12;10	12;12;12;10	12;12;12;10	Brain acid soluble protein 1	BASP1	sp|P80723|BASP1_HUMAN Brain acid soluble protein 1 OS=Homo sapiens OX=9606 GN=BASP1 PE=1 SV=2;ENSP00000482066.1 pep chromosome:GRCh38:5:17216823:17276843:1 gene:ENSG00000176788.9 transcript:ENST00000616743.1 gene_biotype:protein_coding transcript_biotype:p	4	12	12	12	2	5	1	3	1	1	2	6	2	7	3	2	5	1	3	1	1	2	6	2	7	3	2	5	1	3	1	1	2	6	2	7	3	76.7	76.7	76.7	22.693	227
P22792;ENSP00000319464.3;ENSP00000402232.1	P22792;ENSP00000319464.3;ENSP00000402232.1	6;6;6	6;6;6	6;6;6	Carboxypeptidase N subunit 2	CPN2	sp|P22792|CPN2_HUMAN Carboxypeptidase N subunit 2 OS=Homo sapiens OX=9606 GN=CPN2 PE=1 SV=3;ENSP00000319464.3 pep chromosome:GRCh38:3:194339768:194351328:-1 gene:ENSG00000178772.7 transcript:ENST00000323830.4 gene_biotype:protein_coding transcript_biotype:	3	6	6	6	0	1	1	1	0	2	4	1	1	3	5	0	1	1	1	0	2	4	1	1	3	5	0	1	1	1	0	2	4	1	1	3	5	15.6	15.6	15.6	60.556	545
P14618;ENSP00000457830.1;ENSP00000334983.5;ENSP00000455736.1;ENSP00000455901.1;ENSP00000456970.1;H3BTN5;ENSP00000457253.1;H3BQ34;ENSP00000455584.1;P14618-2;ENSP00000457198.1;H3BUW1;ENSP00000456984.1;H3BT25;ENSP00000320171.6;H3BTJ2;ENSP00000457420.1;H3BU13;ENSP00000403365.2;P14618-3;ENSP00000454668.1;B4DNK4;ENSP00000373745.4;ENSP00000456004.1;H3BQZ3;H3BN34	P14618;ENSP00000457830.1;ENSP00000334983.5;ENSP00000455736.1;ENSP00000455901.1;ENSP00000456970.1;H3BTN5;ENSP00000457253.1;H3BQ34;ENSP00000455584.1;P14618-2;ENSP00000457198.1;H3BUW1;ENSP00000456984.1;H3BT25;ENSP00000320171.6;H3BTJ2	5;5;5;5;5;5;5;5;5;5;5;5;5;5;5;5;5;2;2;2;2;1;1;1;1;1;1	5;5;5;5;5;5;5;5;5;5;5;5;5;5;5;5;5;2;2;2;2;1;1;1;1;1;1	5;5;5;5;5;5;5;5;5;5;5;5;5;5;5;5;5;2;2;2;2;1;1;1;1;1;1	Pyruvate kinase PKM;Pyruvate kinase	PKM	sp|P14618|KPYM_HUMAN Pyruvate kinase PKM OS=Homo sapiens OX=9606 GN=PKM PE=1 SV=4;ENSP00000457830.1 pep chromosome:GRCh38:15:72209751:72222531:-1 gene:ENSG00000067225.18 transcript:ENST00000562997.5 gene_biotype:protein_coding transcript_biotype:protein_co	27	5	5	5	1	3	0	1	1	2	1	1	2	0	0	1	3	0	1	1	2	1	1	2	0	0	1	3	0	1	1	2	1	1	2	0	0	13.2	13.2	13.2	57.936	531
ENSP00000320709.2;ENSP00000389814.2;Q15848	ENSP00000320709.2;ENSP00000389814.2;Q15848	2;2;2	2;2;2	2;2;2	Adiponectin	ADIPOQ	ENSP00000320709.2 pep chromosome:GRCh38:3:186842710:186858463:1 gene:ENSG00000181092.10 transcript:ENST00000320741.7 gene_biotype:protein_coding transcript_biotype:protein_coding gene_symbol:ADIPOQ description:adiponectin, C1Q and collagen domain containin	3	2	2	2	0	1	2	1	1	0	2	0	2	1	1	0	1	2	1	1	0	2	0	2	1	1	0	1	2	1	1	0	2	0	2	1	1	12.3	12.3	12.3	26.413	244
P08519;ENSP00000321334.6;ENSP00000395608.2;ENSP00000480589.1;A0A087WWY0	P08519;ENSP00000321334.6	14;14;5;1;1	14;14;5;1;1	14;14;5;1;1	Apolipoprotein(a)	LPA	sp|P08519|APOA_HUMAN Apolipoprotein(a) OS=Homo sapiens OX=9606 GN=LPA PE=1 SV=1;ENSP00000321334.6 pep chromosome:GRCh38:6:160531482:160664275:-1 gene:ENSG00000198670.12 transcript:ENST00000316300.10 gene_biotype:protein_coding transcript_biotype:protein_co	5	14	14	14	7	10	7	13	7	1	13	1	5	1	1	7	10	7	13	7	1	13	1	5	1	1	7	10	7	13	7	1	13	1	5	1	1	10.2	10.2	10.2	501.31	4548
Q5T5C0;Q5T5C0-2;H0Y332;ENSP00000356445.2;Q5JRH0;ENSP00000376112.2;ENSP00000356451.3;ENSP00000321826.6	Q5T5C0;Q5T5C0-2;H0Y332;ENSP00000356445.2;Q5JRH0;ENSP00000376112.2;ENSP00000356451.3;ENSP00000321826.6	1;1;1;1;1;1;1;1	1;1;1;1;1;1;1;1	1;1;1;1;1;1;1;1	Syntaxin-binding protein 5	STXBP5	sp|Q5T5C0|STXB5_HUMAN Syntaxin-binding protein 5 OS=Homo sapiens OX=9606 GN=STXBP5 PE=1 SV=1;sp|Q5T5C0-2|STXB5_HUMAN Isoform 2 of Syntaxin-binding protein 5 OS=Homo sapiens OX=9606 GN=STXBP5;tr|H0Y332|H0Y332_HUMAN Syntaxin-binding protein 5 (Fragment) OS=H	8	1	1	1	0	1	1	0	0	1	1	0	1	1	1	0	1	1	0	0	1	1	0	1	1	1	0	1	1	0	0	1	1	0	1	1	1	0.7	0.7	0.7	127.57	1151
P08697;ENSP00000321853.3;ENSP00000371493.4;ENSP00000402286.2;ENSP00000481874.1;ENSP00000479005.1;ENSP00000403877.2;P08697-2;ENSP00000483294.1;A0A0G2JPA8;ENSP00000402056.1;C9JPV4;C9JMH6;A0A0J9YWQ3;ENSP00000488707.1;ENSP00000488065.1;A0A0J9YY65;CON__P28800	P08697;ENSP00000321853.3;ENSP00000371493.4;ENSP00000402286.2;ENSP00000481874.1;ENSP00000479005.1;ENSP00000403877.2;P08697-2;ENSP00000483294.1;A0A0G2JPA8	15;15;15;15;14;14;14;14;13;13;6;6;6;5;5;5;5;1	15;15;15;15;14;14;14;14;13;13;6;6;6;5;5;5;5;1	15;15;15;15;14;14;14;14;13;13;6;6;6;5;5;5;5;1	Alpha-2-antiplasmin	SERPINF2	sp|P08697|A2AP_HUMAN Alpha-2-antiplasmin OS=Homo sapiens OX=9606 GN=SERPINF2 PE=1 SV=3;ENSP00000321853.3 pep chromosome:GRCh38:17:1742836:1755265:1 gene:ENSG00000167711.14 transcript:ENST00000324015.7 gene_biotype:protein_coding transcript_biotype:protein_	18	15	15	15	2	2	3	2	1	5	10	3	1	13	11	2	2	3	2	1	5	10	3	1	13	11	2	2	3	2	1	5	10	3	1	13	11	42.4	42.4	42.4	54.565	491
P10643;ENSP00000322061.9	P10643;ENSP00000322061.9	6;6	6;6	6;6	Complement component C7	C7	sp|P10643|CO7_HUMAN Complement component C7 OS=Homo sapiens OX=9606 GN=C7 PE=1 SV=2;ENSP00000322061.9 pep chromosome:GRCh38:5:40909497:40984643:1 gene:ENSG00000112936.19 transcript:ENST00000313164.10 gene_biotype:protein_coding transcript_biotype:protein_c	2	6	6	6	0	0	0	2	2	3	5	1	0	1	3	0	0	0	2	2	3	5	1	0	1	3	0	0	0	2	2	3	5	1	0	1	3	9.7	9.7	9.7	93.517	843
P01023;ENSP00000323929.8;F8W7L3;ENSP00000385710.2;H0YFH1;ENSP00000438599.1;Q6Y2X3;F5H1E8;ENSP00000445717.1;H0YHG0;ENSP00000447000.1;ENSP00000504134.1;ENSP00000450196.2;ENSP00000448876.2;ENSP00000350223.3;ENSP00000317500.5	P01023;ENSP00000323929.8	141;141;13;13;11;11;1;1;1;1;1;1;1;1;1;1	141;141;13;13;11;11;1;1;1;1;1;1;1;1;1;1	121;121;10;10;11;11;1;1;1;1;1;1;1;1;1;1	Alpha-2-macroglobulin	A2M	sp|P01023|A2MG_HUMAN Alpha-2-macroglobulin OS=Homo sapiens OX=9606 GN=A2M PE=1 SV=3;ENSP00000323929.8 pep chromosome:GRCh38:12:9067708:9115919:-1 gene:ENSG00000175899.15 transcript:ENST00000318602.12 gene_biotype:protein_coding transcript_biotype:protein_c	16	141	141	121	66	106	108	115	110	95	115	70	74	102	107	66	106	108	115	110	95	115	70	74	102	107	52	90	92	98	94	82	97	57	60	85	91	63	63	61.2	163.29	1474
96;24597;24598;24599;24600;24601;24602;24603;24604;24605;24606;24607;24608;24609;24610;24611;24612;24613;24614;24615;24616;24617;24618;24619;24620;24621;24622;24623;24624;24625;24626;24627;24628;24629;24630;24631;24632;24633;24634;24635;24636;24637;24638;24639;24640;24641;24642;24643;24644;24645;24646;24647;24648;24649;24650;24651;24652;24653;24654;24655;24656;24657;24658;24659;24660;24661;24662;…
33;84734;84735;84736;84737;84738;84739;84740;84741;84742;84743;84744;84745;84746;84747;84748;84749;84750;84751;84752;84753;84754;84755;84756;89250;89251;89252;89253;89254;89255;89256;89257;89258;89259;89260;89261;89262;89263;89264;89265;89266;89267;89268;89269;89270;89271;89272;89273;89274;89275;89276;89277;89278;89279;89280;89281;89282;89283;89284;89285;89286;89287;89288;89289;89290;89291;89292;…
;104211;104212;104213;104214;104215;104216;104217;104218;104219;104220;104221;104222;104223;104224;104225;104226;104227;104228;104229;104230;104231;104232;104233;104234;104235;104236;104237;104238;104239;104240;104241;104242;104243;104244;104245;104246;104247;104248;104249;104250;104251;104252;104253;104254;104255;104256;104257;104258;104259;104260;104261;104262;104263;104264;104265;104266;104267…
;140292;140293;140294;140295;140296;140297;140298;140299;140300;140301;140302;140303;140304;140305;140306;140307;140308;140309;140310;140311;140312;140313;140314;140315;140316;140317;140318;140319;140320;140321;140322;140323;140324;140325;140326;140327;140328;140329;140330;140331;140332;140333;140334;140335;140336;140337;140338;140339;140340;140341;140342;140343;140344;140345;140346;140347;140348…
;159514;159515;159516;159517;159518;159519;159520;159521;159522;159523;159524;159525;159526;159527;159528;159529;159530;159531;159532;159533;159534;159535;159536;159537;159538;159539;159540;159541;159542;159543;159544;159545;159546;159547;159548;159549;159550;159551;159552;159553;159554;159555;159556;159557;159558;159559;159560;159561;159562;159563;159564;159565;159566;159567;159568;159569;159570…	5189;5190;5191;5192;5193;5194;5195;5196;5197;5198;5199;5200;5201;5202;5203;5204;5205;5206;5207;5208;5209;5210;5211;5212;5213;5214;5215;5216;5217;5218;5219;5220;5221;5222;5223;5224;5225;5226;5227;5228;5229;5230;5231;5232;5233;5234;5235;5236;5237;5238;5239;5240;5241;5242;5243;5244;5245;5246;5247;5248;5249;5250;5251;5252;5253;5254;5255;5256;5257;5258;5259;5260;5261;5262;5263;5264;5265;5266;5267;5268…
;11451;11452;11453;11454;11455;11456;11457;11458;11459;11460;11461;11462;11463;11464;11465;11466;11467;11468;11469;11470;11471;11472;11473;11474;11475;11476;11477;11478;11479;11480;11481;11482;11483;11484;11485;11486;11487;11488;11489;11490;11491;11492;11493;11494;11495;11496;11497;11498;11499;11500;11501;11502;11503;11504;11505;11506;11507;11508;11509;11510;11511;11512;11513;11514;11515;11516;11…
;22931;22932;22933;22934;22935;22936;22937;22938;22939;22940;22941;22942;22943;22944;22945;22946;22947;22948;22949;22950;22951;22952;22953;22954;22955;22956;22957;22958;22959;22960;22961;22962;22963;22964;22965;22966;22967;22968;22969;22970;22971;22972;22973;22974;22975;22976;22977;22978;22979;22980;22981;22982;22983;22984;22985;22986;22987;22988;22989;22990;22991;22992;22993;22994;22995;22996;22…
;37121;37122;37123;37124;37125;37126;37127;37128;37129;37130;37131;37132;37133;37134;37135;37136;37137;37138;37139;37140;37141;37142;37143;37144;37145;37146;37147;37148;37149;37150;37151;37152;37153;37154;37155;37156;37157;37158;37159;37160;37161;37162;37163;37164;37165;37166;37167;37168;37169;37170;37171;37172;37173;37174;37175;37176;37177;37178;37179;37180;37181;37182;37183;37184;37185;37186;37…
;83651;83652;83653;83654;83655;83656;83657;83658;83659;83660;83661;83662;83663;83664;83665;83666;83667;83668;83669;83670;83671;83672;83673;83674;83675;83676;83677;83678;83679;83680;83681;83682;83683;83684;83685;83686;83687;83688;83689;83690;83691;83692;83693;83694;83695;83696;83697;83698;83699;83700;83701;83702;83703;83704;83705;83706;83707;83708;83709;83710;83711;83712;83713;83714;83715;83716;83…
;92550;92551;92552;92553;92554;92555;92556;92557;92558;92559;92560;92561;92562;92563;92564;92565;92566;92567;92568;92569;92570;92571;92572;92573;92574;92575;92576;92577;92578;92579;92580;92581;92582;92583;92584;92585;92586;92587;92588;92589;92590;92591;92592;92593;92594;92595;92596;92597;92598;92599;92600;92601;92602;92603;92604;92605;92606;92607;92608;92609;92610;92611;92612;92613;92614;92615;92…
979;170980;170981;170982;170983;170984;170985;170986;170987;170988;170989;170990;170991;170992;170993;170994;170995;170996;170997;170998;170999;171000;171001;171002;171003;171004;171005;171006;171007;171008;171009;171010;171011;171012;171013;171014;171015;171016;171017;171018;171019;171020;171021;171022;171023;171024;171025;171026;171027;171028;171029;171030;171031;171032;171033;171034;171035;171…
930;195931;195932;195933;195934;195935;195936;195937;195938;195939;195940;195941;195942;195943;195944;195945;195946;195947;195948;195949;195950;195951;195952;195953;195954;195955;195956;195957;195958;195959;195960;195961;195962;195963;195964;195965;195966;195967;195968;195969;195970;195971;195972;195973;195974;195975;195976;195977;195978;195979;195980;195981;195982;195983;195984;195985;195986;195…
587;248588;248589;248590;248591;248592;248593;248594;248595;248596;248597;248598;248599;248600;248601;248602;248603;248604;248605;248606;248607;248608;248609;248610;248611;248612;248613;248614;248615;248616;248617;248618;248619;248620;248621;248622;248623;248624;248625;248626;248627;248628;248629;248630;248631;248632;248633;248634;248635;248636;248637;248638;248639;248640;248641;248642;248643;248…
651;256652;256653;256654;256655;256656;256657;256658;256659;256660;256661;256662;256663;256664;256665;256666;256667;256668;256669;256670;256671;256672;256673;256674;256675;256676;256677;256678;256679;256680;256681;256682;256683;256684;256685;256686;256687;256688;256689;256690;256691;256692;256693;256694;256695;256696;256697;256698;256699;256700;256701;256702;256703;256704;256705;256706;256707;256…
912;289913;289914;289915;289916;289917;289918;289919;289920;289921;289922;289923;289924;289925;289926;289927;289928;289929;289930;289931;289932;289933;289934;289935;289936;289937;289938;289939;289940;289941;289942;289943;289944;289945;289946;289947;289948;289949;289950;289951;289952;289953;289954;289955;289956;289957;289958;289959;289960;289961;289962;289963;289964;289965;289966;289967;289968;289…
458;322459;322460;322461;322462;322463;322464;322465;322466;322467;322468;322469;322470;322471;322472;322473;322474;322475;322476;322477;322478;322479;322480;322481;322482;322483;322484;322485;322486;322487;322488;322489;322490;322491;322492;322493;322494;322495;322496;322497;322498;322499;322500;322501;322502;322503;322504;322505;322506;322507;322508;322509;322510;322511;322512;322513;322514;322…
138;327139;327140;327141;327142;327143;327144;327145;327146;327147;327148;327149;327150;327151;327152;327153;327154;327155;327156;327157;327158;327159;327160;327161;327162;327163;327164;327165;327166;327167;327168;327169;327170;327171;327172;327173;327174;327175;327176;327177;327178;327179;327180;327181;327182;327183;327184;327185;327186;327187;327188;327189;327190;327191;327192;327193;327194;327…
498;340499;340500;340501;340502;340503;340504;340505;340506;340507;340508;340509;340510;340511;340512;340513;340514;340515;340516;340517;340518;340519;340520;340521;340522;340523;340524;340525;340526;340527;340528;340529;340530;340531;340532;340533;340534;340535;340536;340537;340538;340539;340540;340541;340542;340543;340544;340545;340546;340547;340548;340549;340550;340551;340552;340553;340554;340…
936;349937;349938;349939;349940;349941;349942;349943;349944;349945;349946;349947;349948;349949;349950;349951;349952;349953;349954;349955;349956;349957;349958;349959;349960;349961;349962;349963;349964;349965;349966;349967;349968;349969;349970;349971;349972;349973;349974;349975;349976;349977;349978;349979;349980;349981;349982;349983;349984;349985;349986;349987;349988;349989;349990;349991;349992;349…
312;370313;370314;370315;370316;370317;370318;370319;370320;370321;370322;370323;370324;370325;370326;370327;370328;370329;370330;370331;370332;370333;370334;370335;370336;370337;370338;370339;370340;370341;370342;370343;370344;370345;370346;370347;370348;370349;370350;370351;370352;370353;370354;370355;370356;370357;370358;370359;370360;370361;370362;370363;370364;370365;370366;370367;370368;370…
587;402588;402589;402590;402591;402592;402593;402594;402595;402596;402597;402598;402599;402600;402601;402602;402603;402604;402605;402606;402607;402608;402609;402610;402611;402612;402613;402614;402615;402616;402617;402618;402619;402620;402621;402622;402623;402624;402625;402626;402627;402628;402629;402630;402631;402632;402633;402634;402635;402636;402637;402638;402639;402640;402641;402642;402643;402…
077;418078;418079;418080;418081;418082;418083;418084;418085;418086;418087;418088;418089;418090;418091;418092;418093;418094;418095;418096;418097;418098;418099;418100;418101;418102;418103;418104;418105;418106;418107;418108;418109;418110;418111;418112;418113;418114;418115;418116;418117;418118;418119;418120;418121;418122;418123;418124;418125;418126;418127;418128;418129;418130;418131;418132;418133;418…
281;461282;461283;461284;461285;461286;461287;461288;461289;461290;461291;461292;461293;461294;461295;461296;461297;461298;461299;461300;461301;461302;461303;461304;461305;461306;461307;461308;461309;461310;461311;461312;461313;461314;461315;461316;461317;461318;461319;461320;461321;461322;461323;461324;461325;461326;461327;461328;461329;461330;461331;461332;461333;461334;461335;461336;461337;461…
000;471001;471002;471003;471004;471005;471006;471007;471008;471009;471010;471011;471012;471013;471014;471015;471016;471017;471018;471019;471020;471021;471022;471023;471024;471025;471026;471027;471028;471029;471030;471031;471032;471033;471034;471035;471036;471037;471038;471039;471040;471041;471042;471043;471044;471045;471046;471047;471048;471049;471050;471051;471052;471053;471054;471055;471056;471…
270;503271;503272;503273;503274;503275;503276;503277;509618;509619;509620;509621;509622;509623;509624;509625;509626;509627;509628;509629;509630;509631;509632;509633;509634;509635;509636;509637;509638;509639;509640;509641;509642;509643;509644;509645;509646;509647;509648;509649;509650;509651;509652;509653;509654;509655;509656;509657;509658;509659;509660;509661;509662;509663;509664;509665;509666;509…
438;533439;533440;533441;533442;533443;533444;533445;533446;533447;533448;533449;533450;533451;533452;533453;533454;533455;533456;533457;533458;533459;533460;533461;533462;533463;533464;533465;533466;533467;533468;533469;533470;533471;533472;533473;533474;533475;533476;533477;533478;533479;533480;533481;533482;533483;533484;533485;533486;533487;533488;533489;533490;533491;533492;533493;533494;533…
627;546628;546629;546630;546631;546632;546633;546634;546635;546636;546637;546638;546639;546640;546641;546642;546643;546644;546645;546646;546647;546648;546649;546650;546651;546652;546653;546654;546655;546656;546657;546658;546659;546660;546661;546662;546663;546664;546665;546666;546667;546668;546669;546670;546671;546672;546673;546674;546675;546676;546677;546678;546679;546680;546681;546682;546683;546…
991;554992;554993;554994;554995;554996;554997;554998;554999;555000;555001;555002;555003;555004;555005;555006;555007;555008;555009;555010;555011;555012;555013;555014;555015;555016;555017;555018;555019;555020;555021;555022;555023;555024;555025;555026;555027;555028;555029;555030;555031;555032;555033;555034;555035;555036;555037;555038;555039;555040;555041;555042;555043;555044;555045;555046;555047;555…
780;566781;566782;566783;566784;566785;566786;566787;566788;566789;566790;566791;566792;566793;566794;566795;566796;566797;566798;566799;566800;566801;566802;566803;566804;566805;566806;566807;566808;566809;566810;566811;566812;566813;566814;566815;566816;566817;566818;566819;566820;566821;566822;566823;566824;566825;566826;566827;566828;566829;566830;566831;566832;566833;566834;566835;566836;566…
998;623999;624000;624001;624002;624003;624004;624005;624006;624007;624008;624009;624010;624011;624012;624013;624014;624015;624016;624017;624018;624019;624020;624021;624022;624023;624024;624025;624026;624027;624028;624029;624030;624031;624032;624033;624034;624035;624036;624037;624038;624039;624040;624041;624042;624043;624044;624045;624046;624047;624048;624049;624050;624051;624052;624053;624054;624…
173;675174;675175;675176;675177;675178;675179;675180;675181;675182;675183;675184;675185;675186;675187;675188;675189;675190;675191;675192;675193;675194;675195;675196;675197;675198;675199;675200;675201;675202;675203;675204;675205;675206;675207;675208;675209;675210;675211;675212;675213;675214;675215;675216;675217;675218;675219;675220;675221;675222;675223;675224;675225;675226;675227;675228;675229;675…	6769;23182;23706;23781;23836;30138;37100;37449;42573;43940;43978;61746;62824;62963;67871;68652;83322;85821;86875;89072;89100;90602;110453;153895;153975;159614;169870;170800;171748;172034;181142;181603;193678;195058;195427;196441;203246;205887;206157;206199;225241;232189;232498;249255;250394;259123;259688;259785;282595;284054;289865;290449;298458;305435;319886;334268;339990;347704;354873;355063;35…	145;192;193;194;195;196;197;198;199;200;201;202;203	32;101;151;520;607;666;673;688;713;798;1314;1378;1385	-1;-1;-1;-1;-1;-1;-1;-1;-1;-1;-1;-1;-1;-1;-1;-1
P13929;P13929-2;P13929-3;ENSP00000324105.6;ENSP00000430055.2;ENSP00000431087.1;ENSP00000430636.1;E5RG95;E5RGZ4;K7EKN2;ENSP00000465697.1;ENSP00000467444.1;K7EPM1;ENSP00000428811.1;ENSP00000464874.1;ENSP00000428502.1;E5RI09;ENSP00000467270.1;ENSP00000445788.1;F5H1C3;A0A2R8YEG5;ENSP00000495568.1;A0A2R8Y798;ENSP00000495946.1;E5RJH5;ENSP00000430554.1;K7EP84	P13929;P13929-2;P13929-3;ENSP00000324105.6;ENSP00000430055.2;ENSP00000431087.1;ENSP00000430636.1;E5RG95;E5RGZ4;K7EKN2;ENSP00000465697.1;ENSP00000467444.1;K7EPM1;ENSP00000428811.1;ENSP00000464874.1;ENSP00000428502.1;E5RI09	3;3;3;3;3;3;3;2;2;2;2;2;2;2;2;2;2;1;1;1;1;1;1;1;1;1;1	2;2;2;2;2;2;2;1;1;1;1;1;1;1;1;1;1;1;0;0;0;0;0;0;1;1;1	2;2;2;2;2;2;2;1;1;1;1;1;1;1;1;1;1;1;0;0;0;0;0;0;1;1;1	Beta-enolase;Enolase	ENO3	sp|P13929|ENOB_HUMAN Beta-enolase OS=Homo sapiens OX=9606 GN=ENO3 PE=1 SV=5;sp|P13929-2|ENOB_HUMAN Isoform 2 of Beta-enolase OS=Homo sapiens OX=9606 GN=ENO3;sp|P13929-3|ENOB_HUMAN Isoform 3 of Beta-enolase OS=Homo sapiens OX=9606 GN=ENO3;ENSP00000324105.6	27	3	2	2	1	1	0	0	1	1	0	1	1	0	1	1	0	0	0	1	1	0	1	1	0	1	1	0	0	0	1	1	0	1	1	0	1	9	4.8	4.8	46.986	434
Q15942;ENSP00000324422.5;ENSP00000494798.1;H0Y2Y8;ENSP00000346417.4;ENSP00000495434.1;ENSP00000495629.1;Q15942-2;ENSP00000376642.2;H7C3D3;ENSP00000495074.1;ENSP00000411230.1;ENSP00000493618.1;C9IZ41;ENSP00000400537.1;ENSP00000494648.1;ENSP00000413467.1;C9JJK5;ENSP00000403714.1;ENSP00000495896.1;H7C3R3	Q15942;ENSP00000324422.5;ENSP00000494798.1;H0Y2Y8;ENSP00000346417.4;ENSP00000495434.1;ENSP00000495629.1;Q15942-2;ENSP00000376642.2	7;7;7;6;6;6;5;5;5;3;3;3;2;2;2;1;1;1;1;1;1	7;7;7;6;6;6;5;5;5;3;3;3;2;2;2;1;1;1;1;1;1	7;7;7;6;6;6;5;5;5;3;3;3;2;2;2;1;1;1;1;1;1	Zyxin	ZYX	sp|Q15942|ZYX_HUMAN Zyxin OS=Homo sapiens OX=9606 GN=ZYX PE=1 SV=1;ENSP00000324422.5 pep chromosome:GRCh38:7:143381345:143391111:1 gene:ENSG00000159840.16 transcript:ENST00000322764.10 gene_biotype:protein_coding transcript_biotype:protein_coding gene_symb	21	7	7	7	2	3	1	3	0	1	1	1	6	3	2	2	3	1	3	0	1	1	1	6	3	2	2	3	1	3	0	1	1	1	6	3	2	21	21	21	61.277	572
P40926;G3XAL0;ENSP00000416929.1;ENSP00000327070.5;ENSP00000408649.2;P40926-2	P40926;G3XAL0;ENSP00000416929.1;ENSP00000327070.5;ENSP00000408649.2;P40926-2	2;2;2;2;1;1	2;2;2;2;1;1	2;2;2;2;1;1	Malate dehydrogenase, mitochondrial;Malate dehydrogenase	MDH2	sp|P40926|MDHM_HUMAN Malate dehydrogenase, mitochondrial OS=Homo sapiens OX=9606 GN=MDH2 PE=1 SV=3;tr|G3XAL0|G3XAL0_HUMAN Malate dehydrogenase OS=Homo sapiens OX=9606 GN=MDH2 PE=1 SV=1;ENSP00000416929.1 pep chromosome:GRCh38:7:76048085:76067506:1 gene:ENSG	6	2	2	2	0	2	0	0	0	0	0	0	0	0	0	0	2	0	0	0	0	0	0	0	0	0	0	2	0	0	0	0	0	0	0	0	0	8	8	8	35.503	338
Q13449;F5H5G1;ENSP00000443429.2;ENSP00000419000.1;H3BLU2;ENSP00000328455.4;ENSP00000418506.1;C9J5G3	Q13449;F5H5G1;ENSP00000443429.2;ENSP00000419000.1;H3BLU2;ENSP00000328455.4	3;3;3;3;3;3;1;1	3;3;3;3;3;3;1;1	3;3;3;3;3;3;1;1	Limbic system-associated membrane protein	LSAMP	sp|Q13449|LSAMP_HUMAN Limbic system-associated membrane protein OS=Homo sapiens OX=9606 GN=LSAMP PE=1 SV=2;tr|F5H5G1|F5H5G1_HUMAN Limbic system-associated membrane protein OS=Homo sapiens OX=9606 GN=LSAMP PE=1 SV=2;ENSP00000443429.2 pep chromosome:GRCh38:3	8	3	3	3	0	3	0	0	0	0	0	0	0	0	0	0	3	0	0	0	0	0	0	0	0	0	0	3	0	0	0	0	0	0	0	0	0	10.4	10.4	10.4	37.393	338
P15814;ENSP00000329312.2	P15814;ENSP00000329312.2	1;1	1;1	1;1	Immunoglobulin lambda-like polypeptide 1	IGLL1	sp|P15814|IGLL1_HUMAN Immunoglobulin lambda-like polypeptide 1 OS=Homo sapiens OX=9606 GN=IGLL1 PE=1 SV=1;ENSP00000329312.2 pep chromosome:GRCh38:22:23573125:23580290:-1 gene:ENSG00000128322.7 transcript:ENST00000330377.3 gene_biotype:protein_coding transc	2	1	1	1	0	0	1	0	0	0	0	0	0	0	0	0	0	1	0	0	0	0	0	0	0	0	0	0	1	0	0	0	0	0	0	0	0	7	7	7	22.963	213
P23142;ENSP00000331544.6;P23142-4;ENSP00000385521.3;CON__ENSEMBL:ENSBTAP00000016046;ENSP00000262722.7;ENSP00000393812.2;B1AHL2;ENSP00000342212.5;P23142-2;P23142-3;ENSP00000401077.1;H7C1M6;A0A0U1RRA4;B1AHM7;ENSP00000414584.1;B1AHM9;ENSP00000489422.1;ENSP00000415289.1	P23142;ENSP00000331544.6;P23142-4;ENSP00000385521.3;CON__ENSEMBL:ENSBTAP00000016046;ENSP00000262722.7;ENSP00000393812.2;B1AHL2;ENSP00000342212.5;P23142-2;P23142-3	6;6;3;3;3;3;3;3;3;3;3;1;1;1;1;1;1;1;1	6;6;3;3;3;3;3;3;3;3;3;1;1;1;1;1;1;1;1	6;6;3;3;3;3;3;3;3;3;3;1;1;1;1;1;1;1;1	Fibulin-1	FBLN1	sp|P23142|FBLN1_HUMAN Fibulin-1 OS=Homo sapiens OX=9606 GN=FBLN1 PE=1 SV=4;ENSP00000331544.6 pep chromosome:GRCh38:22:45502883:45601135:1 gene:ENSG00000077942.19 transcript:ENST00000327858.11 gene_biotype:protein_coding transcript_biotype:protein_coding ge	19	6	6	6	0	0	3	0	2	3	3	0	0	5	3	0	0	3	0	2	3	3	0	0	5	3	0	0	3	0	2	3	3	0	0	5	3	13.7	13.7	13.7	77.213	703
P48735;ENSP00000446147.2;ENSP00000331897.4;P48735-2;O75874;ENSP00000391075.1;C9J4N6;H0YL11;ENSP00000453016.1;ENSP00000410513.1;ENSP00000390265.1;ENSP00000260985.2	P48735;ENSP00000446147.2;ENSP00000331897.4;P48735-2;O75874;ENSP00000391075.1;C9J4N6;H0YL11;ENSP00000453016.1;ENSP00000410513.1;ENSP00000390265.1;ENSP00000260985.2	2;2;2;2;1;1;1;1;1;1;1;1	2;2;2;2;1;1;1;1;1;1;1;1	2;2;2;2;1;1;1;1;1;1;1;1	Isocitrate dehydrogenase [NADP], mitochondrial;Isocitrate dehydrogenase [NADP] cytoplasmic	IDH2;IDH1	sp|P48735|IDHP_HUMAN Isocitrate dehydrogenase [NADP], mitochondrial OS=Homo sapiens OX=9606 GN=IDH2 PE=1 SV=2;ENSP00000446147.2 pep chromosome:GRCh38:15:90084177:90100695:-1 gene:ENSG00000182054.10 transcript:ENST00000540499.2 gene_biotype:protein_coding t	12	2	2	2	0	2	0	0	0	0	0	0	0	0	0	0	2	0	0	0	0	0	0	0	0	0	0	2	0	0	0	0	0	0	0	0	0	4.9	4.9	4.9	50.909	452
P05154;ENSP00000333203.7;ENSP00000450837.1;ENSP00000451126.1;ENSP00000451610.1;G3V2M1;ENSP00000450745.1;G3V264;ENSP00000450484.1;ENSP00000452367.2;G3V5I3;G3V265;ENSP00000451650.1;G3V482;ENSP00000450485.1;G3V3F5;ENSP00000451215.1;ENSP00000451697.1;G3V4B4	P05154;ENSP00000333203.7;ENSP00000450837.1;ENSP00000451126.1;ENSP00000451610.1	9;9;9;9;9;4;4;3;3;2;2;2;2;2;2;1;1;1;1	9;9;9;9;9;4;4;3;3;2;2;2;2;2;2;1;1;1;1	9;9;9;9;9;4;4;3;3;2;2;2;2;2;2;1;1;1;1	Plasma serine protease inhibitor	SERPINA5	sp|P05154|IPSP_HUMAN Plasma serine protease inhibitor OS=Homo sapiens OX=9606 GN=SERPINA5 PE=1 SV=3;ENSP00000333203.7 pep chromosome:GRCh38:14:94581426:94593118:1 gene:ENSG00000188488.14 transcript:ENST00000329597.12 gene_biotype:protein_coding transcript_	19	9	9	9	0	6	2	1	5	0	8	2	3	8	8	0	6	2	1	5	0	8	2	3	8	8	0	6	2	1	5	0	8	2	3	8	8	23.2	23.2	23.2	45.674	406
Q8WWZ8;ENSP00000333900.5;ENSP00000479787.1;Q8WWZ8-2	Q8WWZ8;ENSP00000333900.5	8;8;1;1	8;8;1;1	8;8;1;1	Oncoprotein-induced transcript 3 protein	OIT3	sp|Q8WWZ8|OIT3_HUMAN Oncoprotein-induced transcript 3 protein OS=Homo sapiens OX=9606 GN=OIT3 PE=1 SV=2;ENSP00000333900.5 pep chromosome:GRCh38:10:72893739:72933036:1 gene:ENSG00000138315.13 transcript:ENST00000334011.10 gene_biotype:protein_coding transcr	4	8	8	8	0	5	6	4	4	4	3	1	4	4	5	0	5	6	4	4	4	3	1	4	4	5	0	5	6	4	4	4	3	1	4	4	5	17.1	17.1	17.1	60.021	545
P68871;ENSP00000494175.1;ENSP00000333994.3;ENSP00000496200.1;A0A2R8Y7R2;F8W6P5;ENSP00000369671.2;ENSP00000488004.1;A0A0J9YWK4;P02100;ENSP00000380104.2;ENSP00000369586.1;ENSP00000292896.2	P68871;ENSP00000494175.1;ENSP00000333994.3;ENSP00000496200.1;A0A2R8Y7R2;F8W6P5;ENSP00000369671.2	15;15;15;12;12;11;11;3;3;1;1;1;1	15;15;15;12;12;11;11;3;3;1;1;1;1	8;8;8;7;7;7;7;2;2;0;0;0;0	Hemoglobin subunit beta;LVV-hemorphin-7;Spinorphin	HBB	sp|P68871|HBB_HUMAN Hemoglobin subunit beta OS=Homo sapiens OX=9606 GN=HBB PE=1 SV=2;ENSP00000494175.1 pep chromosome:GRCh38:11:5225464:5227197:-1 gene:ENSG00000244734.4 transcript:ENST00000647020.1 gene_biotype:protein_coding transcript_biotype:protein_co	13	15	15	8	9	12	15	9	9	7	12	7	8	13	11	9	12	15	9	9	7	12	7	8	13	11	4	5	8	4	4	4	5	4	4	6	4	75.5	75.5	48.3	15.998	147
P03950;ENSP00000336762.6;ENSP00000381077.4	P03950;ENSP00000336762.6;ENSP00000381077.4	2;2;2	2;2;2	2;2;2	Angiogenin	ANG	sp|P03950|ANGI_HUMAN Angiogenin OS=Homo sapiens OX=9606 GN=ANG PE=1 SV=1;ENSP00000336762.6 pep chromosome:GRCh38:14:20684177:20694186:1 gene:ENSG00000214274.10 transcript:ENST00000336811.10 gene_biotype:protein_coding transcript_biotype:protein_coding gene	3	2	2	2	0	1	0	0	0	0	0	0	0	0	2	0	1	0	0	0	0	0	0	0	0	2	0	1	0	0	0	0	0	0	0	0	2	18.4	18.4	18.4	16.55	147
P48740;ENSP00000336792.5	P48740;ENSP00000336792.5	12;12	5;5	5;5	Mannan-binding lectin serine protease 1;Mannan-binding lectin serine protease 1 heavy chain;Mannan-binding lectin serine protease 1 light chain	MASP1	sp|P48740|MASP1_HUMAN Mannan-binding lectin serine protease 1 OS=Homo sapiens OX=9606 GN=MASP1 PE=1 SV=3;ENSP00000336792.5 pep chromosome:GRCh38:3:187217282:187291737:-1 gene:ENSG00000127241.18 transcript:ENST00000337774.10 gene_biotype:protein_coding tran	2	12	5	5	1	9	5	5	4	3	8	7	4	7	7	0	3	1	2	1	0	2	4	1	2	2	0	3	1	2	1	0	2	4	1	2	2	20.9	5.7	5.7	79.246	699
P02458;ENSP00000338213.6;ENSP00000369889.3;P02458-1	P02458;ENSP00000338213.6;ENSP00000369889.3;P02458-1	2;2;2;2	2;2;2;2	2;2;2;2	Collagen alpha-1(II) chain;Collagen alpha-1(II) chain;Chondrocalcin	COL2A1	sp|P02458|CO2A1_HUMAN Collagen alpha-1(II) chain OS=Homo sapiens OX=9606 GN=COL2A1 PE=1 SV=3;ENSP00000338213.6 pep chromosome:GRCh38:12:47973407:48004506:-1 gene:ENSG00000139219.19 transcript:ENST00000337299.7 gene_biotype:protein_coding transcript_biotype	4	2	2	2	0	0	0	0	2	0	0	1	1	0	0	0	0	0	0	2	0	0	1	1	0	0	0	0	0	0	2	0	0	1	1	0	0	2.1	2.1	2.1	141.78	1487
P07437;ENSP00000399155.2;ENSP00000403868.1;ENSP00000413589.1;ENSP00000401546.1;Q5JP53;ENSP00000410071.2;ENSP00000401317.2;ENSP00000379672.1;ENSP00000409249.1;ENSP00000406811.2;ENSP00000400663.2;ENSP00000383378.1;ENSP00000373058.4;ENSP00000410829.2;ENSP00000339001.7;ENSP00000399280.1;ENSP00000400108.1;ENSP00000391515.1;ENSP00000414479.1;ENSP00000416480.1;ENSP00000383374.1;ENSP00000379668.1;ENSP000…	P07437;ENSP00000399155.2;ENSP00000403868.1;ENSP00000413589.1;ENSP00000401546.1;Q5JP53;ENSP00000410071.2;ENSP00000401317.2;ENSP00000379672.1;ENSP00000409249.1;ENSP00000406811.2;ENSP00000400663.2;ENSP00000383378.1;ENSP00000373058.4;ENSP00000410829.2;ENSP00000339001.7;ENSP00000399280.1;ENSP00000400108.1;ENSP00000391515.1;ENSP00000414479.1;ENSP00000416480.1;ENSP00000383374.1;ENSP00000379668.1;ENSP000…	12;12;12;12;12;12;12;12;12;12;12;12;12;12;12;12;12;12;10;10;10;10;10;10;10;10;10;10;10;10;10;10;10;10;10;7;7;3;3;3;3;3;3;3;3;3;3;3;3;2;2;1;1;1;1;1;1;1;1;1;1;1;1;1;1;1;1;1;1;1;1;1;1;1	1;1;1;1;1;1;1;1;1;1;1;1;1;1;1;1;1;1;0;0;0;0;0;0;0;0;0;0;0;0;0;0;0;0;0;0;0;0;0;0;0;0;0;0;0;0;0;0;0;0;0;0;0;0;0;0;0;0;0;0;0;0;0;0;0;0;0;0;0;0;0;0;0;0	1;1;1;1;1;1;1;1;1;1;1;1;1;1;1;1;1;1;0;0;0;0;0;0;0;0;0;0;0;0;0;0;0;0;0;0;0;0;0;0;0;0;0;0;0;0;0;0;0;0;0;0;0;0;0;0;0;0;0;0;0;0;0;0;0;0;0;0;0;0;0;0;0;0	Tubulin beta chain;Tubulin beta-4A chain	TUBB;TUBB4A	sp|P07437|TBB5_HUMAN Tubulin beta chain OS=Homo sapiens OX=9606 GN=TUBB PE=1 SV=2;ENSP00000399155.2 pep chromosome:GRCh38:CHR_HSCHR6_MHC_APD_CTG1:30784111:30789336:1 gene:ENSG00000224156.10 transcript:ENST00000421473.6 gene_biotype:protein_coding transcrip	74	12	1	1	0	10	0	0	2	0	1	1	5	0	2	0	1	0	0	0	0	0	0	1	0	0	0	1	0	0	0	0	0	0	1	0	0	32.2	2.7	2.7	49.67	444
P84095;ENSP00000436932.1;ENSP00000380176.1;ENSP00000380175.1;ENSP00000339467.4	P84095;ENSP00000436932.1;ENSP00000380176.1;ENSP00000380175.1;ENSP00000339467.4	2;2;2;2;2	2;2;2;2;2	2;2;2;2;2	Rho-related GTP-binding protein RhoG	RHOG	sp|P84095|RHOG_HUMAN Rho-related GTP-binding protein RhoG OS=Homo sapiens OX=9606 GN=RHOG PE=1 SV=1;ENSP00000436932.1 pep chromosome:GRCh38:11:3827445:3830651:-1 gene:ENSG00000177105.10 transcript:ENST00000533217.1 gene_biotype:protein_coding transcript_bi	5	2	2	2	0	1	0	0	0	0	0	0	0	0	0	0	1	0	0	0	0	0	0	0	0	0	0	1	0	0	0	0	0	0	0	0	0	19.9	19.9	19.9	21.308	191
Q15404;ENSP00000367154.3;ENSP00000339521.5;ENSP00000473588.1;Q15404-2	Q15404;ENSP00000367154.3;ENSP00000339521.5;ENSP00000473588.1;Q15404-2	6;6;6;5;5	6;6;6;5;5	6;6;6;5;5	Ras suppressor protein 1	RSU1	sp|Q15404|RSU1_HUMAN Ras suppressor protein 1 OS=Homo sapiens OX=9606 GN=RSU1 PE=1 SV=3;ENSP00000367154.3 pep chromosome:GRCh38:10:16590611:16817383:-1 gene:ENSG00000148484.18 transcript:ENST00000377921.7 gene_biotype:protein_coding transcript_biotype:prot	5	6	6	6	0	4	0	0	0	0	0	0	2	2	0	0	4	0	0	0	0	0	0	2	2	0	0	4	0	0	0	0	0	0	2	2	0	34.3	34.3	34.3	31.54	277
Q14697;F5H6X6;ENSP00000497655.1;ENSP00000442962.1;ENSP00000349053.3;ENSP00000340466.4;Q14697-2;ENSP00000435306.1;E9PKU7;ENSP00000434805.1;E9PNH1	Q14697;F5H6X6;ENSP00000497655.1;ENSP00000442962.1;ENSP00000349053.3;ENSP00000340466.4;Q14697-2;ENSP00000435306.1;E9PKU7	4;4;4;4;4;4;4;3;3;1;1	4;4;4;4;4;4;4;3;3;1;1	4;4;4;4;4;4;4;3;3;1;1	Neutral alpha-glucosidase AB	GANAB	sp|Q14697|GANAB_HUMAN Neutral alpha-glucosidase AB OS=Homo sapiens OX=9606 GN=GANAB PE=1 SV=3;tr|F5H6X6|F5H6X6_HUMAN Neutral alpha-glucosidase AB OS=Homo sapiens OX=9606 GN=GANAB PE=1 SV=1;ENSP00000497655.1 pep chromosome:GRCh38:11:62624951:62646606:-1 gen	11	4	4	4	0	0	0	0	0	0	0	0	0	0	1	0	0	0	0	0	0	0	0	0	0	1	0	0	0	0	0	0	0	0	0	0	1	5.7	5.7	5.7	106.87	944
P08195;P08195-3;ENSP00000444236.1;F5GZS6;ENSP00000367121.2;ENSP00000367123.2;ENSP00000340815.7;ENSP00000367122.2;P08195-4;J3KPF3;P08195-2;F5GZI0;ENSP00000444439.1;ENSP00000440001.1;H0YFS2;ENSP00000438032.1;F5H0E2;ENSP00000442135.1;ENSP00000440819.1;F5H867;H0YFX4	P08195;P08195-3;ENSP00000444236.1;F5GZS6;ENSP00000367121.2;ENSP00000367123.2;ENSP00000340815.7;ENSP00000367122.2;P08195-4;J3KPF3;P08195-2	7;7;7;7;7;7;7;7;7;7;7;3;3;2;2;1;1;1;1;1;1	7;7;7;7;7;7;7;7;7;7;7;3;3;2;2;1;1;1;1;1;1	7;7;7;7;7;7;7;7;7;7;7;3;3;2;2;1;1;1;1;1;1	4F2 cell-surface antigen heavy chain	SLC3A2	sp|P08195|4F2_HUMAN 4F2 cell-surface antigen heavy chain OS=Homo sapiens OX=9606 GN=SLC3A2 PE=1 SV=3;sp|P08195-3|4F2_HUMAN Isoform 3 of 4F2 cell-surface antigen heavy chain OS=Homo sapiens OX=9606 GN=SLC3A2;ENSP00000444236.1 pep chromosome:GRCh38:11:628561	21	7	7	7	0	2	0	0	0	0	1	0	0	0	0	0	2	0	0	0	0	1	0	0	0	0	0	2	0	0	0	0	1	0	0	0	0	16	16	16	67.993	630
P68371;ENSP00000341289.4	P68371;ENSP00000341289.4	12;12	3;3	1;1	Tubulin beta-4B chain	TUBB4B	sp|P68371|TBB4B_HUMAN Tubulin beta-4B chain OS=Homo sapiens OX=9606 GN=TUBB4B PE=1 SV=1;ENSP00000341289.4 pep chromosome:GRCh38:9:137241287:137243707:1 gene:ENSG00000188229.6 transcript:ENST00000340384.5 gene_biotype:protein_coding transcript_biotype:prote	2	12	3	1	0	10	0	0	2	0	1	1	4	0	2	0	2	0	0	0	0	0	0	1	0	0	0	1	0	0	0	0	0	0	0	0	0	32.6	7.4	2.7	49.83	445
P08185;ENSP00000342850.3;ENSP00000484501.1	P08185;ENSP00000342850.3;ENSP00000484501.1	1;1;1	1;1;1	1;1;1	Corticosteroid-binding globulin	SERPINA6	sp|P08185|CBG_HUMAN Corticosteroid-binding globulin OS=Homo sapiens OX=9606 GN=SERPINA6 PE=1 SV=1;ENSP00000342850.3 pep chromosome:GRCh38:14:94304248:94323336:-1 gene:ENSG00000170099.6 transcript:ENST00000341584.4 gene_biotype:protein_coding transcript_bio	3	1	1	1	0	0	0	1	0	1	1	0	0	1	1	0	0	0	1	0	1	1	0	0	1	1	0	0	0	1	0	1	1	0	0	1	1	2	2	2	45.14	405
O95236;ENSP00000380461.3;ENSP00000380456.2;ENSP00000355164.2;ENSP00000415779.3;ENSP00000344577.2;O95236-3;O95236-2	O95236;ENSP00000380461.3;ENSP00000380456.2;ENSP00000355164.2;ENSP00000415779.3;ENSP00000344577.2;O95236-3;O95236-2	1;1;1;1;1;1;1;1	1;1;1;1;1;1;1;1	1;1;1;1;1;1;1;1	Apolipoprotein L3	APOL3	sp|O95236|APOL3_HUMAN Apolipoprotein L3 OS=Homo sapiens OX=9606 GN=APOL3 PE=1 SV=3;ENSP00000380461.3 pep chromosome:GRCh38:22:36140330:36160929:-1 gene:ENSG00000128284.19 transcript:ENST00000397293.6 gene_biotype:protein_coding transcript_biotype:protein_c	8	1	1	1	0	0	0	1	0	0	0	0	0	0	0	0	0	0	1	0	0	0	0	0	0	0	0	0	0	1	0	0	0	0	0	0	0	2	2	2	44.278	402
P78509;ENSP00000345694.5;J3KQ66;ENSP00000392423.1;ENSP00000388446.2;P78509-3;P78509-2	P78509;ENSP00000345694.5;J3KQ66;ENSP00000392423.1;ENSP00000388446.2;P78509-3;P78509-2	23;23;23;23;23;23;23	23;23;23;23;23;23;23	23;23;23;23;23;23;23	Reelin	RELN	sp|P78509|RELN_HUMAN Reelin OS=Homo sapiens OX=9606 GN=RELN PE=1 SV=3;ENSP00000345694.5 pep chromosome:GRCh38:7:103471784:103989516:-1 gene:ENSG00000189056.14 transcript:ENST00000343529.9 gene_biotype:protein_coding transcript_biotype:protein_coding gene_s	7	23	23	23	3	10	8	7	9	5	9	7	8	9	13	3	10	8	7	9	5	9	7	8	9	13	3	10	8	7	9	5	9	7	8	9	13	7.4	7.4	7.4	388.38	3460
P07355;ENSP00000452895.2;H0YMD0;ENSP00000453556.1;ENSP00000453754.1;H0YMU9;H0YN42;ENSP00000379342.3;ENSP00000411352.2;ENSP00000452858.2;ENSP00000452981.2;ENSP00000453770.2;ENSP00000453694.2;ENSP00000503447.1;ENSP00000453859.2;ENSP00000503757.1;ENSP00000503855.1;ENSP00000504035.1;ENSP00000504164.1;ENSP00000346032.3;ENSP00000387545.3;P07355-2;ENSP00000453579.1;ENSP00000452921.1;ENSP00000453945.2;H0…	P07355;ENSP00000452895.2;H0YMD0;ENSP00000453556.1;ENSP00000453754.1;H0YMU9;H0YN42;ENSP00000379342.3;ENSP00000411352.2;ENSP00000452858.2;ENSP00000452981.2;ENSP00000453770.2;ENSP00000453694.2;ENSP00000503447.1;ENSP00000453859.2;ENSP00000503757.1;ENSP00000503855.1;ENSP00000504035.1;ENSP00000504164.1;ENSP00000346032.3;ENSP00000387545.3;P07355-2;ENSP00000453579.1;ENSP00000452921.1;ENSP00000453945.2;H0…	9;9;9;9;9;9;9;9;9;9;9;9;9;9;9;9;9;9;9;9;9;9;8;8;8;8;7;7;6;6;6;6;6;6;5;5;5;5;5;5;5;5;4;4;4;4;4;4;4;4;3;3;3;2;2;1;1;1;1;1	9;9;9;9;9;9;9;9;9;9;9;9;9;9;9;9;9;9;9;9;9;9;8;8;8;8;7;7;6;6;6;6;6;6;5;5;5;5;5;5;5;5;4;4;4;4;4;4;4;4;3;3;3;2;2;1;1;1;1;1	9;9;9;9;9;9;9;9;9;9;9;9;9;9;9;9;9;9;9;9;9;9;8;8;8;8;7;7;6;6;6;6;6;6;5;5;5;5;5;5;5;5;4;4;4;4;4;4;4;4;3;3;3;2;2;1;1;1;1;1	Annexin A2;Annexin;Putative annexin A2-like protein	ANXA2;ANXA2P2	sp|P07355|ANXA2_HUMAN Annexin A2 OS=Homo sapiens OX=9606 GN=ANXA2 PE=1 SV=2;ENSP00000452895.2 pep chromosome:GRCh38:15:60347144:60397986:-1 gene:ENSG00000182718.18 transcript:ENST00000557906.6 gene_biotype:protein_coding transcript_biotype:protein_coding g	60	9	9	9	0	6	0	0	0	4	0	1	0	0	0	0	6	0	0	0	4	0	1	0	0	0	0	6	0	0	0	4	0	1	0	0	0	31	31	31	38.604	339
P08133;ENSP00000430517.1;ENSP00000346550.5;P08133-2;ENSP00000430420.1;E5RK69;ENSP00000366980.5;E7EMC6	P08133;ENSP00000430517.1;ENSP00000346550.5;P08133-2	7;7;7;7;3;3;2;2	7;7;7;7;3;3;2;2	7;7;7;7;3;3;2;2	Annexin A6	ANXA6	sp|P08133|ANXA6_HUMAN Annexin A6 OS=Homo sapiens OX=9606 GN=ANXA6 PE=1 SV=3;ENSP00000430517.1 pep chromosome:GRCh38:5:151101109:151141640:-1 gene:ENSG00000197043.14 transcript:ENST00000523714.5 gene_biotype:protein_coding transcript_biotype:protein_coding	8	7	7	7	0	7	0	0	0	0	0	0	0	0	0	0	7	0	0	0	0	0	0	0	0	0	0	7	0	0	0	0	0	0	0	0	0	11.6	11.6	11.6	75.872	673
ENSP00000347077.2;O75636-2	ENSP00000347077.2;O75636-2	14;14	1;1	1;1	Ficolin-3	FCN3	ENSP00000347077.2 pep chromosome:GRCh38:1:27369112:27374824:-1 gene:ENSG00000142748.13 transcript:ENST00000354982.2 gene_biotype:protein_coding transcript_biotype:protein_coding gene_symbol:FCN3 description:ficolin 3 [Source:HGNC Symbol;Acc:HGNC:3625];sp|O	2	14	1	1	7	11	11	11	10	8	11	9	7	12	12	0	0	0	0	0	1	0	0	0	0	0	0	0	0	0	0	1	0	0	0	0	0	44.8	3.5	3.5	31.677	288
;670703;670704;670705;670706;670707;670708;670709;670710;670711;670712;670713;670714;670715;670716;670717;670718;670719;670720;670721;670722;670723;670724;670725;670726;670727;670728;670729;670730;670731;670732;670733;670734;670735;670736;670737;670738;670739;670740;670741;670742;670743;670744;670745;670746;670747;670748;670749;670750;670751;670752;670753;670754;670755;670756;670757;670758;670759…	25233;172230;178461;224691;224758;331615;389309;439076;493814;560197;670037;670671;670764;676966			-1;-1
P21730;ENSP00000347197.2	P21730;ENSP00000347197.2	1;1	1;1	1;1	C5a anaphylatoxin chemotactic receptor 1	C5AR1	sp|P21730|C5AR1_HUMAN C5a anaphylatoxin chemotactic receptor 1 OS=Homo sapiens OX=9606 GN=C5AR1 PE=1 SV=2;ENSP00000347197.2 pep chromosome:GRCh38:19:47309861:47322066:1 gene:ENSG00000197405.8 transcript:ENST00000355085.4 gene_biotype:protein_coding transcr	2	1	1	1	0	1	0	0	0	0	1	1	1	1	1	0	1	0	0	0	0	1	1	1	1	1	0	1	0	0	0	0	1	1	1	1	1	2.6	2.6	2.6	39.335	350
P12883;ENSP00000347507.3;P13533;ENSP00000386041.3;Q9H6N6	P12883;ENSP00000347507.3;P13533;ENSP00000386041.3	14;14;11;11;1	6;6;4;4;1	6;6;4;4;1	Myosin-7;Myosin-6	MYH7;MYH6	sp|P12883|MYH7_HUMAN Myosin-7 OS=Homo sapiens OX=9606 GN=MYH7 PE=1 SV=5;ENSP00000347507.3 pep chromosome:GRCh38:14:23412740:23435660:-1 gene:ENSG00000092054.13 transcript:ENST00000355349.4 gene_biotype:protein_coding transcript_biotype:protein_coding gene_	5	14	6	6	0	1	0	1	0	5	0	0	0	0	0	0	1	0	1	0	3	0	0	0	0	0	0	1	0	1	0	3	0	0	0	0	0	8	3.4	3.4	223.09	1935
P39060;ENSP00000498485.1;ENSP00000347665.5;ENSP00000352798.4;P39060-2;P39060-1;H7C457;ENSP00000415692.1;H7BXV5;ENSP00000339118.5	P39060;ENSP00000498485.1;ENSP00000347665.5;ENSP00000352798.4;P39060-2;P39060-1	4;4;4;4;4;4;1;1;1;1	4;4;4;4;4;4;1;1;1;1	4;4;4;4;4;4;1;1;1;1	Collagen alpha-1(XVIII) chain;Endostatin	COL18A1	sp|P39060|COIA1_HUMAN Collagen alpha-1(XVIII) chain OS=Homo sapiens OX=9606 GN=COL18A1 PE=1 SV=5;ENSP00000498485.1 pep chromosome:GRCh38:21:45405165:45513720:1 gene:ENSG00000182871.16 transcript:ENST00000651438.1 gene_biotype:protein_coding transcript_biot	10	4	4	4	0	0	0	0	0	0	0	0	0	0	0	0	0	0	0	0	0	0	0	0	0	0	0	0	0	0	0	0	0	0	0	0	0	5.4	5.4	5.4	178.19	1754
Q8NBM4;X6R5E5;ENSP00000347928.5;ENSP00000383911.3;Q8NBM4-5	Q8NBM4;X6R5E5;ENSP00000347928.5;ENSP00000383911.3;Q8NBM4-5	1;1;1;1;1	1;1;1;1;1	1;1;1;1;1	Ubiquitin-associated domain-containing protein 2	UBAC2	sp|Q8NBM4|UBAC2_HUMAN Ubiquitin-associated domain-containing protein 2 OS=Homo sapiens OX=9606 GN=UBAC2 PE=1 SV=1;tr|X6R5E5|X6R5E5_HUMAN Ubiquitin-associated domain-containing protein 2 (Fragment) OS=Homo sapiens OX=9606 GN=UBAC2 PE=1 SV=1;ENSP00000347928.	5	1	1	1	1	1	1	1	1	1	1	1	1	1	1	1	1	1	1	1	1	1	1	1	1	1	1	1	1	1	1	1	1	1	1	1	1	4.7	4.7	4.7	38.963	344
P01009;ENSP00000490054.1;ENSP00000416354.3;ENSP00000416066.1;ENSP00000408474.1;ENSP00000390299.1;ENSP00000385960.4;ENSP00000376803.4;ENSP00000376802.4;ENSP00000348068.4;ENSP00000386094.1;P01009-2;ENSP00000451525.1;P01009-3	P01009;ENSP00000490054.1;ENSP00000416354.3;ENSP00000416066.1;ENSP00000408474.1;ENSP00000390299.1;ENSP00000385960.4;ENSP00000376803.4;ENSP00000376802.4;ENSP00000348068.4;ENSP00000386094.1;P01009-2;ENSP00000451525.1;P01009-3	32;32;32;32;32;32;32;32;32;32;26;26;21;21	32;32;32;32;32;32;32;32;32;32;26;26;21;21	1;1;1;1;1;1;1;1;1;1;1;1;1;1	Alpha-1-antitrypsin;Short peptide from AAT	SERPINA1	sp|P01009|A1AT_HUMAN Alpha-1-antitrypsin OS=Homo sapiens OX=9606 GN=SERPINA1 PE=1 SV=3;ENSP00000490054.1 pep chromosome:GRCh38:14:94378373:94388847:-1 gene:ENSG00000197249.14 transcript:ENST00000636712.1 gene_biotype:protein_coding transcript_biotype:prote	14	32	32	1	11	26	20	26	21	22	25	17	13	30	29	11	26	20	26	21	22	25	17	13	30	29	0	1	0	1	0	1	1	1	1	1	1	67	67	3.8	46.736	418
P00738;ENSP00000348170.5;ENSP00000464070.1;J3QR68;J3QLC9;ENSP00000463491.1;A0A0C4DGL8;ENSP00000454966.1;P00738-2;ENSP00000457629.1;ENSP00000381199.2;H3BS21;ENSP00000456503.1;ENSP00000461999.1;J3KRH2;J3QQI8;J3KSV1;ENSP00000454413.1;H3BMJ7;ENSP00000463755.1;ENSP00000462662.1	P00738;ENSP00000348170.5;ENSP00000464070.1;J3QR68;J3QLC9;ENSP00000463491.1;A0A0C4DGL8;ENSP00000454966.1;P00738-2;ENSP00000457629.1;ENSP00000381199.2;H3BS21;ENSP00000456503.1	26;26;22;22;22;22;22;22;21;21;21;14;14;9;9;4;4;4;4;4;4	26;26;22;22;22;22;22;22;21;21;21;14;14;9;9;4;4;4;4;4;4	4;4;0;0;4;4;0;0;4;4;4;4;4;4;4;4;4;4;4;4;4	Haptoglobin;Haptoglobin alpha chain;Haptoglobin beta chain	HP	sp|P00738|HPT_HUMAN Haptoglobin OS=Homo sapiens OX=9606 GN=HP PE=1 SV=1;ENSP00000348170.5 pep chromosome:GRCh38:16:72054505:72061055:1 gene:ENSG00000257017.9 transcript:ENST00000355906.10 gene_biotype:protein_coding transcript_biotype:protein_coding gene_s	21	26	26	4	24	21	26	21	19	22	23	19	18	22	23	24	21	26	21	19	22	23	19	18	22	23	4	3	4	3	2	2	3	3	2	3	3	39.9	39.9	4.9	45.205	406
0;353151;353152;353153;353154;353155;353156;353157;353158;353159;353160;353161;353162;353163;353164;353165;353166;353167;353168;353169;353170;353171;353172;353173;353174;353175;353176;353177;353178;353179;353180;353181;353182;353183;353184;353185;353186;353187;353188;353189;353190;353191;353192;353193;353194;353195;353196;353197;353198;353199;353200;353201;353202;353203;353204;353205;353206;35320…
1;652482;652483;652484;652485;652486;652487;652488;652489;652490;652491;652492;652493;652494;652495;652496;652497;652498;652499;652500;652501;652502;652503;652504;652505;658615;658616;658617;658618;658619;658620;658621;658622;658623;658624;658625;658626;658627;658628;658629;658630;658631;658632;658633;658634;658635;658636;658637;658638;658639;658640;658641;658642;658643;658644;658645;658646;65864…	79681;79824;114502;211642;250744;251585;270503;270770;296752;352375;352966;353790;353907;404951;415392;456847;459282;552070;552377;552890;553297;553631;627009;652437;652503;658640			-1;-1;-1;-1;-1;-1;-1;-1;-1;-1;-1;-1;-1;-1;-1;-1;-1;-1;-1;-1;-1
P01833;ENSP00000348888.4	P01833;ENSP00000348888.4	15;15	15;15	15;15	Polymeric immunoglobulin receptor;Secretory component	PIGR	sp|P01833|PIGR_HUMAN Polymeric immunoglobulin receptor OS=Homo sapiens OX=9606 GN=PIGR PE=1 SV=4;ENSP00000348888.4 pep chromosome:GRCh38:1:206928522:206946466:-1 gene:ENSG00000162896.6 transcript:ENST00000356495.5 gene_biotype:protein_coding transcript_bio	2	15	15	15	1	8	7	8	6	6	8	4	4	6	7	1	8	7	8	6	6	8	4	4	6	7	1	8	7	8	6	6	8	4	4	6	7	17.4	17.4	17.4	83.283	764
P05089;ENSP00000357066.3;ENSP00000349446.2;P05089-2;ENSP00000500160.1;A0A5F9ZH78;ENSP00000499826.1;A0A5F9ZGN6;ENSP00000492623.1;P05089-3	P05089;ENSP00000357066.3;ENSP00000349446.2;P05089-2;ENSP00000500160.1;A0A5F9ZH78;ENSP00000499826.1;A0A5F9ZGN6;ENSP00000492623.1;P05089-3	8;8;8;8;6;6;6;6;4;4	8;8;8;8;6;6;6;6;4;4	8;8;8;8;6;6;6;6;4;4	Arginase-1	ARG1	sp|P05089|ARGI1_HUMAN Arginase-1 OS=Homo sapiens OX=9606 GN=ARG1 PE=1 SV=2;ENSP00000357066.3 pep chromosome:GRCh38:6:131573226:131584329:1 gene:ENSG00000118520.15 transcript:ENST00000368087.8 gene_biotype:protein_coding transcript_biotype:protein_coding ge	10	8	8	8	0	0	0	0	0	3	0	1	1	0	0	0	0	0	0	0	3	0	1	1	0	0	0	0	0	0	0	3	0	1	1	0	0	38.5	38.5	38.5	34.735	322
P06727;ENSP00000350425.3	P06727;ENSP00000350425.3	44;44	44;44	42;42	Apolipoprotein A-IV	APOA4	sp|P06727|APOA4_HUMAN Apolipoprotein A-IV OS=Homo sapiens OX=9606 GN=APOA4 PE=1 SV=4;ENSP00000350425.3 pep chromosome:GRCh38:11:116820700:116823304:-1 gene:ENSG00000110244.7 transcript:ENST00000357780.5 gene_biotype:protein_coding transcript_biotype:protei	2	44	44	42	24	31	31	31	26	30	34	23	27	31	35	24	31	31	31	26	30	34	23	27	31	35	23	29	29	29	24	28	32	21	25	29	33	81.1	81.1	78	45.371	396
P12931;ENSP00000362659.2;P12931-2;ENSP00000362668.2;ENSP00000362680.2;ENSP00000350941.4;P06239;ENSP00000357671.3;ENSP00000464380.1;ENSP00000462468.1;ENSP00000324740.4;ENSP00000328213.4;ENSP00000346671.3;ENSP00000357656.2;ENSP00000229471.4;ENSP00000357667.4;P07947;ENSP00000362665.3;Q573B4;ENSP00000477713.1;ENSP00000337825.5;P06239-3;ENSP00000440646.1;J3QRU1;P06241-2;P06241;P06241-3	P12931;ENSP00000362659.2;P12931-2;ENSP00000362668.2;ENSP00000362680.2;ENSP00000350941.4	3;3;3;3;3;3;1;1;1;1;1;1;1;1;1;1;1;1;1;1;1;1;1;1;1;1;1	3;3;3;3;3;3;1;1;1;1;1;1;1;1;1;1;1;1;1;1;1;1;1;1;1;1;1	3;3;3;3;3;3;1;1;1;1;1;1;1;1;1;1;1;1;1;1;1;1;1;1;1;1;1	Proto-oncogene tyrosine-protein kinase Src	SRC	sp|P12931|SRC_HUMAN Proto-oncogene tyrosine-protein kinase Src OS=Homo sapiens OX=9606 GN=SRC PE=1 SV=3;ENSP00000362659.2 pep chromosome:GRCh38:20:37384150:37406050:1 gene:ENSG00000197122.12 transcript:ENST00000373558.2 gene_biotype:protein_coding transcri	27	3	3	3	0	2	1	0	0	0	0	1	3	0	0	0	2	1	0	0	0	0	1	3	0	0	0	2	1	0	0	0	0	1	3	0	0	5	5	5	59.834	536
P19823;Q5T985;ENSP00000368906.3;ENSP00000351190.4;Q5T987;ENSP00000388826.1;CON__Q9TRI1	P19823;Q5T985;ENSP00000368906.3;ENSP00000351190.4	30;30;30;30;11;11;8	30;30;30;30;11;11;8	30;30;30;30;11;11;8	Inter-alpha-trypsin inhibitor heavy chain H2	ITIH2	sp|P19823|ITIH2_HUMAN Inter-alpha-trypsin inhibitor heavy chain H2 OS=Homo sapiens OX=9606 GN=ITIH2 PE=1 SV=2;tr|Q5T985|Q5T985_HUMAN Inter-alpha-trypsin inhibitor heavy chain H2 OS=Homo sapiens OX=9606 GN=ITIH2 PE=1 SV=1;ENSP00000368906.3 pep chromosome:GR	7	30	30	30	9	15	14	22	18	17	24	10	12	28	24	9	15	14	22	18	17	24	10	12	28	24	9	15	14	22	18	17	24	10	12	28	24	35.2	35.2	35.2	106.46	946
P55072;ENSP00000351777.6;ENSP00000503426.1;ENSP00000399456.2;ENSP00000392088.2;ENSP00000504354.1;ENSP00000504259.1;ENSP00000503131.1;ENSP00000503811.1;C9JUP7;C9IZA5	P55072;ENSP00000351777.6;ENSP00000503426.1;ENSP00000399456.2;ENSP00000392088.2;ENSP00000504354.1;ENSP00000504259.1	15;15;13;13;13;13;8;3;1;1;1	15;15;13;13;13;13;8;3;1;1;1	15;15;13;13;13;13;8;3;1;1;1	Transitional endoplasmic reticulum ATPase	VCP	sp|P55072|TERA_HUMAN Transitional endoplasmic reticulum ATPase OS=Homo sapiens OX=9606 GN=VCP PE=1 SV=4;ENSP00000351777.6 pep chromosome:GRCh38:9:35056064:35072625:-1 gene:ENSG00000165280.17 transcript:ENST00000358901.11 gene_biotype:protein_coding transcr	11	15	15	15	0	7	8	1	3	0	4	1	4	1	0	0	7	8	1	3	0	4	1	4	1	0	0	7	8	1	3	0	4	1	4	1	0	23.3	23.3	23.3	89.321	806
ENSP00000352696.1;P02751-1;ENSP00000338200.4;P02751-3;P02751;ENSP00000346839.4;P02751-8;ENSP00000348285.4;P02751-7;ENSP00000323534.6;P02751-14;ENSP00000415018.1;ENSP00000410422.1;P02751-17;ENSP00000394423.1;P02751-9;P02751-5;P02751-6;ENSP00000350534.4;P02751-10;ENSP00000399538.2;P02751-13;P02751-4;P02751-12;ENSP00000416139.1;H0Y7Z1;ENSP00000398907.1;P02751-16;P02751-2	ENSP00000352696.1;P02751-1;ENSP00000338200.4;P02751-3;P02751;ENSP00000346839.4;P02751-8;ENSP00000348285.4;P02751-7;ENSP00000323534.6;P02751-14;ENSP00000415018.1;ENSP00000410422.1;P02751-17;ENSP00000394423.1;P02751-9;P02751-5;P02751-6;ENSP00000350534.4;P02751-10;ENSP00000399538.2;P02751-13;P02751-4;P02751-12;ENSP00000416139.1;H0Y7Z1	122;122;121;121;120;120;120;120;119;119;119;119;118;118;116;116;115;115;114;114;112;112;110;97;70;70;10;10;10	122;122;121;121;120;120;120;120;119;119;119;119;118;118;116;116;115;115;114;114;112;112;110;97;70;70;10;10;10	8;8;8;8;6;6;8;8;6;6;8;8;8;8;8;8;8;8;8;8;6;6;8;0;6;6;0;0;0	Fibronectin;Anastellin;Ugl-Y1;Ugl-Y2;Ugl-Y3	FN1	ENSP00000352696.1 pep chromosome:GRCh38:2:215360458:215436068:-1 gene:ENSG00000115414.21 transcript:ENST00000359671.5 gene_biotype:protein_coding transcript_biotype:protein_coding gene_symbol:FN1 description:fibronectin 1 [Source:HGNC Symbol;Acc:HGNC:3778]	29	122	122	8	52	94	90	97	103	109	98	61	71	70	100	52	94	90	97	103	109	98	61	71	70	100	3	6	5	7	7	8	6	5	6	5	6	48.1	48.1	3.6	262.62	2386
2;152413;152414;152415;152416;152417;152418;152717;152718;152719;152720;152721;152722;152723;152724;152725;152726;152727;152728;152729;152730;152731;152732;152733;152734;152735;152736;152737;152738;152739;152740;152741;152742;152743;152744;152745;152746;152747;152748;152749;152750;152751;152752;152753;152754;152755;152756;152757;152758;152759;152760;152761;152762;152763;152764;152765;152766;15276…	53091;53092;53093;53094;53095;53096;53097;53098;53099;53100;53101;53102;53103;53104;53105;53106;53107;53108;53109;53110;53111;53112;53113;53114;53115;53116;53117;53118;53119;53120;53121;53122;53123;53124;53125;53126;53127;53128;53129;53130;53131;53132;53133;53134;53135;53136;53137;53138;53139;53140;53141;53142;53143;53144;53145;53146;53147;53148;53149;53150;53151;53152;53153;53154;53155;53156;531…
;146011;146012;146013;146014;146015;146016;146017;146018;146019;146020;146021;146022;146023;146024;146025;146026;146027;146028;146029;146030;146031;146032;146033;146034;146035;146036;146037;146038;146039;146040;146041;146042;146043;146044;146045;146046;146047;146048;146049;146050;146051;146052;146053;146054;146055;146056;146057;146058;146059;146060;146061;146062;146063;146064;146065;146066;146067…
;230034;230035;230036;230037;230038;230039;230040;230041;230042;230043;230044;230045;230046;230047;230048;230049;230050;230051;230052;230053;230054;230055;230056;230057;230058;230059;230060;230061;230062;230063;230064;230065;230066;230067;230068;230069;230070;230071;230072;230073;230074;230075;230076;230077;230078;230079;230080;230081;230082;230083;230084;230085;230086;230087;230088;230089;230090…
;277300;277301;277302;277303;277304;277305;277306;277307;277308;277309;277310;277311;277312;277313;277314;277315;277316;277317;277318;277319;277320;277321;277322;277323;277324;277325;277326;277327;277328;277329;277330;277331;277332;277333;277334;277335;277336;277337;277338;277339;277340;277341;277342;277343;277344;277345;277346;277347;277348;277349;277350;277351;277352;277353;277354;277355;277356…
;435886;435887;435888;435889;435890;435891;435892;435893;435894;435895;435896;435897;435898;435899;435900;435901;435902;435903;435904;435905;435906;435907;435908;435909;435910;435911;435912;435913;435914;435915;435916;435917;435918;435919;435920;435921;435922;435923;435924;435925;435926;435927;435928;435929;435930;435931;435932;435933;435934;435935;435936;435937;435938;435939;435940;435941;435942…
;540856;540857;540858;540859;540860;540861;540862;540863;540864;540865;540866;540867;540868;540869;540870;540871;540872;540873;540874;540875;540876;540877;540878;540879;540880;540881;540882;540883;540884;540885;540886;540887;540888;540889;540890;540891;540892;540893;540894;540895;540896;540897;540898;540899;540900;540901;540902;540903;540904;540905;540906;540907;540908;540909;540910;540911;540912…
;611010;611011;611012;611013;611014;611015;611016;611017;611018;611019;611020;611021;611022;611023;611024;611025;611026;611027;611028;611029;611030;611031;611032;611033;611034;611035;611036;611037;611038;611039;611040;611041;611042;611043;611044;611045;611046;611047;611048;611049;611050;611051;611052;611053;611054;611055;611056;611057;611058;611059;611060;611061;611062;611063;611064;611065;611066…
;664980;664981;664982;664983;664984;664985;664986;664987;664988;664989;664990;664991;664992;664993;664994;664995;664996;664997;664998;664999;665000;665001;665002;665003;665004;665005;665006;665007;665008;665009;665010;665011;665012;665013;665014;665015;665016;665017;665018;665019;665020;665021;665022;665023;665024;665025;665026;665027;665028;665029;665030;665031;665032;665033;665034;665035;665036…	53368;60740;61103;71010;72947;78229;78382;82163;84370;108869;109484;117156;118962;121120;121262;128295;132670;146422;149913;156535;157009;157071;163648;164196;176320;176817;180354;197582;200969;230087;243283;245228;252525;259812;262536;262817;263610;263910;264066;264123;274141;275702;275888;277620;280883;289128;298805;318013;318252;363029;363490;399700;411218;411765;414727;418809;418889;422106;42…	213;214;215;216;217;218;219	490;493;926;1283;1548;1765;1783	-1;-1;-1;-1;-1;-1;-1;-1;-1;-1;-1;-1;-1;-1;-1;-1;-1;-1;-1;-1;-1;-1;-1;-1;-1;-1;-1;-1;-1
Q92736;H7BY35;ENSP00000353174.7;ENSP00000355533.2;Q92736-2	Q92736;H7BY35;ENSP00000353174.7;ENSP00000355533.2;Q92736-2	1;1;1;1;1	1;1;1;1;1	1;1;1;1;1	Ryanodine receptor 2	RYR2	sp|Q92736|RYR2_HUMAN Ryanodine receptor 2 OS=Homo sapiens OX=9606 GN=RYR2 PE=1 SV=3;tr|H7BY35|H7BY35_HUMAN Ryanodine receptor 2 OS=Homo sapiens OX=9606 GN=RYR2 PE=1 SV=2;ENSP00000353174.7 pep chromosome:GRCh38:1:237270497:237832644:1 gene:ENSG00000198626.1	5	1	1	1	0	0	0	0	0	0	0	0	0	0	0	0	0	0	0	0	0	0	0	0	0	0	0	0	0	0	0	0	0	0	0	0	0	0.3	0.3	0.3	564.56	4967
P02786;ENSP00000376197.3;ENSP00000353224.4;G3V0E5;ENSP00000390133.1;H7C3V5;ENSP00000414015.1;F8WBE5;ENSP00000402839.1;Q9UP52;ENSP00000420525.1;ENSP00000223051.3;Q9UP52-2;Q9UP52-3	P02786;ENSP00000376197.3;ENSP00000353224.4;G3V0E5;ENSP00000390133.1	43;43;43;40;40;6;6;3;3;1;1;1;1;1	43;43;43;40;40;6;6;3;3;1;1;1;1;1	43;43;43;40;40;6;6;3;3;1;1;1;1;1	Transferrin receptor protein 1;Transferrin receptor protein 1, serum form	TFRC	sp|P02786|TFR1_HUMAN Transferrin receptor protein 1 OS=Homo sapiens OX=9606 GN=TFRC PE=1 SV=2;ENSP00000376197.3 pep chromosome:GRCh38:3:196049476:196082090:-1 gene:ENSG00000072274.13 transcript:ENST00000392396.7 gene_biotype:protein_coding transcript_bioty	14	43	43	43	4	35	15	29	19	4	23	16	14	18	20	4	35	15	29	19	4	23	16	14	18	20	4	35	15	29	19	4	23	16	14	18	20	57.1	57.1	57.1	84.87	760
P00451;ENSP00000353393.4;ENSP00000327895.6;ENSP00000495706.1;A0A2R8Y707;P00451-2;ENSP00000389153.1;B1B0G9;ENSP00000409446.1;B1B0G8	P00451;ENSP00000353393.4	11;11;3;3;3;3;1;1;1;1	11;11;3;3;3;3;1;1;1;1	11;11;3;3;3;3;1;1;1;1	Coagulation factor VIII;Factor VIIIa heavy chain, 200 kDa isoform;Factor VIIIa heavy chain, 92 kDa isoform;Factor VIII B chain;Factor VIIIa light chain	F8	sp|P00451|FA8_HUMAN Coagulation factor VIII OS=Homo sapiens OX=9606 GN=F8 PE=1 SV=1;ENSP00000353393.4 pep chromosome:GRCh38:X:154835792:155022723:-1 gene:ENSG00000185010.15 transcript:ENST00000360256.9 gene_biotype:protein_coding transcript_biotype:protein	10	11	11	11	0	4	1	2	1	3	1	0	1	1	4	0	4	1	2	1	3	1	0	1	1	4	0	4	1	2	1	3	1	0	1	1	4	6.6	6.6	6.6	267.01	2351
P26038;ENSP00000353408.5;P35241;ENSP00000432112.1;ENSP00000437301.1;ENSP00000496414.1;A0A2R8Y5S7;ENSP00000494693.1;ENSP00000496503.2;A0A2R8Y7M3;ENSP00000496121.1;P35241-5;P35241-4;ENSP00000445826.1;ENSP00000477441.1;V9GZ54;E9PNV3;ENSP00000437140.1;E9PQ82;ENSP00000432572.1;ENSP00000494706.1;A0A2R8Y5P0;P35241-3;ENSP00000436277.1	P26038;ENSP00000353408.5	29;29;7;7;7;7;7;7;7;7;7;7;5;5;3;3;2;2;2;2;1;1;1;1	29;29;7;7;7;7;7;7;7;7;7;7;5;5;3;3;2;2;2;2;1;1;1;1	23;23;1;1;1;1;1;1;1;1;1;1;1;1;1;1;0;0;0;0;0;0;0;0	Moesin	MSN	sp|P26038|MOES_HUMAN Moesin OS=Homo sapiens OX=9606 GN=MSN PE=1 SV=3;ENSP00000353408.5 pep chromosome:GRCh38:X:65667654:65741931:1 gene:ENSG00000147065.17 transcript:ENST00000360270.7 gene_biotype:protein_coding transcript_biotype:protein_coding gene_symbo	24	29	29	23	6	19	11	12	5	2	12	7	9	13	8	6	19	11	12	5	2	12	7	9	13	8	6	14	9	10	4	2	9	6	9	10	5	42.1	42.1	34.1	67.819	577
Q96RL7;Q96RL7-2;ENSP00000496361.1;ENSP00000493592.1;ENSP00000365823.3;ENSP00000353422.3;Q96RL7-4;Q96RL7-3	Q96RL7;Q96RL7-2;ENSP00000496361.1;ENSP00000493592.1;ENSP00000365823.3;ENSP00000353422.3;Q96RL7-4;Q96RL7-3	1;1;1;1;1;1;1;1	1;1;1;1;1;1;1;1	1;1;1;1;1;1;1;1	Vacuolar protein sorting-associated protein 13A	VPS13A	sp|Q96RL7|VP13A_HUMAN Vacuolar protein sorting-associated protein 13A OS=Homo sapiens OX=9606 GN=VPS13A PE=1 SV=2;sp|Q96RL7-2|VP13A_HUMAN Isoform 2 of Vacuolar protein sorting-associated protein 13A OS=Homo sapiens OX=9606 GN=VPS13A;ENSP00000496361.1 pep c	8	1	1	1	0	0	1	0	0	0	1	0	0	1	0	0	0	1	0	0	0	1	0	0	1	0	0	0	1	0	0	0	1	0	0	1	0	0.5	0.5	0.5	360.27	3174
P21333;P21333-2;ENSP00000358866.3;ENSP00000353467.4;Q60FE5;ENSP00000358872.4;A0A087WWY3;ENSP00000416926.2;ENSP00000503392.1;ENSP00000480593.2;F8WE98;ENSP00000408921.1;ENSP00000398215.1;H0Y5C6;H0Y5F3;ENSP00000397824.1;Q14315-2;Q14315;ENSP00000420213.1;O75369-8;ENSP00000344002.6;ENSP00000351339.3;ENSP00000415599.2;ENSP00000295956.5;O75369-3;ENSP00000327145.8;O75369;O75369-9;O75369-2;O75369-6;O75369…	P21333;P21333-2;ENSP00000358866.3;ENSP00000353467.4;Q60FE5;ENSP00000358872.4;A0A087WWY3;ENSP00000416926.2	61;61;61;61;60;60;52;40;14;14;13;13;5;5;5;5;4;4;4;4;4;4;4;4;4;4;4;4;4;4;3;3;1;1;1;1;1;1;1;1;1	61;61;61;61;60;60;52;40;14;14;13;13;5;5;5;5;4;4;4;4;4;4;4;4;4;4;4;4;4;4;3;3;1;1;1;1;1;1;1;1;1	61;61;61;61;60;60;52;40;14;14;13;13;5;5;5;5;4;4;4;4;4;4;4;4;4;4;4;4;4;4;3;3;1;1;1;1;1;1;1;1;1	Filamin-A	FLNA	sp|P21333|FLNA_HUMAN Filamin-A OS=Homo sapiens OX=9606 GN=FLNA PE=1 SV=4;sp|P21333-2|FLNA_HUMAN Isoform 2 of Filamin-A OS=Homo sapiens OX=9606 GN=FLNA;ENSP00000358866.3 pep chromosome:GRCh38:X:154348531:154374634:-1 gene:ENSG00000196924.19 transcript:ENST0	41	61	61	61	4	45	9	18	2	0	6	11	33	16	10	4	45	9	18	2	0	6	11	33	16	10	4	45	9	18	2	0	6	11	33	16	10	33.1	33.1	33.1	280.74	2647
P08473;ENSP00000478173.2;ENSP00000353679.2;ENSP00000417079.1;ENSP00000418525.1;ENSP00000419653.1;ENSP00000420389.1;ENSP00000502021.1;A0A6Q8PFY6;C9J9X7;ENSP00000417595.1;C9IYX7;ENSP00000418791.1;ENSP00000372450.3;ENSP00000420542.1;C9JDZ3;Q3KQS6	P08473;ENSP00000478173.2;ENSP00000353679.2;ENSP00000417079.1;ENSP00000418525.1;ENSP00000419653.1;ENSP00000420389.1;ENSP00000502021.1;A0A6Q8PFY6	28;28;28;28;28;28;28;26;26;6;6;3;3;1;1;1;1	28;28;28;28;28;28;28;26;26;6;6;3;3;1;1;1;1	28;28;28;28;28;28;28;26;26;6;6;3;3;1;1;1;1	Neprilysin	MME	sp|P08473|NEP_HUMAN Neprilysin OS=Homo sapiens OX=9606 GN=MME PE=1 SV=2;ENSP00000478173.2 pep chromosome:GRCh38:3:155079856:155183704:1 gene:ENSG00000196549.12 transcript:ENST00000615825.2 gene_biotype:protein_coding transcript_biotype:protein_coding gene_	17	28	28	28	0	2	4	0	0	1	5	1	2	19	25	0	2	4	0	0	1	5	1	2	19	25	0	2	4	0	0	1	5	1	2	19	25	40.4	40.4	40.4	85.513	750
P27487;ENSP00000503008.1;ENSP00000503161.1;ENSP00000353731.3;ENSP00000504418.1;ENSP00000502931.1;F8WE17;ENSP00000402259.2;H7C1N5;ENSP00000503481.1;F8WBB6;ENSP00000504157.1;ENSP00000503735.1;ENSP00000410264.1;ENSP00000401359.2	P27487;ENSP00000503008.1;ENSP00000503161.1;ENSP00000353731.3;ENSP00000504418.1	17;17;17;17;12;5;3;3;1;1;1;1;1;1;1	17;17;17;17;12;5;3;3;1;1;1;1;1;1;1	17;17;17;17;12;5;3;3;1;1;1;1;1;1;1	Dipeptidyl peptidase 4;Dipeptidyl peptidase 4 membrane form;Dipeptidyl peptidase 4 soluble form	DPP4	sp|P27487|DPP4_HUMAN Dipeptidyl peptidase 4 OS=Homo sapiens OX=9606 GN=DPP4 PE=1 SV=2;ENSP00000503008.1 pep chromosome:GRCh38:2:161993609:162074053:-1 gene:ENSG00000197635.11 transcript:ENST00000676768.1 gene_biotype:protein_coding transcript_biotype:prote	15	17	17	17	0	2	2	3	3	0	2	2	1	9	14	0	2	2	3	3	0	2	2	1	9	14	0	2	2	3	3	0	2	2	1	9	14	24.3	24.3	24.3	88.278	766
P07357;ENSP00000354458.3	P07357;ENSP00000354458.3	9;9	9;9	9;9	Complement component C8 alpha chain	C8A	sp|P07357|CO8A_HUMAN Complement component C8 alpha chain OS=Homo sapiens OX=9606 GN=C8A PE=1 SV=2;ENSP00000354458.3 pep chromosome:GRCh38:1:56854797:56918223:1 gene:ENSG00000157131.11 transcript:ENST00000361249.4 gene_biotype:protein_coding transcript_biot	2	9	9	9	0	0	4	2	5	7	5	0	2	5	8	0	0	4	2	5	7	5	0	2	5	8	0	0	4	2	5	7	5	0	2	5	8	11.8	11.8	11.8	65.163	584
P01019;ENSP00000355627.4	P01019;ENSP00000355627.4	12;12	12;12	12;12	Angiotensinogen;Angiotensin-1;Angiotensin-2;Angiotensin-3;Angiotensin-4;Angiotensin 1-9;Angiotensin 1-7;Angiotensin 1-5;Angiotensin 1-4	AGT	sp|P01019|ANGT_HUMAN Angiotensinogen OS=Homo sapiens OX=9606 GN=AGT PE=1 SV=1;ENSP00000355627.4 pep chromosome:GRCh38:1:230702523:230714122:-1 gene:ENSG00000135744.8 transcript:ENST00000366667.5 gene_biotype:protein_coding transcript_biotype:protein_coding	2	12	12	12	0	5	3	4	6	1	5	4	5	8	7	0	5	3	4	6	1	5	4	5	8	7	0	5	3	4	6	1	5	4	5	8	7	35.9	35.9	35.9	53.154	485
P04003;ENSP00000356037.3;ENSP00000403386.1;A6PVY5;F2Z2V7;ENSP00000395968.1;CON__Q28065	P04003;ENSP00000356037.3	15;15;2;2;1;1;1	15;15;2;2;1;1;1	15;15;2;2;1;1;1	C4b-binding protein alpha chain	C4BPA	sp|P04003|C4BPA_HUMAN C4b-binding protein alpha chain OS=Homo sapiens OX=9606 GN=C4BPA PE=1 SV=2;ENSP00000356037.3 pep chromosome:GRCh38:1:207104233:207144972:1 gene:ENSG00000123838.11 transcript:ENST00000367070.8 gene_biotype:protein_coding transcript_bio	7	15	15	15	9	13	12	13	13	11	12	9	10	10	13	9	13	12	13	13	11	12	9	10	10	13	9	13	12	13	13	11	12	9	10	10	13	21.3	21.3	21.3	67.033	597
Q6GTS8;ENSP00000356104.4;Q6GTS8-2	Q6GTS8;ENSP00000356104.4	6;6;1	6;6;1	6;6;1	Probable carboxypeptidase PM20D1	PM20D1	sp|Q6GTS8|P20D1_HUMAN N-fatty-acyl-amino acid synthase/hydrolase PM20D1 OS=Homo sapiens OX=9606 GN=PM20D1 PE=1 SV=3;ENSP00000356104.4 pep chromosome:GRCh38:1:205828025:205850132:-1 gene:ENSG00000162877.13 transcript:ENST00000367136.5 gene_biotype:protein_c	3	6	6	6	0	0	0	0	0	0	0	0	0	0	0	0	0	0	0	0	0	0	0	0	0	0	0	0	0	0	0	0	0	0	0	0	0	15.3	15.3	15.3	55.741	502
P08603;ENSP00000356399.4;ENSP00000487250.1;A0A0D9SG88;P08603-2;Q5TFM2;ENSP00000352658.2;Q02985;ENSP00000481905.1;A0A087WYK9;Q6NSD3;ENSP00000436258.1;ENSP00000356397.3;ENSP00000375845.3;ENSP00000356395.5;Q02985-2	P08603;ENSP00000356399.4;ENSP00000487250.1;A0A0D9SG88;P08603-2;Q5TFM2;ENSP00000352658.2	17;17;11;11;11;9;9;1;1;1;1;1;1;1;1;1	17;17;11;11;11;9;9;1;1;1;1;1;1;1;1;1	15;15;11;11;11;9;9;1;1;1;1;1;1;1;1;1	Complement factor H	CFH	sp|P08603|CFAH_HUMAN Complement factor H OS=Homo sapiens OX=9606 GN=CFH PE=1 SV=4;ENSP00000356399.4 pep chromosome:GRCh38:1:196652043:196747504:1 gene:ENSG00000000971.16 transcript:ENST00000367429.9 gene_biotype:protein_coding transcript_biotype:protein_co	16	17	17	15	0	6	5	8	9	14	12	1	2	12	11	0	6	5	8	9	14	12	1	2	12	11	0	6	5	8	9	12	12	1	2	11	10	12.6	12.6	10.9	139.09	1231
Q92954;ENSP00000356455.4;ENSP00000489292.1;ENSP00000356453.4;ENSP00000399679.3;Q92954-4;Q92954-3;Q92954-6;Q92954-2;Q92954-5;J3KP74;ENSP00000356452.4;ENSP00000431330.1;E9PLR3	Q92954;ENSP00000356455.4;ENSP00000489292.1;ENSP00000356453.4;ENSP00000399679.3;Q92954-4;Q92954-3;Q92954-6;Q92954-2;Q92954-5	28;28;28;28;28;28;28;28;28;26;7;7;1;1	28;28;28;28;28;28;28;28;28;26;7;7;1;1	28;28;28;28;28;28;28;28;28;26;7;7;1;1	Proteoglycan 4;Proteoglycan 4 C-terminal part	PRG4	sp|Q92954|PRG4_HUMAN Proteoglycan 4 OS=Homo sapiens OX=9606 GN=PRG4 PE=1 SV=3;ENSP00000356455.4 pep chromosome:GRCh38:1:186296279:186314562:1 gene:ENSG00000116690.13 transcript:ENST00000367485.4 gene_biotype:protein_coding transcript_biotype:protein_coding	14	28	28	28	1	7	3	4	14	5	10	9	13	12	10	1	7	3	4	14	5	10	9	13	12	10	1	7	3	4	14	5	10	9	13	12	10	21.5	21.5	21.5	151.06	1404
P01008;ENSP00000356671.3;Q8TCE1;CON__P41361	P01008;ENSP00000356671.3	20;20;8;3	20;20;8;3	20;20;8;3	Antithrombin-III	SERPINC1	sp|P01008|ANT3_HUMAN Antithrombin-III OS=Homo sapiens OX=9606 GN=SERPINC1 PE=1 SV=1;ENSP00000356671.3 pep chromosome:GRCh38:1:173903809:173917378:-1 gene:ENSG00000117601.14 transcript:ENST00000367698.3 gene_biotype:protein_coding transcript_biotype:protein	4	20	20	20	2	8	5	5	3	5	11	6	4	14	15	2	8	5	5	3	5	11	6	4	14	15	2	8	5	5	3	5	11	6	4	14	15	45.5	45.5	45.5	52.602	464
P05026;ENSP00000356790.1;ENSP00000356789.3;P05026-2	P05026;ENSP00000356790.1;ENSP00000356789.3;P05026-2	1;1;1;1	1;1;1;1	1;1;1;1	Sodium/potassium-transporting ATPase subunit beta-1	ATP1B1	sp|P05026|AT1B1_HUMAN Sodium/potassium-transporting ATPase subunit beta-1 OS=Homo sapiens OX=9606 GN=ATP1B1 PE=1 SV=1;ENSP00000356790.1 pep chromosome:GRCh38:1:169105697:169132722:1 gene:ENSG00000143153.13 transcript:ENST00000367816.5 gene_biotype:protein_	4	1	1	1	0	1	0	0	0	0	0	0	0	0	0	0	1	0	0	0	0	0	0	0	0	0	0	1	0	0	0	0	0	0	0	0	0	4.3	4.3	4.3	35.061	303
O95497;ENSP00000356905.4;ENSP00000444491.1;ENSP00000438024.2;Q9NY84-5;Q9NY84	O95497;ENSP00000356905.4	7;7;1;1;1;1	7;7;1;1;1;1	7;7;1;1;1;1	Pantetheinase	VNN1	sp|O95497|VNN1_HUMAN Pantetheinase OS=Homo sapiens OX=9606 GN=VNN1 PE=1 SV=2;ENSP00000356905.4 pep chromosome:GRCh38:6:132680849:132714055:-1 gene:ENSG00000112299.8 transcript:ENST00000367928.5 gene_biotype:protein_coding transcript_biotype:protein_coding	6	7	7	7	0	0	1	1	1	0	0	0	0	4	4	0	0	1	1	1	0	0	0	0	4	4	0	0	1	1	1	0	0	0	0	4	4	22.6	22.6	22.6	57.011	513
O15400;ENSP00000356914.4;ENSP00000356918.1;O15400-2	O15400;ENSP00000356914.4;ENSP00000356918.1;O15400-2	5;5;5;5	5;5;5;5	5;5;5;5	Syntaxin-7	STX7	sp|O15400|STX7_HUMAN Syntaxin-7 OS=Homo sapiens OX=9606 GN=STX7 PE=1 SV=4;ENSP00000356914.4 pep chromosome:GRCh38:6:132461714:132513198:-1 gene:ENSG00000079950.14 transcript:ENST00000367937.4 gene_biotype:protein_coding transcript_biotype:protein_coding ge	4	5	5	5	0	3	0	1	0	0	0	0	1	1	1	0	3	0	1	0	0	0	0	1	1	1	0	3	0	1	0	0	0	0	1	1	1	34.1	34.1	34.1	29.815	261
P02652;V9GYE3;ENSP00000476890.1;ENSP00000476662.1;ENSP00000356969.3;V9GYM3;ENSP00000476911.1;V9GYG9;ENSP00000476740.1;V9GYC1;ENSP00000476605.1;V9GYS1;ENSP00000477031.1	P02652;V9GYE3;ENSP00000476890.1;ENSP00000476662.1;ENSP00000356969.3;V9GYM3;ENSP00000476911.1;V9GYG9;ENSP00000476740.1	7;7;7;7;7;7;7;5;5;2;2;2;2	7;7;7;7;7;7;7;5;5;2;2;2;2	7;7;7;7;7;7;7;5;5;2;2;2;2	Apolipoprotein A-II;Proapolipoprotein A-II;Truncated apolipoprotein A-II	APOA2	sp|P02652|APOA2_HUMAN Apolipoprotein A-II OS=Homo sapiens OX=9606 GN=APOA2 PE=1 SV=1;tr|V9GYE3|V9GYE3_HUMAN Apolipoprotein A-II OS=Homo sapiens OX=9606 GN=APOA2 PE=1 SV=1;ENSP00000476890.1 pep chromosome:GRCh38:1:161222292:161223631:-1 gene:ENSG00000158874	13	7	7	7	3	7	7	7	6	6	6	4	4	6	7	3	7	7	7	6	6	6	4	4	6	7	3	7	7	7	6	6	6	4	4	6	7	44	44	44	11.175	100
Q9Y624;ENSP00000357005.5;ENSP00000440812.1;ENSP00000481591.1;A0A087WY82;Q9Y624-2	Q9Y624;ENSP00000357005.5;ENSP00000440812.1;ENSP00000481591.1;A0A087WY82;Q9Y624-2	5;5;3;3;3;3	5;5;3;3;3;3	5;5;3;3;3;3	Junctional adhesion molecule A	F11R	sp|Q9Y624|JAM1_HUMAN Junctional adhesion molecule A OS=Homo sapiens OX=9606 GN=F11R PE=1 SV=1;ENSP00000357005.5 pep chromosome:GRCh38:1:160995211:161021152:-1 gene:ENSG00000158769.18 transcript:ENST00000368026.11 gene_biotype:protein_coding transcript_biot	6	5	5	5	0	5	1	2	1	0	1	2	2	2	2	0	5	1	2	1	0	1	2	2	2	2	0	5	1	2	1	0	1	2	2	2	2	15.4	15.4	15.4	32.583	299
P37802;ENSP00000357077.5;ENSP00000357075.1;ENSP00000357076.1;P37802-2;X6RJP6;ENSP00000412429.1;Q9UI15;ENSP00000417904.1;C9J5W6;ENSP00000419105.1;ENSP00000391160.2;ENSP00000377494.2;ENSP00000273368.4	P37802;ENSP00000357077.5;ENSP00000357075.1;ENSP00000357076.1;P37802-2;X6RJP6;ENSP00000412429.1	9;9;9;9;9;8;8;1;1;1;1;1;1;1	9;9;9;9;9;8;8;1;1;1;1;1;1;1	9;9;9;9;9;8;8;1;1;1;1;1;1;1	Transgelin-2	TAGLN2	sp|P37802|TAGL2_HUMAN Transgelin-2 OS=Homo sapiens OX=9606 GN=TAGLN2 PE=1 SV=3;ENSP00000357077.5 pep chromosome:GRCh38:1:159918111:159925507:-1 gene:ENSG00000158710.15 transcript:ENST00000368097.9 gene_biotype:protein_coding transcript_biotype:protein_codi	14	9	9	9	0	3	1	1	0	0	1	0	4	1	0	0	3	1	1	0	0	1	0	4	1	0	0	3	1	1	0	0	1	0	4	1	0	56.3	56.3	56.3	22.391	199
O43866;ENSP00000357156.4	O43866;ENSP00000357156.4	5;5	5;5	5;5	CD5 antigen-like	CD5L	sp|O43866|CD5L_HUMAN CD5 antigen-like OS=Homo sapiens OX=9606 GN=CD5L PE=1 SV=1;ENSP00000357156.4 pep chromosome:GRCh38:1:157830911:157841808:-1 gene:ENSG00000073754.6 transcript:ENST00000368174.5 gene_biotype:protein_coding transcript_biotype:protein_codi	2	5	5	5	4	4	5	3	3	4	3	3	3	3	3	4	4	5	3	3	4	3	3	3	3	3	4	4	5	3	3	4	3	3	3	3	3	11.2	11.2	11.2	38.087	347
P06753-2;P06753-3;P06753-6;ENSP00000357517.2;ENSP00000357521.3;ENSP00000357520.1;ENSP00000480520.1;A0A087WWU8	P06753-2;P06753-3;P06753-6;ENSP00000357517.2;ENSP00000357521.3;ENSP00000357520.1;ENSP00000480520.1;A0A087WWU8	16;16;16;16;16;16;14;14	6;6;6;6;6;6;6;6	0;0;0;0;0;0;0;0		TPM3	sp|P06753-2|TPM3_HUMAN Isoform 2 of Tropomyosin alpha-3 chain OS=Homo sapiens OX=9606 GN=TPM3;sp|P06753-3|TPM3_HUMAN Isoform 3 of Tropomyosin alpha-3 chain OS=Homo sapiens OX=9606 GN=TPM3;sp|P06753-6|TPM3_HUMAN Isoform 6 of Tropomyosin alpha-3 chain OS=Hom	8	16	6	0	1	10	2	4	3	4	0	1	3	0	3	0	4	1	1	0	0	0	0	1	0	0	0	0	0	0	0	0	0	0	0	0	0	48	22.6	0	29.032	248
P06703;R4GN98;ENSP00000473547.1;ENSP00000473589.1;ENSP00000357709.1;ENSP00000357708.3	P06703;R4GN98;ENSP00000473547.1;ENSP00000473589.1;ENSP00000357709.1;ENSP00000357708.3	1;1;1;1;1;1	1;1;1;1;1;1	1;1;1;1;1;1	Protein S100-A6;Protein S100	S100A6	sp|P06703|S10A6_HUMAN Protein S100-A6 OS=Homo sapiens OX=9606 GN=S100A6 PE=1 SV=1;tr|R4GN98|R4GN98_HUMAN Protein S100 (Fragment) OS=Homo sapiens OX=9606 GN=S100A6 PE=1 SV=1;ENSP00000473547.1 pep chromosome:GRCh38:1:153534714:153535991:-1 gene:ENSG000001979	6	1	1	1	0	0	1	1	0	0	0	0	1	1	1	0	0	1	1	0	0	0	0	1	1	1	0	0	1	1	0	0	0	0	1	1	1	8.9	8.9	8.9	10.18	90
P31151;ENSP00000357711.1;ENSP00000357712.3	P31151;ENSP00000357711.1;ENSP00000357712.3	1;1;1	1;1;1	1;1;1	Protein S100-A7	S100A7	sp|P31151|S10A7_HUMAN Protein S100-A7 OS=Homo sapiens OX=9606 GN=S100A7 PE=1 SV=4;ENSP00000357711.1 pep chromosome:GRCh38:1:153457744:153459874:-1 gene:ENSG00000143556.9 transcript:ENST00000368722.5 gene_biotype:protein_coding transcript_biotype:protein_co	3	1	1	1	0	0	0	0	0	0	0	1	1	0	0	0	0	0	0	0	0	0	1	1	0	0	0	0	0	0	0	0	0	1	1	0	0	10.9	10.9	10.9	11.471	101
P05109;ENSP00000357721.1;ENSP00000357722.3	P05109;ENSP00000357721.1;ENSP00000357722.3	4;4;4	4;4;4	4;4;4	Protein S100-A8;Protein S100-A8, N-terminally processed	S100A8	sp|P05109|S10A8_HUMAN Protein S100-A8 OS=Homo sapiens OX=9606 GN=S100A8 PE=1 SV=1;ENSP00000357721.1 pep chromosome:GRCh38:1:153390032:153390976:-1 gene:ENSG00000143546.10 transcript:ENST00000368732.5 gene_biotype:protein_coding transcript_biotype:protein_c	3	4	4	4	0	0	0	0	1	1	2	0	0	2	3	0	0	0	0	1	1	2	0	0	2	3	0	0	0	0	1	1	2	0	0	2	3	33.3	33.3	33.3	10.834	93
P06702;ENSP00000357727.3	P06702;ENSP00000357727.3	13;13	13;13	13;13	Protein S100-A9	S100A9	sp|P06702|S10A9_HUMAN Protein S100-A9 OS=Homo sapiens OX=9606 GN=S100A9 PE=1 SV=1;ENSP00000357727.3 pep chromosome:GRCh38:1:153357854:153361023:1 gene:ENSG00000163220.11 transcript:ENST00000368738.4 gene_biotype:protein_coding transcript_biotype:protein_co	2	13	13	13	1	3	6	3	4	3	3	3	3	5	6	1	3	6	3	4	3	3	3	3	5	6	1	3	6	3	4	3	3	3	3	5	6	86	86	86	13.242	114
P07476;ENSP00000357753.3	P07476;ENSP00000357753.3	6;6	6;6	6;6	Involucrin	IVL	sp|P07476|INVO_HUMAN Involucrin OS=Homo sapiens OX=9606 GN=IVL PE=1 SV=2;ENSP00000357753.3 pep chromosome:GRCh38:1:152908546:152911886:1 gene:ENSG00000163207.7 transcript:ENST00000368764.4 gene_biotype:protein_coding transcript_biotype:protein_coding gene_	2	6	6	6	0	1	4	1	1	0	0	1	1	0	0	0	1	4	1	1	0	0	1	1	0	0	0	1	4	1	1	0	0	1	1	0	0	13.2	13.2	13.2	68.478	585
Q16610;ENSP00000358043.4;ENSP00000358045.4;Q16610-4;ENSP00000271630.6;Q16610-2;Q16610-3	Q16610;ENSP00000358043.4;ENSP00000358045.4;Q16610-4;ENSP00000271630.6;Q16610-2	11;11;10;10;8;8;5	11;11;10;10;8;8;5	11;11;10;10;8;8;5	Extracellular matrix protein 1	ECM1	sp|Q16610|ECM1_HUMAN Extracellular matrix protein 1 OS=Homo sapiens OX=9606 GN=ECM1 PE=1 SV=2;ENSP00000358043.4 pep chromosome:GRCh38:1:150508109:150513789:1 gene:ENSG00000143369.15 transcript:ENST00000369047.9 gene_biotype:protein_coding transcript_biotyp	7	11	11	11	0	2	5	5	8	10	5	2	2	4	3	0	2	5	5	8	10	5	2	2	4	3	0	2	5	5	8	10	5	2	2	4	3	31.1	31.1	31.1	60.673	540
Q9UBQ6;ENSP00000359132.3;ENSP00000359131.3;ENSP00000403363.1;C9JEG3;ENSP00000392255.1;C9IYF5;F5GZK1;ENSP00000444385.2	Q9UBQ6;ENSP00000359132.3;ENSP00000359131.3;ENSP00000403363.1;C9JEG3;ENSP00000392255.1;C9IYF5;F5GZK1;ENSP00000444385.2	6;6;6;4;4;3;3;3;3	6;6;6;4;4;3;3;3;3	6;6;6;4;4;3;3;3;3	Exostosin-like 2;Processed exostosin-like 2	EXTL2	sp|Q9UBQ6|EXTL2_HUMAN Exostosin-like 2 OS=Homo sapiens OX=9606 GN=EXTL2 PE=1 SV=1;ENSP00000359132.3 pep chromosome:GRCh38:1:100872391:100894842:-1 gene:ENSG00000162694.14 transcript:ENST00000370114.8 gene_biotype:protein_coding transcript_biotype:protein_c	9	6	6	6	0	0	0	0	1	0	0	0	0	4	0	0	0	0	0	1	0	0	0	0	4	0	0	0	0	0	1	0	0	0	0	4	0	22.1	22.1	22.1	37.465	330
P15169;ENSP00000359446.3;CON__Q2KJ83;ENSP00000410895.1;B1AP58	P15169;ENSP00000359446.3;CON__Q2KJ83	4;4;2;1;1	4;4;2;1;1	4;4;2;1;1	Carboxypeptidase N catalytic chain	CPN1	sp|P15169|CBPN_HUMAN Carboxypeptidase N catalytic chain OS=Homo sapiens OX=9606 GN=CPN1 PE=1 SV=1;ENSP00000359446.3 pep chromosome:GRCh38:10:100042193:100081869:-1 gene:ENSG00000120054.12 transcript:ENST00000370418.8 gene_biotype:protein_coding transcript_	5	4	4	4	0	0	0	1	1	4	2	0	1	1	1	0	0	0	1	1	4	2	0	1	1	1	0	0	0	1	1	4	2	0	1	1	1	9.4	9.4	9.4	52.286	458
P63218;ENSP00000359675.3;ENSP00000359679.4	P63218;ENSP00000359675.3;ENSP00000359679.4	2;2;2	2;2;2	2;2;2	Guanine nucleotide-binding protein G(I)/G(S)/G(O) subunit gamma-5	GNG5	sp|P63218|GBG5_HUMAN Guanine nucleotide-binding protein G(I)/G(S)/G(O) subunit gamma-5 OS=Homo sapiens OX=9606 GN=GNG5 PE=1 SV=3;ENSP00000359675.3 pep chromosome:GRCh38:1:84498329:84506565:-1 gene:ENSG00000174021.11 transcript:ENST00000370641.3 gene_biotyp	3	2	2	2	0	1	1	0	1	0	1	1	1	1	1	0	1	1	0	1	0	1	1	1	1	1	0	1	1	0	1	0	1	1	1	1	1	29.4	29.4	29.4	7.3184	68
O14818;ENSP00000359910.4;ENSP00000359898.1;H0Y586;ENSP00000397047.1;O14818-2;ENSP00000359895.3;O14818-4	O14818;ENSP00000359910.4;ENSP00000359898.1;H0Y586;ENSP00000397047.1;O14818-2	3;3;2;2;2;2;1;1	3;3;2;2;2;2;1;1	3;3;2;2;2;2;1;1	Proteasome subunit alpha type-7	PSMA7	sp|O14818|PSA7_HUMAN Proteasome subunit alpha type-7 OS=Homo sapiens OX=9606 GN=PSMA7 PE=1 SV=1;ENSP00000359910.4 pep chromosome:GRCh38:20:62136733:62143394:-1 gene:ENSG00000101182.15 transcript:ENST00000370873.9 gene_biotype:protein_coding transcript_biot	8	3	3	3	0	0	1	0	0	0	1	0	0	1	2	0	0	1	0	0	0	1	0	0	1	2	0	0	1	0	0	0	1	0	0	1	2	13.7	13.7	13.7	27.887	248
O43895;ENSP00000360147.3;Q5JZ40;ENSP00000360146.3	O43895;ENSP00000360147.3	13;13;1;1	13;13;1;1	13;13;1;1	Xaa-Pro aminopeptidase 2	XPNPEP2	sp|O43895|XPP2_HUMAN Xaa-Pro aminopeptidase 2 OS=Homo sapiens OX=9606 GN=XPNPEP2 PE=1 SV=3;ENSP00000360147.3 pep chromosome:GRCh38:X:129738979:129769536:1 gene:ENSG00000122121.11 transcript:ENST00000371106.4 gene_biotype:protein_coding transcript_biotype:p	4	13	13	13	0	0	4	1	0	0	0	0	0	7	0	0	0	4	1	0	0	0	0	0	7	0	0	0	4	1	0	0	0	0	0	7	0	27.6	27.6	27.6	75.624	674
P07358;F5GY80;ENSP00000440113.1;F5H7G1;ENSP00000442548.1;ENSP00000360281.4	P07358;F5GY80;ENSP00000440113.1;F5H7G1;ENSP00000442548.1;ENSP00000360281.4	10;10;10;10;10;10	10;10;10;10;10;10	10;10;10;10;10;10	Complement component C8 beta chain	C8B	sp|P07358|CO8B_HUMAN Complement component C8 beta chain OS=Homo sapiens OX=9606 GN=C8B PE=1 SV=3;tr|F5GY80|F5GY80_HUMAN Complement component 8 subunit beta OS=Homo sapiens OX=9606 GN=C8B PE=1 SV=1;ENSP00000440113.1 pep chromosome:GRCh38:1:56929212:56966140	6	10	10	10	0	0	1	1	3	7	3	1	2	3	5	0	0	1	1	3	7	3	1	2	3	5	0	0	1	1	3	7	3	1	2	3	5	23.9	23.9	23.9	67.046	591
P02753;Q5VY30;ENSP00000487033.1;ENSP00000360524.2;ENSP00000360522.1;ENSP00000360519.3	P02753;Q5VY30;ENSP00000487033.1;ENSP00000360524.2;ENSP00000360522.1;ENSP00000360519.3	2;2;2;2;2;2	2;2;2;2;2;2	2;2;2;2;2;2	Retinol-binding protein 4;Plasma retinol-binding protein(1-182);Plasma retinol-binding protein(1-181);Plasma retinol-binding protein(1-179);Plasma retinol-binding protein(1-176)	RBP4	sp|P02753|RET4_HUMAN Retinol-binding protein 4 OS=Homo sapiens OX=9606 GN=RBP4 PE=1 SV=3;tr|Q5VY30|Q5VY30_HUMAN Retinol-binding protein OS=Homo sapiens OX=9606 GN=RBP4 PE=1 SV=2;ENSP00000487033.1 pep chromosome:GRCh38:10:93591837:93601716:-1 gene:ENSG00000	6	2	2	2	0	0	0	0	0	0	1	0	0	2	1	0	0	0	0	0	0	1	0	0	2	1	0	0	0	0	0	0	1	0	0	2	1	10.4	10.4	10.4	23.01	201
Q99459;ENSP00000360532.3	Q99459;ENSP00000360532.3	1;1	1;1	1;1	Cell division cycle 5-like protein	CDC5L	sp|Q99459|CDC5L_HUMAN Cell division cycle 5-like protein OS=Homo sapiens OX=9606 GN=CDC5L PE=1 SV=2;ENSP00000360532.3 pep chromosome:GRCh38:6:44387706:44450425:1 gene:ENSG00000096401.8 transcript:ENST00000371477.4 gene_biotype:protein_coding transcript_bio	2	1	1	1	1	1	1	1	1	1	1	1	1	1	1	1	1	1	1	1	1	1	1	1	1	1	1	1	1	1	1	1	1	1	1	1	1	1.1	1.1	1.1	92.25	802
P07360;ENSP00000360697.3;ENSP00000497839.1;A0A3B3ITK5	P07360;ENSP00000360697.3	5;5;1;1	5;5;1;1	5;5;1;1	Complement component C8 gamma chain	C8G	sp|P07360|CO8G_HUMAN Complement component C8 gamma chain OS=Homo sapiens OX=9606 GN=C8G PE=1 SV=3;ENSP00000360697.3 pep chromosome:GRCh38:9:136945243:136946975:1 gene:ENSG00000176919.13 transcript:ENST00000371634.7 gene_biotype:protein_coding transcript_bi	4	5	5	5	0	1	2	1	2	4	5	0	0	4	4	0	1	2	1	2	4	5	0	0	4	4	0	1	2	1	2	4	5	0	0	4	4	37.1	37.1	37.1	22.277	202
Q9H257;ENSP00000451368.1;ENSP00000360799.3;ENSP00000360797.5;Q9H257-3;Q9H257-2	Q9H257;ENSP00000451368.1;ENSP00000360799.3;ENSP00000360797.5;Q9H257-3;Q9H257-2	1;1;1;1;1;1	1;1;1;1;1;1	1;1;1;1;1;1	Caspase recruitment domain-containing protein 9	CARD9	sp|Q9H257|CARD9_HUMAN Caspase recruitment domain-containing protein 9 OS=Homo sapiens OX=9606 GN=CARD9 PE=1 SV=2;ENSP00000451368.1 pep chromosome:GRCh38:9:136364293:136373659:-1 gene:ENSG00000187796.15 transcript:ENST00000489932.2 gene_biotype:protein_codi	6	1	1	1	0	1	1	1	1	1	1	1	1	1	0	0	1	1	1	1	1	1	1	1	1	0	0	1	1	1	1	1	1	1	1	1	0	2.2	2.2	2.2	62.24	536
ENSP00000360871.3;O00602;ENSP00000479379.1;A0A087WVE2	ENSP00000360871.3;O00602;ENSP00000479379.1;A0A087WVE2	9;9;7;7	9;9;7;7	9;9;7;7	Ficolin-1	FCN1	ENSP00000360871.3 pep chromosome:GRCh38:9:134903232:134917912:-1 gene:ENSG00000085265.11 transcript:ENST00000371806.4 gene_biotype:protein_coding transcript_biotype:protein_coding gene_symbol:FCN1 description:ficolin 1 [Source:HGNC Symbol;Acc:HGNC:3623];sp	4	9	9	9	0	1	2	2	2	1	6	1	1	2	4	0	1	2	2	2	1	6	1	1	2	4	0	1	2	2	2	1	6	1	1	2	4	19.9	19.9	19.9	35.078	326
Q01518;ENSP00000361878.2;ENSP00000361883.3;ENSP00000361891.3;Q01518-2;ENSP00000361888.1;ENSP00000361884.1;ENSP00000344832.3;ENSP00000413656.1;Q5T0R1;ENSP00000408561.1;ENSP00000410586.1;ENSP00000400943.1;Q5T0R7;ENSP00000403198.1;ENSP00000412859.1;Q5T0R2;ENSP00000398475.1;ENSP00000413383.1;Q5T0R4;Q5T0R5;Q5T0R6;Q5T0R3;Q5T0R9;Q5T0S3;ENSP00000398877.1;Q5T0R8;ENSP00000389974.1;P40123-2;ENSP00000229922.…	Q01518;ENSP00000361878.2;ENSP00000361883.3;ENSP00000361891.3;Q01518-2;ENSP00000361888.1;ENSP00000361884.1;ENSP00000344832.3;ENSP00000413656.1;Q5T0R1;ENSP00000408561.1;ENSP00000410586.1;ENSP00000400943.1;Q5T0R7;ENSP00000403198.1;ENSP00000412859.1;Q5T0R2;ENSP00000398475.1;ENSP00000413383.1;Q5T0R4;Q5T0R5;Q5T0R6;Q5T0R3;Q5T0R9	11;11;11;11;10;10;10;10;8;8;7;7;7;7;7;7;7;7;7;7;7;7;7;7;3;3;2;2;1;1;1;1;1;1;1;1;1;1;1;1;1;1	11;11;11;11;10;10;10;10;8;8;7;7;7;7;7;7;7;7;7;7;7;7;7;7;3;3;2;2;1;1;1;1;1;1;1;1;1;1;1;1;1;1	11;11;11;11;10;10;10;10;8;8;7;7;7;7;7;7;7;7;7;7;7;7;7;7;3;3;2;2;1;1;1;1;1;1;1;1;1;1;1;1;1;1	Adenylyl cyclase-associated protein 1;Adenylyl cyclase-associated protein	CAP1	sp|Q01518|CAP1_HUMAN Adenylyl cyclase-associated protein 1 OS=Homo sapiens OX=9606 GN=CAP1 PE=1 SV=5;ENSP00000361878.2 pep chromosome:GRCh38:1:40040729:40072648:1 gene:ENSG00000131236.18 transcript:ENST00000372792.7 gene_biotype:protein_coding transcript_b	42	11	11	11	0	3	0	0	0	0	0	1	1	1	0	0	3	0	0	0	0	0	1	1	1	0	0	3	0	0	0	0	0	1	1	1	0	32.6	32.6	32.6	51.901	475
P00558;ENSP00000496140.1;ENSP00000362413.4;P00558-2;P07205;ENSP00000305995.3	P00558;ENSP00000496140.1;ENSP00000362413.4;P00558-2;P07205;ENSP00000305995.3	4;4;4;4;2;2	4;4;4;4;2;2	4;4;4;4;2;2	Phosphoglycerate kinase 1;Phosphoglycerate kinase 2	PGK1;PGK2	sp|P00558|PGK1_HUMAN Phosphoglycerate kinase 1 OS=Homo sapiens OX=9606 GN=PGK1 PE=1 SV=3;ENSP00000496140.1 pep chromosome:GRCh38:X:77910739:78126949:1 gene:ENSG00000102144.15 transcript:ENST00000644362.1 gene_biotype:protein_coding transcript_biotype:prote	6	4	4	4	1	4	0	0	0	0	0	0	0	0	0	1	4	0	0	0	0	0	0	0	0	0	1	4	0	0	0	0	0	0	0	0	0	13.9	13.9	13.9	44.614	417
P49006;ENSP00000362638.4	P49006;ENSP00000362638.4	3;3	3;3	3;3	MARCKS-related protein	MARCKSL1	sp|P49006|MRP_HUMAN MARCKS-related protein OS=Homo sapiens OX=9606 GN=MARCKSL1 PE=1 SV=2;ENSP00000362638.4 pep chromosome:GRCh38:1:32333839:32336233:-1 gene:ENSG00000175130.7 transcript:ENST00000329421.8 gene_biotype:protein_coding transcript_biotype:prote	2	3	3	3	0	2	2	1	0	1	0	1	0	1	1	0	2	2	1	0	1	0	1	0	1	1	0	2	2	1	0	1	0	1	0	1	1	32.3	32.3	32.3	19.529	195
P62701;ENSP00000362744.4	P62701;ENSP00000362744.4	1;1	1;1	1;1	40S ribosomal protein S4, X isoform	RPS4X	sp|P62701|RS4X_HUMAN 40S ribosomal protein S4, X isoform OS=Homo sapiens OX=9606 GN=RPS4X PE=1 SV=2;ENSP00000362744.4 pep chromosome:GRCh38:X:72272042:72277248:-1 gene:ENSG00000198034.11 transcript:ENST00000316084.10 gene_biotype:protein_coding transcript_	2	1	1	1	0	0	0	0	0	0	0	0	0	0	0	0	0	0	0	0	0	0	0	0	0	0	0	0	0	0	0	0	0	0	0	0	0	3	3	3	29.597	263
P06396;ENSP00000362924.4;ENSP00000445823.1;ENSP00000362914.3;ENSP00000377882.3;A0A0A0MS51;ENSP00000409358.2;A0A0A0MT01;P06396-4;P06396-3;CON__Q3SX14;ENSP00000489067.1;A0A0U1RQL8	P06396;ENSP00000362924.4;ENSP00000445823.1;ENSP00000362914.3;ENSP00000377882.3;A0A0A0MS51;ENSP00000409358.2;A0A0A0MT01;P06396-4;P06396-3;CON__Q3SX14	25;25;24;24;24;24;24;24;24;24;13;4;4	1;1;0;0;0;0;0;0;0;0;0;0;0	1;1;0;0;0;0;0;0;0;0;0;0;0	Gelsolin	GSN	sp|P06396|GELS_HUMAN Gelsolin OS=Homo sapiens OX=9606 GN=GSN PE=1 SV=1;ENSP00000362924.4 pep chromosome:GRCh38:9:121299793:121332842:1 gene:ENSG00000148180.21 transcript:ENST00000373818.8 gene_biotype:protein_coding transcript_biotype:protein_coding gene_s	13	25	1	1	5	14	10	11	10	8	15	1	7	17	13	0	1	0	1	1	1	1	0	0	1	1	0	1	0	1	1	1	1	0	0	1	1	36.4	2.3	2.3	85.696	782
ENSP00000404226.2;ENSP00000362929.2;P06396-2;Q5T0I0	ENSP00000404226.2;ENSP00000362929.2;P06396-2	25;25;25;8	25;25;25;8	1;1;1;1	Gelsolin	GSN	ENSP00000404226.2 pep chromosome:GRCh38:9:121268162:121332842:1 gene:ENSG00000148180.21 transcript:ENST00000432226.7 gene_biotype:protein_coding transcript_biotype:protein_coding gene_symbol:GSN description:gelsolin [Source:HGNC Symbol;Acc:HGNC:4620];ENSP0	4	25	25	1	5	14	10	10	9	7	14	1	7	16	12	5	14	10	10	9	7	14	1	7	16	12	0	1	0	0	0	0	0	0	0	0	0	37.8	37.8	1.2	80.64	731
P61106;ENSP00000362946.4	P61106;ENSP00000362946.4	2;2	2;2	2;2	Ras-related protein Rab-14	RAB14	sp|P61106|RAB14_HUMAN Ras-related protein Rab-14 OS=Homo sapiens OX=9606 GN=RAB14 PE=1 SV=4;ENSP00000362946.4 pep chromosome:GRCh38:9:121178133:121201869:-1 gene:ENSG00000119396.11 transcript:ENST00000373840.9 gene_biotype:protein_coding transcript_biotype	2	2	2	2	0	2	0	0	0	1	0	0	0	0	0	0	2	0	0	0	1	0	0	0	0	0	0	2	0	0	0	1	0	0	0	0	0	18.1	18.1	18.1	23.897	215
P11226;ENSP00000502789.1;ENSP00000502615.1;ENSP00000363079.3	P11226;ENSP00000502789.1;ENSP00000502615.1;ENSP00000363079.3	9;9;9;9	9;9;9;9	9;9;9;9	Mannose-binding protein C	MBL2	sp|P11226|MBL2_HUMAN Mannose-binding protein C OS=Homo sapiens OX=9606 GN=MBL2 PE=1 SV=2;ENSP00000502789.1 pep chromosome:GRCh38:10:52765380:52772784:-1 gene:ENSG00000165471.7 transcript:ENST00000674931.1 gene_biotype:protein_coding transcript_biotype:prot	4	9	9	9	0	1	3	0	0	0	5	1	1	0	0	0	1	3	0	0	0	5	1	1	0	0	0	1	3	0	0	0	5	1	1	0	0	32.3	32.3	32.3	26.143	248
P10599;ENSP00000363641.5;ENSP00000363639.5;P10599-2	P10599;ENSP00000363641.5;ENSP00000363639.5;P10599-2	4;4;3;3	4;4;3;3	4;4;3;3	Thioredoxin	TXN	sp|P10599|THIO_HUMAN Thioredoxin OS=Homo sapiens OX=9606 GN=TXN PE=1 SV=3;ENSP00000363641.5 pep chromosome:GRCh38:9:110243810:110256507:-1 gene:ENSG00000136810.13 transcript:ENST00000374517.6 gene_biotype:protein_coding transcript_biotype:protein_coding ge	4	4	4	4	0	0	0	0	0	2	0	0	0	0	0	0	0	0	0	0	2	0	0	0	0	0	0	0	0	0	0	2	0	0	0	0	0	42.9	42.9	42.9	11.737	105
ENSP00000363771.4;ENSP00000363770.3;ENSP00000363768.1;P02747	ENSP00000363771.4;ENSP00000363770.3;ENSP00000363768.1;P02747	6;6;6;6	6;6;6;6	6;6;6;6	Complement C1q subcomponent subunit C	C1QC	ENSP00000363771.4 pep chromosome:GRCh38:1:22643633:22648108:1 gene:ENSG00000159189.12 transcript:ENST00000374640.9 gene_biotype:protein_coding transcript_biotype:protein_coding gene_symbol:C1QC description:complement C1q C chain [Source:HGNC Symbol;Acc:HGN	4	6	6	6	5	5	6	6	6	5	6	5	4	6	6	5	5	6	6	6	5	6	5	4	6	6	5	5	6	6	6	5	6	5	4	6	6	33.1	33.1	33.1	25.773	245
P02745;ENSP00000385564.1;ENSP00000363773.3;X6RLJ0;ENSP00000416841.1	P02745;ENSP00000385564.1;ENSP00000363773.3;X6RLJ0;ENSP00000416841.1	8;8;8;5;5	8;8;8;5;5	8;8;8;5;5	Complement C1q subcomponent subunit A	C1QA	sp|P02745|C1QA_HUMAN Complement C1q subcomponent subunit A OS=Homo sapiens OX=9606 GN=C1QA PE=1 SV=2;ENSP00000385564.1 pep chromosome:GRCh38:1:22637580:22639608:1 gene:ENSG00000173372.17 transcript:ENST00000402322.1 gene_biotype:protein_coding transcript_b	5	8	8	8	2	5	6	5	5	6	5	5	5	5	6	2	5	6	5	5	6	5	5	5	5	6	2	5	6	5	5	6	5	5	5	5	6	28.2	28.2	28.2	26.016	245
P98160;ENSP00000363827.3;ENSP00000489161.1;A0A0U1RQT3	P98160;ENSP00000363827.3	8;8;1;1	8;8;1;1	8;8;1;1	Basement membrane-specific heparan sulfate proteoglycan core protein;Endorepellin;LG3 peptide	HSPG2	sp|P98160|PGBM_HUMAN Basement membrane-specific heparan sulfate proteoglycan core protein OS=Homo sapiens OX=9606 GN=HSPG2 PE=1 SV=4;ENSP00000363827.3 pep chromosome:GRCh38:1:21822244:21937310:-1 gene:ENSG00000142798.20 transcript:ENST00000374695.8 gene_bi	4	8	8	8	0	2	1	0	3	3	0	1	0	1	0	0	2	1	0	3	3	0	1	0	1	0	0	2	1	0	3	3	0	1	0	1	0	2	2	2	468.83	4391
Q8WWI5;ENSP00000363855.1;ENSP00000363856.1;ENSP00000433072.1;ENSP00000363852.3;Q8WWI5-3;Q8WWI5-2	Q8WWI5;ENSP00000363855.1;ENSP00000363856.1;ENSP00000433072.1;ENSP00000363852.3;Q8WWI5-3;Q8WWI5-2	2;2;2;2;2;2;2	2;2;2;2;2;2;2	2;2;2;2;2;2;2	Choline transporter-like protein 1	SLC44A1	sp|Q8WWI5|CTL1_HUMAN Choline transporter-like protein 1 OS=Homo sapiens OX=9606 GN=SLC44A1 PE=1 SV=1;ENSP00000363855.1 pep chromosome:GRCh38:9:105244622:105397346:1 gene:ENSG00000070214.16 transcript:ENST00000374723.5 gene_biotype:protein_coding transcript	7	2	2	2	0	0	1	1	0	0	0	0	0	1	1	0	0	1	1	0	0	0	0	0	1	1	0	0	1	1	0	0	0	0	0	1	1	4.3	4.3	4.3	73.301	657
P05186;ENSP00000363973.3;ENSP00000363965.1;P05186-3;ENSP00000442672.1;P05186-2;ENSP00000437674.1;ENSP00000363963.2;B1ANL0;REV__Q86WI3;REV__Q86WI3-3;REV__Q86WI3-2;REV__Q86WI3-5;REV__Q86WI3-6;REV__ENSP00000441727.1;REV__Q86WI3-4;REV__ENSP00000262510.6;REV__ENSP00000441679.1	P05186;ENSP00000363973.3;ENSP00000363965.1;P05186-3;ENSP00000442672.1;P05186-2;ENSP00000437674.1	12;12;12;11;11;10;10;3;3;1;1;1;1;1;1;1;1;1	12;12;12;11;11;10;10;3;3;1;1;1;1;1;1;1;1;1	12;12;12;11;11;10;10;3;3;1;1;1;1;1;1;1;1;1	Alkaline phosphatase, tissue-nonspecific isozyme	ALPL	sp|P05186|PPBT_HUMAN Alkaline phosphatase, tissue-nonspecific isozyme OS=Homo sapiens OX=9606 GN=ALPL PE=1 SV=4;ENSP00000363973.3 pep chromosome:GRCh38:1:21509423:21578410:1 gene:ENSG00000162551.14 transcript:ENST00000374840.8 gene_biotype:protein_coding t	18	12	12	12	0	0	3	0	0	0	0	0	0	6	8	0	0	3	0	0	0	0	0	0	6	8	0	0	3	0	0	0	0	0	0	6	8	31.3	31.3	31.3	57.304	524
Q56A73;ENSP00000364018.3	Q56A73;ENSP00000364018.3	1;1	1;1	1;1	Spindlin-4	SPIN4	sp|Q56A73|SPIN4_HUMAN Spindlin-4 OS=Homo sapiens OX=9606 GN=SPIN4 PE=1 SV=1;ENSP00000364018.3 pep chromosome:GRCh38:X:63347228:63351332:-1 gene:ENSG00000186767.7 transcript:ENST00000374884.3 gene_biotype:protein_coding transcript_biotype:protein_coding gen	2	1	1	1	0	0	0	0	0	1	0	0	0	0	0	0	0	0	0	0	1	0	0	0	0	0	0	0	0	0	0	1	0	0	0	0	0	3.2	3.2	3.2	28.66	249
[truncated: 175 more rows]
[truncated: 72 more columns]
